# Supplementary material for: Expression of gasdermin D in clear cell renal cell carcinoma and its effect on its biological function
Source: Front Oncol. 2023 Jul 6;13:1163714. doi: 10.3389/fonc.2023.1163714 (PMC10358983; doi:10.3389/fonc.2023.1163714)
Supplement: Supplementary file 1 [file DataSheet_1.zip]

Archive with 5 entries (5 files):
- file 1.xlsx
- file 2.xlsx
- file 3  TCGA.xlsx
- file 4  GEO.xlsx
- file 5.xlsx
