# Supplementary material for: Expression of gasdermin D in clear cell renal cell carcinoma and its effect on its biological function
Source: Front Oncol. 2023 Jul 6;13:1163714. doi: 10.3389/fonc.2023.1163714 (PMC10358983; doi:10.3389/fonc.2023.1163714)
Supplement: Supplementary file 1 [file DataSheet_1.zip › file 1.xlsx]

## Sheet: all information
number	nation	Gender	age	Location	Operation day	cancer IOD	DFS	OS	GSDMD expression	cancer AOD	Paracancerous AOD	grade	TNM	urea（mmol/l）	Cr（vmol/l)	UA（vmol/l）	EGFR	height	wight	BMI	diabetes	HBP	Smoke	Symptom	LDL	Ca+	CysC	ALP	NEU	LY	BPC	FIB	CT	Recurrence time	Time of death	VITALS	life ability	special treatment	Size＜7cm？	Size	lymphatic metastasis	Cystic lesions, hemorrhage and sarcomatoid changes	Microscopic necrosis	Cancer embolus
2	Han	male	46	right	2014-12-29	54.3403	0	0	high expression	0.171981	0.0668121	2	2	4.7	80	254	124.969	168	87	30.82	无	no	yes	no	1.55	2.22	0.8	87	6.86	1.91	220	3.92	7.48*7.01			stable	self-sustaining		1	5.8	no	no	no	no
23	Kazak	male	66	left	2015-01-04	22.5906	0	0	low expression	0.115458	0.0509042	2	2	4.4	58	170	90.4645	160	58	22.66	无	no	yes	yes	2.85	2.12	0.67	487	3.56	1.76	452	5.12	4.29*6.08			stable	self-sustaining		2		no	no	no	no
22	Han	male	45	right	2015-01-08	85.2998	1	0	high expression	0.174748	0.0979302	3	2	6.28	100.59	369.74	98.1374	164	85	31.6	无	no	no	yes	2.76	2.27	0.84	95.2	4.87	2.32	256	3.94	11.5*9.9	2018年4月转移周围组织		stable	self-sustaining	苹果酸舒尼替尼	2	10.5*7*4	no	no	yes	no
1	Uygur	female	43	right	2015-01-13	78.9347	0	0	low expression	0.143529	0.0531956	3	1	5.54	84.17	255.51	95.801	165	80	29.38	无	no	no	no	2.52	2.17	0.76	98	14.65	1.14	202	2.98	7.7*6.6*6.5			stable	self-sustaining		1	5.8*4*3	no	no	no	no
5	Han	female	68	right	2015-01-20	120.969	0	0	low expression	0.139061	0.108635	2	2	4.6	61	262	69.9106	156	57	23.42	无	yes	no	no	4.22	2.26	0.8	102	3.76	2.35	404	4.51				stable	self-sustaining		2	8*6	no	no	no	no
12	Daghur	female	46	left	2015-01-28	35.3847	0	0	low expression	0.113478	0.101274	2	1	5.3	57	289	149.086	165	87	31.96	无	no	no	no	3.59	2.2	0.92	65	4.48	2.04	343	3.17	6.27*5.06			stable	self-sustaining		1	4*3*2	no	yes	no	no
16	Uygur	male	49	left	2015-02-03	59.7094	0	0	high expression	0.204774	0.0556775	3	4	5.4	78	307.4	145.477	180	102	31.48	无	yes	yes	no	2.23	2.22	0.98	103.5	4.73	3.53	303	3.87	8.2*6.7、肾筋膜受累			stable	self-sustaining		2	8.2	no	no	no	no
3	Han	male	47	right	2015-05-04	95.3837	0	0	high expression	0.186881	0.0605329	2	2	3.6	92	251	106.277	178	86	27.14	无	no	yes	yes	3.11	2.27	0.84	77.7	3.86	1.49	119	2.67	9.53*9.81*9.5			stable	self-sustaining		2	9*7*6	no	no	no	no
4	Han	female	70	left	2015-06-10	35.3701	0	0	low expression	0.136409	0.0967118	2	1	3.1	67	296.4	55.368	156	51	20.96	无	yes	yes	no	2.3	2.32	1.28	101.9	11.16	0.69	211	4.12	4.7*3.6			stable	self-sustaining		1	5*4.3*3.2	no	no	no	no
6	Han	female	41	left	2015-06-16	38.7702	0	0	low expression	0.133728	0.0729771	2	3	2.3	66	232	109.108	164	70	26.03	无	no	no	no	1.88	2.37	1.67	36	6.69	0.81	227	3.41	3.4*2.9*			stable	self-sustaining		1	3*3*2.5	no	no	no	no
7	Han	male	82	left	2015-06-29	81.4559	0	0	high expression	0.217189	0.074114	3	3	5.22	90.26	429.54	70.7004	181	90	27.47	无	no	yes	yes	3.28	2.37	1.06	40.6	4.25	1.45	145	3.23	1.29*1.65，肾周脂肪间隙浑浊			stable	self-sustaining		1	6*5*4	no	no	no	no
8	Han	male	69	left	2015-07-01	89.1397	0	0	high expression	0.228631	0.0659434	3	4	4.2	67	280.5	94.5699	173	73	24.39	无	no	yes	no	2.24	1.74	1.18	53.6	5.64	0.79	171	2.74	1.1*1.0			stable	self-sustaining		1	3*2.5*2	no	no	yes	no
9	Han	male	50	left	2015-07-01	99.88	0	0	high expression	0.180841	0.0779022	2	4	7.6	67	282	119.877	173	73	24.39	无	no	yes	no	3.18	2.21	0.67	74	8.43	1.57	173	3.31	8.21*5.87肾筋膜略增厚			stable	self-sustaining		2	8*7*6	no	yes	no	no
10	Han	male	80	left	2015-07-08	175.516	0	1	high expression	0.280123	0.175152	4	3	4	99	307	48.8998	158	66	26.44	无	no	yes	yes	2.51	2.06	1.22	71.3	3.92	0.77	238	3.4	5.41*5.12		2017.1.2	stable	self-sustaining		1	5.5*4*4	no	no	yes	no
11	Han	male	51	left	2015-07-24	63.4668	0	0	low expression	0.149382	0.106796	2	2	5.9	103	484.4	97.1823	185	92	26.88	无	yes	yes	no	3.34	2.15	1.09	95.4	4.7	1.55	335	3.73	7.9*6.7			stable	self-sustaining		1	3.2*3*1	no	yes	no	no
13	Han	female	45	right	2015-10-13	85.1642	1	0	high expression	0.248846	0.0771513	2	3	4	87	272	94.1777	168	83	29.41	无	no	no	yes	3.65	2.21	1.02	62.2	3.94	1.81	207	3.88	10.99*7.51	2019.9肺转移		stable	self-sustaining		2	11*8.5*7	no	yes	no	no
14	Hui	male	68	left	2015-11-03	64.177	1	0	low expression	0.15863	0.0620192	3	1	4.8	81	281	63.0264	168	58	20.55	无	yes	no	no	1.88	2.24	0.91	59	1.98	1.55	170	3.41		2019.1肾上腺转移		stable	self-sustaining		1	3	no	no	no	no
15	Han	male	79	right	2015-11-10	36.0055	0	0	low expression	0.148303	0.0785707	2	4	6.7	131	251.7	44.4017	168	78	27.64	无	yes	no	no	1.97	2.08	1.6	79.8	7.23	1.18	183	3.43	4.9*4.7			stable	self-sustaining		1	5*4*3.8	no	no	no	no
17	mongolian	male	47	left	2015-11-24	78.7439	0	0	high expression	0.169308	0.0591779	2	1	4.4	64	366	174.091	178	98	30.93	无	no	yes	no	4.12	2.22	0.82	74	2.69	1.61	215	3.62	2.87*2.18			stable	self-sustaining		1	2.4*2.4*1.5	no	no	no	no
18	Hui	female	43	left	2015-12-09	105.706	0	0	high expression	0.170381	0.0490233	2	2	1.42	59.16	148	126.078	167	74	26.53	无	yes	no	no	3.3	1.95	1.21	40.3	7.98	1.13	210	3.3	7.67*7.88			stable	self-sustaining		2	8*5.5*5	no	no	no	no
19	Han	male	52	right	2015-12-09	58.8338	0	0	high expression	0.183025	0.0750953	3	3	3	59	372	193.278	172	106	35.83	无	yes	yes	no	1.54	2.22	0.91	74	4.01	2.83	273	3.74	7.32			stable	self-sustaining		2	8.3*5.1*3.5	no	no	no	no
20	Han	female	43	left	2015-12-15	46.5243	0	0	low expression	0.161166	0.0901889	2	3	6.7	59	200	107.628	160	63	24.6	无	no	no	yes	5.27	2.27	0.73	68	2.71	1.18	186	2.8	9.76*10.05			stable	self-sustaining		2	10*11*4.5	no	no	no	no
21	Kazak	female	61	right	2015-12-17	34.67	0	1	low expression	0.0916038	0.050749	3	1	4	82	295	66.0728	165	66	24.24	无	no	no	no	1.35	1.99	1.4	110.5	10.12	0.87	410	5.5	4.14*5.05		2019.4	stable	self-sustaining		1	3*3*2	no	no	no	no
34	Han	male	62	left	2016-01-12	69.7691	0	0	high expression	0.165608	0.078157	2	2	8.58	55.62	250.51	120.007	170	70	24.22	有	yes	yes	yes	2.99	2.23	0.93	92.7	4.4	2.53	205	3.95	6.47			stable	self-sustaining		2		yes	no	no	no
28	Han	female	71	left	2016-01-27	56.9708	0	0	low expression	0.138275	0.0663256	2	2	3.4	77	144.4	55.8696	160	60	23.44	无	yes	no	yes	3.82	2.32	0.95	65.7	2.27	2.39	306	3.31	8.18*5.33			stable	self-sustaining		1	6.6*6*4	no	no	no	no
31	Han	male	49	right	2016-03-21	273.76	0	0	high expression	0.195729	0.073259	3	2	5	117	475	74.1646	172	78	26.37	无	yes	no	no	3.47	2.34	1.19	55.6	2.83	1.26	181	2.99	4*3*2			stable	self-sustaining		1	4	no	no	no	no
32	Uygur	male	52	right	2016-03-28	41.8106	0	0	high expression	0.173566	0.0692008	2	3	6.4	134	284.8	61.0152	175	76	24.82	无	no	yes	no	2.46	2.92	1.44	93.4	4.73	1.4	137	2.9				stable	self-sustaining		1	4.2*3.8*3.5	no	no	no	no
33	Han	male	74	right	2016-03-30	106.676	1	1	high expression	0.215606	0.114497	4	3	6.63	140.38	288	41.3826	173	72	24.06	有	yes	yes	no	1.72	2.35	1.35	60.4	7.58	0.74	119	2.91	肾周间隙增厚，5.5*5	42583	未知	stable	self-sustaining		1	5.5*3.6*2.7	yes	no	yes	no
24	Han	male	51	left	2016-04-13 17:31:00	42.6686	0	0	low expression	0.158414	0.070112	2	3	5.7	73	411	107.312	173	72	24.06	无	yes	no	no	2.91	2.06	0.8	55	2.71	1.4	164	2.86	4.36*2.9周围脂肪组织略浑浊			stable	self-sustaining		1	3.3*3.3*1.5	no	no	no	no
25	Han	female	79	left	2016-04-20	39.3225	0	0	low expression	0.126837	0.0778124	2	3	6.2	104	277	42.6639	164	70	26.03	无	yes	no	no	2.57	1.81	1.46	78	7.71	0.78	242	4.06	5.56*4.83			stable	self-sustaining		1	5.1*4.5*2.2	no	yes	no	no
26	Uygur	male	64	right	2016-07-18 16:10:00	70.223	0	0	high expression	0.164698	0.0487641	2	2	6.67	83.14	308.23	90.5181	170	81	28.03	无	yes	yes	no	2.45	2.13	1.1	66.3	11.43	0.89	302	3.62				stable	self-sustaining		1	6.3*5.1*3.1	no	yes	no	no
27	Hui	female	67	right	2016-08-11 11:50:00	93.3482	0	0	low expression	0.148861	0.0785916	4	3	6.9	82	308	57.3543	162	62	23.62	无	yes	no	yes	3.69	2.44	1.25	76	5.43	1.9	357	5.61				stable	self-sustaining		1	6.5*5.5*4.5	no	yes	yes	yes
29	Uygur	male	42	left	2016-12-28 18:45:00	134.465	0	0	low expression	0.154953	0.074272	4	2	4.4	81.43	313.1	111.815	171	76	25.99	无	no	yes	no	2.21	2.36	0.91	116	14.25	0.42	399	5.51	7.0*8.5			stable	self-sustaining		2	10.5*7.2*4.5	no	no	no	no
30	Han	male	62	left	2016-12-29	135.804	0	0	high expression	0.187513	0.0722352	2	1	5.7	100.6	283.91	67.2979	175	71	23.18	无	no	yes	yes	2.83	2.26	0.51	78	3.8	1.55	260	4.81	6.1*6.2	目前住院		stable	self-sustaining		1	5*4*4	no	yes	yes	no
43	Han	male	58	left	2017-01-05 19:03:00	34.3602	0	0	low expression	0.114007	0.0486656	2	1	5.3	71	352	108.716	161	77	29.71	有	yes	yes	no	1.54	2.16	0.73	81	3.97	3.17	173	2.77	6.7*6.22			stable	self-sustaining	靶向治疗	1	4.8*4*3.2	no	no	no	no
47	Han	male	52	left	2017-01-10 17:28:00	147.574	1	1	high expression	0.285193	0.0474244	4	3	3.5	69	333	124.73	170	80	27.68	无	no	yes	no	4.05	2.37	0.61	64	3.39	2.7	284	4.05	12.1*10	2017.4腹腔转移	2017.11	stable	self-sustaining	靶向治疗	2	9*8*5.5	yes	yes	no	no
35	Uygur	male	32	left	2017-01-11	94.173	1	1	high expression	0.191582	0.0483989	3	1	4.2	86	275.9	115.142	172	75	25.35	无	no	yes	no	2.65	2.34	0.54	48	3.5	3.39	241	3.17		2018.6	2018.9	stable	self-sustaining		1	3.8*3.5*3.0	no	no	no	no
39	Uygur	male	52	right	2017-01-22 18:40:00	63.5307	0	0	low expression	0.122411	0.0934053	2	2	4.1	104	203.6	87.9255	173	85	28.4	无	no	yes	no	2.9	2.19	0.89	81.6	12.02	10.8	259	3.4	7.6*6.8*8.6			stable	self-sustaining		2	7.6*6.8*8.6	no	no	no	no
42	Kazak	female	72	right	2017-02-10 17:49:00	71.8809	0	0	low expression	0.154475	0.0498187	2	2	3	74.98	220.4	75.3909	163	80	30.11	无	yes	no	yes	1.93	2.15	0.82	171	4.09	2.88	271	3.16	8.28*7.68			stable	self-sustaining		2	9*7.5*3.5	no	no	no	no
44	Uygur	female	47	right	2017-02-27 20:55:00	34.5639	1	0	high expression	0.177397	0.0627599	3	1	3.7	55	465.9	166.92	182	95	29	无	no	no	no	2.48	2.08	0.84	61.5	6.17					2018.2复发		stable	self-sustaining		2		no	no	no	no
45	Kazak	female	57	right	2017-03-03 15:18:00	63.4444	0	0	high expression	0.226268	0.0517568	2	1	4.68	88.52	220	68.2025	160	70	27.34	无	no	no	no	3.57	2.24	0.96	71	11.46	1.54	170	3.8	3.1			stable	self-sustaining		1	1.5	no	no	no	no
46	Uygur	female	64	left	2017-03-20 10:25:00	29.296	0	0	low expression	0.106501	0.0608945	2	1	4.8	41	286	146.389	155	76	31.63	无	yes	no	yes	3.2	2.22	0.55	48	2.89	2.85	331	3.77				stable	self-sustaining		1	3*2*1.2	no	no	no	no
36	Han	female	76	left	2017-05-26 10:00:05	40.2033	0	0	low expression	0.135308	0.0946499	3	1	3.63	94.97	221	49.0182	159	70	28	无	yes	no	no	3.38	2.28	0.76	64	8.75	1.04	165	5.45	4.84*5.92			stable	self-sustaining		1	4*3*3	no	no	no	no
37	Uygur	female	44	right	2017-07-27 13:30:00	58.6819	0	0	high expression	0.205284	0.054192	2	2	6.44	121.6	428	64.8083	167	79	28	无	no	yes	yes	3.54	2.37	1.11	158.8	5.87	2.79	220	3.12	6.9*6.3			stable	self-sustaining		2	7.5*6*5	no	no	yes	no
38	Hui	female	52	right	2017-08-02 11:25:00	67.8293	1	0	high expression	0.177951	0.0489071	2	2	5.8	75	343.8	115.827	165	95	35	无	no	no	no	3.45	2.38	1.45	68.6	13.52	0.69	308	3.44	7.6*7.1	2019.1		stable	self-sustaining		1	6*6*4	no	no	no	no
40	Uygur	female	64	left	2017-10-28 13:45:00	35.89	0	0	high expression	0.166753	0.0453854	3	2	2.8	39	157.9	166.046	160	82	32	有	yes	no	yes	3.57	2.24	0.85	37.4	6.07	1.21	203	3.63				stable	self-sustaining		1	6*5*4	no	no	no	no
41	Han	female	34	right	2017-11-08 11:15:27	40.1016	0	0	low expression	0.139463	0.0372148	3	1	4.5	62	329	124.359	174	70	20	无	no	no	no	2.37	2.37	0.61	54	2.51	1.68	207	3.14	3.1*2.41			stable	self-sustaining		1	3*2.8*2.3	no	yes	no	no
49	Uygur	male	50	left	2018-03-20 11:15:00	102.656	0	0	high expression	0.216291	0.0561858	3	2	2.8	90	242	106.357	170	87	30	有	no	no	yes	1.68	2.28	1.06	88	8.12	2.04	253	3.1	7.17*6.62	2020年1月复查右侧囊肿		stable	self-sustaining		2	7.5*7*2.5	yes	no	no	no
48	Han	male	59	left	2018-12-25 15:20:12	115.003	0	0	high expression	0.218303	0.060334	3	1	5.6	60	341	132.029	175	80	26	无	yes	yes	no	3.19	2.34	0.57	90	3.95	1.82	200	2.82				stable	self-sustaining		1	2.6*2.1*2.1	yes	no	no	no
58	Uygur	male	52	right	2019-01-03 19:15:32	83.9195	0	0	high expression	0.168955	0.0881085	3	2	5.7	127.48	326	70.0431	178	83	26	无	yes	no	yes	2.98	2.31	0.7	79	7.4	2.24	273	2.86	10.4*8.5			stable	self-sustaining		2	9.5*7.5*4.2	yes	no	no	no
65	Han	female	66	right	2019-01-08 11:10:16	37.2388	0	0	low expression	0.136745	0.0496086	3	1	4.8	72.18	370	61.7886	157	58	24	无	no	no	no	3.07	2.15	0.97	89.7	0.91	0.79	125	2.54	4.57*3.29			stable	self-sustaining		1	3*2.5*1	no	yes	no	no
56	Han	male	53	left	2019-01-23 11:15:00	26.5105	0	0	low expression	0.105024	0.121716	3	2	5.4	82	292	103.763	166	80	29	无	no	yes	yes	2.89	2.29	0.9	48	4.81	1.55	281	4.39	7.3*5.5*3.5			stable	self-sustaining		2	7.3*5.5	no	no	yes	no
50	Uygur	male	48	right	2019-04-26 11:30:26	36.0185	0	0	high expression	0.165585	0.105845	3	4	6.3	69	334	117.359	175	72	24	无	no	no	yes	3.01	2.42	0.59	82	2.3	2.51	288	4.02	4.94*3.53			stable	self-sustaining	化疗	1	5*4*3	no	no	yes	no
51	Han	male	55	left	2019-05-22 15:30:37	123.418	0	1	high expression	0.182071	0.0912185	2	2	4.1	110.42	197.2	78.1081	173	83	27.73	无	yes	yes	no	1.8	2.14	1.02	52.8	7.8	1.08	219	2.85	10.2*13.48		2022.6	stable	self-sustaining		2		no	yes	no	no
52	Han	female	73	right	2019-06-17 18:45:00	55.6769	0	0	low expression	0.146469	0.0722247	3	2	6.5	51	296	81.9071	152	60	26	无	yes	no	no	2.51	2.2	0.85	65	2.32	1.05	187	3.17	7.4*5.8*5.5			stable	self-sustaining		2	7.4	no	no	no	no
53	Kirgiz	female	39	right	2019-06-19 15:00:00	43.3676	0	0	low expression	0.10848	0.077549	2	1	5.6	54	209	110.782	156	57	23	无	no	no	yes	2.5	2.19	0.56	64	3.96	1.66	196	2.22	2.5*2.7			stable	self-sustaining		1	2.5	no	no	no	no
54	Uygur	female	38	right	2019-06-24 15:30:09	84.4064	0	0	low expression	0.131996	0.075623	1	2	4.8	47	157	148.837	160	66	26	无	no	no	yes	2.02	2.22	0.43	67	13.06	0.92	248	3.21				stable	self-sustaining		2	7.5*5.5*4.5	no	yes	no	no
55	Uygur	male	66	right	2019-06-25 14:45:18	79.4622	0	0	low expression	0.123381	0.0536775	2	1	4.48	83.4	352	125.826	185	116	34	无	yes	yes	no	2.95	2.02	0.87	65	13.21	1.01	228	3.7	2.44*2.68			stable	self-sustaining		1	3.5*2.5*1.8	no	no	no	no
57	Uygur	male	51	right	2019-08-15 14:50:00	65.7263	0	0	low expression	0.151336	0.0494061	3	2	15.19	72.22	253.19	112.99	170	75	26	无	yes	yes	yes	2.16	2.32	6.58	615.38	6.11	0.46	180	4.51				stable	self-sustaining		2	7.9*7.8*3.6	no	yes	yes	no
59	Han	male	52	right	2019-09-04 17:50:44	182.186	0	1	high expression	0.222811	0.0707561	4	2	6.4	74	389	116.302	178	80	25.25	无	no	yes	yes	3.1	2.39	0.99	77	3.32	1.3	217	4.42	12.1*10.98		2022.8.5	stable	self-sustaining	靶向	2	9.6*8.5*6.5	yes	no	no	no
60	Uygur	female	45	right	2019-09-23 15:00:00	33.2054	0	0	low expression	0.0821417	0.0499906	2	1	2.9	52	153	129.091	168	68	24	无	no	no	yes	2.59	2.37	0.58	62	11.38	0.97	278	4.24	4.27*4.67			stable	self-sustaining		1	3*2*2	no	no	no	no
61	Han	male	47	left	2019-10-10 17:15:52	33.0906	0	0	low expression	0.110164	0.102525	4	2	6.6	99	490	96.4659	174	84	28	无	no	no	yes	1.3	3.15	1.64	145	6.26	1.23	285	3.2	9.589.4			stable	self-sustaining		2	9*7*6	no	no	yes	yes
62	Han	male	62	left	2019-10-21 17:30:00	46.1597	0	0	high expression	0.164887	0.071389	3	2	6.29	57.76	304	90.7981	165	55	20	无	no	yes	no	2.99	2.26	0.73	60.4	8.88	0.48	263	3.2	6.55*6.18*4.25			stable	self-sustaining		2	7.386.584.5	no	no	no	no
63	Uygur	male	56	right	2019-11-12 12:50:46	34.5994	0	0	low expression	0.123974	0.0756906	2	2	9.81	234.24	440.76	32.8796	165	75	28	有	yes	yes	no	2.87	2.17	1.83	88.12	3.34	2.29	399	4.36	7.6*7.29			stable	self-sustaining		2	8*7.5*7	yes	yes	no	no
64	Uygur	male	63	right	2019-12-09 13:30:25	49.7841	0	0	low expression	0.117975	0.0678571	2	3	4.21	68.92	222.49	121.558	175	89	29	有	yes	yes	yes	0.95	1.93	1.03	44.15	9.52	0.71	162	3.2				stable	self-sustaining		2	9*8.8*6.4	yes	no	yes	yes

## Sheet: OS test
Operation day	OS	GSDMD expression	osmonth		生存分析时间的平均值和中位数
2014-12-29	0	1	95		GSDMD	平均值a				中位数
2015-01-04	0	0	95			估算	标准 错误	95% 置信区间		估算	标准 错误	95% 置信区间
2015-01-08	0	1	95					下限	上限			下限	上限
2015-01-13	0	0	95		0	93.103	1.864	89.451	96.756	.	.	.	.
2015-01-20	0	0	94		1	82.286	4.765	72.947	91.626	.	.	.	.
2015-01-28	0	0	94		总体	87.675	2.645	82.492	92.859	.	.	.	.
2015-02-03	0	1	94		a 如果已对生存分析时间进行检剔，那么估算将限于最大生存分析时间。
2015-05-04	0	1	91
2015-06-10	0	0	90
2015-06-16	0	0	89		总体比较
2015-06-29	0	1	89			卡方	自由度	显著性
2015-07-01	0	1	89		Log Rank (Mantel-Cox)	3.898	1	0.048
2015-07-01	0	1	89		针对 GSDMD 的不同级别进行的生存分析分布等同性检验。
2015-07-08	1	1	18
2015-07-24	0	0	88
2015-10-13	0	1	86
2015-11-03	0	0	85
2015-11-10	0	0	85
2015-11-24	0	1	84
2015-12-09	0	1	84
2015-12-09	0	1	84
2015-12-15	0	0	84
2015-12-17	1	0	40
2016-01-12	0	1	83
2016-01-27	0	0	82
2016-03-21	0	1	80
2016-03-28	0	1	80
2016-03-30	1	1	47
2016-04-13 17:31:00	0	0	80
2016-04-20	0	0	79
2016-07-18 16:10:00	0	1	76
2016-08-11 11:50:00	0	0	76
2016-12-28 18:45:00	0	0	71
2016-12-29	0	1	71
2017-01-05 19:03:00	0	0	71
2017-01-10 17:28:00	1	1	10
2017-01-11	1	1	20
2017-01-22 18:40:00	0	0	70
2017-02-10 17:49:00	0	0	70
2017-02-27 20:55:00	0	1	69
2017-03-03 15:18:00	0	1	69
2017-03-20 10:25:00	0	0	68
2017-05-26 10:00:05	0	0	66
2017-07-27 13:30:00	0	1	64
2017-08-02 11:25:00	0	1	64
2017-10-28 13:45:00	0	1	61
2017-11-08 11:15:27	0	0	61
2018-03-20 11:15:00	0	1	56
2018-12-25 15:20:12	0	1	47
2019-01-03 19:15:32	0	1	47
2019-01-08 11:10:16	0	0	47
2019-01-23 11:15:00	0	0	46
2019-04-26 11:30:26	0	1	43
2019-05-22 15:30:37	1	1	37
2019-06-17 18:45:00	0	0	41
2019-06-19 15:00:00	0	0	41
2019-06-24 15:30:09	0	0	41
2019-06-25 14:45:18	0	0	41
2019-08-15 14:50:00	0	0	40
2019-09-04 17:50:44	1	1	35
2019-09-23 15:00:00	0	0	38
2019-10-10 17:15:52	0	0	38
2019-10-21 17:30:00	0	1	37
2019-11-12 12:50:46	0	0	37
2019-12-09 13:30:25	0	0	36

## Sheet: DFS test
Operation day	DFS	GSDMD expression	DFSmonth		生存分析时间的平均值和中位数
2014-12-29	0	1	95		GSDMD	平均值a				中位数
2015-01-04	0	0	95			估算	标准 错误	95% 置信区间		估算	标准 错误	95% 置信区间
2015-01-08	1	1	40					下限	上限			下限	上限
2015-01-13	0	0	95		0	93.161	1.809	89.616	96.707	.	.	.	.
2015-01-20	0	0	94		1	77.83	5.788	66.486	89.174	.	.	.	.
2015-01-28	0	0	94		总体	85.501	3.173	79.283	91.72	.	.	.	.
2015-02-03	0	1	94		a 如果已对生存分析时间进行检剔，那么估算将限于最大生存分析时间。
2015-05-04	0	1	91
2015-06-10	0	0	90
2015-06-16	0	0	89
2015-06-29	0	1	89
2015-07-01	0	1	89		总体比较
2015-07-01	0	1	89			卡方	自由度	显著性
2015-07-08	0	1	18		Log Rank (Mantel-Cox)	5.324	1	0.021
2015-07-24	0	0	88		针对 GSDMD 的不同级别进行的生存分析分布等同性检验。
2015-10-13	1	1	48
2015-11-03	1	0	38
2015-11-10	0	0	85
2015-11-24	0	1	84
2015-12-09	0	1	84
2015-12-09	0	1	84
2015-12-15	0	0	84
2015-12-17	0	0	40
2016-01-12	0	1	83
2016-01-27	0	0	82
2016-03-21	0	1	80
2016-03-28	0	1	80
2016-03-30	1	1	5
2016-04-13 17:31:00	0	0	80
2016-04-20	0	0	79
2016-07-18 16:10:00	0	1	76
2016-08-11 11:50:00	0	0	76
2016-12-28 18:45:00	0	0	71
2016-12-29	0	1	71
2017-01-05 19:03:00	0	0	71
2017-01-10 17:28:00	1	1	3
2017-01-11	1	1	17
2017-01-22 18:40:00	0	0	70
2017-02-10 17:49:00	0	0	70
2017-02-27 20:55:00	1	1	12
2017-03-03 15:18:00	0	1	69
2017-03-20 10:25:00	0	0	68
2017-05-26 10:00:05	0	0	66
2017-07-27 13:30:00	0	1	64
2017-08-02 11:25:00	1	1	17
2017-10-28 13:45:00	0	1	61
2017-11-08 11:15:27	0	0	61
2018-03-20 11:15:00	0	1	56
2018-12-25 15:20:12	0	1	47
2019-01-03 19:15:32	0	1	47
2019-01-08 11:10:16	0	0	47
2019-01-23 11:15:00	0	0	46
2019-04-26 11:30:26	0	1	43
2019-05-22 15:30:37	0	1	37
2019-06-17 18:45:00	0	0	41
2019-06-19 15:00:00	0	0	41
2019-06-24 15:30:09	0	0	41
2019-06-25 14:45:18	0	0	41
2019-08-15 14:50:00	0	0	40
2019-09-04 17:50:44	0	1	35
2019-09-23 15:00:00	0	0	38
2019-10-10 17:15:52	0	0	38
2019-10-21 17:30:00	0	1	37
2019-11-12 12:50:46	0	0	37
2019-12-09 13:30:25	0	0	36
