# Supplementary material for: Expression of gasdermin D in clear cell renal cell carcinoma and its effect on its biological function
Source: Front Oncol. 2023 Jul 6;13:1163714. doi: 10.3389/fonc.2023.1163714 (PMC10358983; doi:10.3389/fonc.2023.1163714)
Supplement: Supplementary file 1 [file DataSheet_1.zip › file 2.xlsx]

## Sheet: Invasion
si								siNC
Slice	Count	Total Area	Average Size	%Area	Mean			Slice	Count	Total Area	Average Size	%Area	Mean
si-1.tif	456	170212	373.272	8.865	254.957			siNC-1.tif	857	394425	460.239	20.543	254.972
si-2.tif	472	187611	397.481	9.771	254.971			siNC-2.tif	667	252119	377.99	13.131	254.978
si-3.tif	398	140941	354.123	7.341	254.95			siNC-3.tif	779	330827	424.682	17.231	254.97
LV								NC
Slice	Count	Total Area	Average Size	%Area	Mean			Slice	Count	Total Area	Average Size	%Area	Mean
LV-1.tif	1047	476230	454.852	24.804	254.984			NC-1.tif	839	376058	448.222	19.586	254.969
LV-2.tif	949	367846	387.614	19.159	254.973			NC-2.tif	858	363984	424.224	18.957	254.964
LV-3.tif	967	407380	421.282	20.516	254.97			NC-3.tif	840	363054	432.207	18.909	254.955
LV	组统计
		分组	个案数	平均值	标准 偏差	标准 误差平均值
	变量	LV-NC	3	845.667	10.6927	6.17342
		LV	3	987.667	52.1664	30.1183
	独立样本检验
	莱文方差等同性检验				平均值等同性 t 检验
			F	显著性	t	自由度	Sig.（双尾）	平均值差值	标准误差差值	差值 95% 置信区间
										下限	上限
	变量	假定等方差	7.605	0.051	-4.619	4	0.01	-142	30.7445	-227.36	-56.6397
		不假定等方差			-4.619	2.168	0.038	-142	30.7445	-264.941	-19.059
SI	组统计
		分组	个案数	平均值	标准 偏差	标准 误差平均值
	变量	si	3	442	38.9358	22.4796
		si-NC	3	767.667	95.5057	55.1402
	独立样本检验
	莱文方差等同性检验				平均值等同性 t 检验
			F	显著性	t	自由度	Sig.（双尾）	平均值差值	标准误差差值	差值 95% 置信区间
										下限	上限
	变量	假定等方差	1.653	0.268	-5.469	4	0.005	-325.667	59.5464	-490.994	-160.339
		不假定等方差			-5.469	2.647	0.017	-325.667	59.5464	-530.304	-121.03

## Sheet: Migration
si								siNC
Slice	Count	Total Area	Average Size	%Area	Mean			Slice	Count	Total Area	Average Size	%Area	Mean
si-1.tif	274	52634	192.095	2.741	253.838			siNC-1.tif	608	146542	241.023	7.632	254.477
si-2.tif	271	48374	178.502	2.519	253.885			siNC-2.tif	639	166060	259.875	8.649	254.521
si-3.tif	308	58323	189.36	3.038	253.988			siNC-3.tif	516	119340	231.279	6.216	254.39
nc								lv
Slice	Count	Total Area	Average Size	%Area	Mean			Slice	Count	Total Area	Average Size	%Area	Mean
NC-1.tif	598	123121	205.888	6.413	254.436			LV-1.tif	791	183641	232.163	9.565	254.558
NC-2.tif	661	146668	221.888	7.639	254.472			LV-2.tif	900	176482	196.091	9.192	254.63
NC-3.tif	626	120609	192.666	6.282	254.48			LV-3.tif	930	174549	187.687	9.091	254.641
LV	组统计
		分组	个案数	平均值	标准 偏差	标准 误差平均值
	变量	LV-NC	3	628.333	31.5648	18.2239
		LV	3	873.667	73.146	42.2308
	独立样本检验
	莱文方差等同性检验				平均值等同性 t 检验
			F	显著性	t	自由度	Sig.（双尾）	平均值差值	标准误差差值	差值 95% 置信区间
										下限	上限
	变量	假定等方差	3.088	0.154	-5.334	4	0.006	-245.333	45.9952	-373.036	-117.63
		不假定等方差			-5.334	2.72	0.016	-245.333	45.9952	-400.619	-90.048
SI	组统计
		分组	个案数	平均值	标准 偏差	标准 误差平均值
	变量	si	3	284.333	20.5508	11.865
		si-NC	3	587.667	63.9714	36.9339
	独立样本检验
	莱文方差等同性检验				平均值等同性 t 检验
			F	显著性	t	自由度	Sig.（双尾）	平均值差值	标准误差差值	差值 95% 置信区间
										下限	上限
	变量	假定等方差	4.283	0.107	-7.819	4	0.001	-303.333	38.7929	-411.04	-195.627
		不假定等方差			-7.819	2.408	0.009	-303.333	38.7929	-445.849	-160.817

## Sheet: Apoptotic
si-NC	si	LV-NC	LV
8.46	12.29	8.39	7.13
8.82	12.18	9.12	6.92
9.56	12.25	9.01	7.38
LV	组统计
		分组	个案数	平均值	标准 偏差	标准 误差平均值
	变量	LV-NC	3	8.84	0.39357	0.22723
		LV	3	7.1433	0.23029	0.13296
	独立样本检验
	莱文方差等同性检验				平均值等同性 t 检验
			F	显著性	t	自由度	Sig.（双尾）	平均值差值	标准误差差值	差值 95% 置信区间
										下限	上限
	变量	假定等方差	1.705	0.262	6.445	4	0.003	1.69667	0.26327	0.96571	2.42762
		不假定等方差			6.445	3.226	0.006	1.69667	0.26327	0.89104	2.50229
SI	组统计
			个案数	平均值	标准 偏差	标准 误差平均值
	变量	si-NC	3	8.9467	0.56083	0.3238
		si	3	12.24	0.05568	0.03215
	独立样本检验
	莱文方差等同性检验				平均值等同性 t 检验
			F	显著性	t	自由度	Sig.（双尾）	平均值差值	标准误差差值	差值 95% 置信区间
										下限	上限
	变量	假定等方差	6.334	0.066	-10.121	4	0.001	-3.29333	0.32539	-4.19676	-2.38991
		不假定等方差			-10.121	2.039	0.009	-3.29333	0.32539	-4.66775	-1.91891

## Sheet: MTT
	siNC						si
1	0.373	0.389	0.368	0.38	0.393	0.399	0.396	0.377	0.349	0.38	0.382	0.402
2	0.383	0.427	0.474	0.391	0.525	0.487	0.43	0.418	0.416	0.395	0.435	0.462
3	0.537	0.565	0.583	0.552	0.613	0.591	0.545	0.54	0.482	0.537	0.511	0.545
4	0.737	0.824	0.786	0.679	0.786	0.716	0.668	0.626	0.598	0.644	0.666	0.6
5	1.17	0.92	0.982	0.945	1.035	1.081	0.869	0.949	1.064	0.922	0.976	0.854
6	1.753	1.326	1.368	1.329	1.481	1.286	1.198	1.09	1.107	1.161	1.193	1.077
7	2.149	1.669	1.83	1.669	1.719	2.005	1.778	1.508	1.56	1.556	1.66	1.364
	LV-NC						LV
1	0.387	0.38	0.389	0.377	0.391	0.375	0.394	0.384	0.389	0.384	0.4	0.386
2	0.397	0.445	0.456	0.437	0.493	0.377	0.457	0.465	0.506	0.472	0.466	0.553
3	0.515	0.539	0.534	0.525	0.576	0.505	0.623	0.67	0.643	0.646	0.607	0.643
4	0.892	0.804	0.864	0.799	0.801	0.799	0.928	0.99	0.785	1.046	0.984	0.809
5	0.97	0.967	1.016	0.987	1.064	1.1	1.527	1.251	1.245	1.245	1.233	1.326
6	1.387	1.317	1.39	1.23	1.334	1.414	1.699	1.505	1.574	1.435	1.619	1.743
7	1.915	1.924	1.881	1.866	1.917	1.764	2.404	2.053	2.155	2.054	2.342	2.081
LV	组统计
			个案数	平均值	标准 偏差	标准 误差平均值
	变量	LV-NC	6	1.8778	0.06026	0.0246
		LV	6	2.1815	0.15417	0.06294
	独立样本检验
	莱文方差等同性检验				平均值等同性 t 检验
			F	显著性	t	自由度	Sig.（双尾）	平均值差值	标准误差差值	差值 95% 置信区间
										下限	上限
	变量	假定等方差	7.699	0.02	-4.494	10	0.001	-0.30367	0.06758	-0.45423	-0.1531
		不假定等方差			-4.494	6.493	0.003	-0.30367	0.06758	-0.46602	-0.14131
SI	组统计
		分组	个案数	平均值	标准 偏差	标准 误差平均值
	变量	si-NC	6	1.8402	0.19795	0.08081
		si	6	1.571	0.13995	0.05714
	独立样本检验
	莱文方差等同性检验				平均值等同性 t 检验
			F	显著性	t	自由度	Sig.（双尾）	平均值差值	标准误差差值	差值 95% 置信区间
										下限	上限
	变量	假定等方差	1.225	0.294	2.72	10	0.022	0.26917	0.09897	0.04864	0.48969
		不假定等方差			2.72	8.999	0.024	0.26917	0.09897	0.04527	0.49306

## Sheet: WB Untransfected
	第一组结果	第二组结果	第三组结果
786-O	1.51421	1.10706	0.888388
769-P	1.16116	1.0552	1.29401
HK-2	0.593924	0.603475	0.602632
O-H	组统计
		分组	个案数	平均值	标准 偏差	标准 误差平均值
	变量	786-O	3	1.1699	0.3176	0.18337
		HK-2	3	0.6	0.00529	0.00305
	独立样本检验
	莱文方差等同性检验				平均值等同性 t 检验
			F	显著性	t	自由度	Sig.（双尾）	平均值差值	标准误差差值	差值 95% 置信区间
										下限	上限
	变量	假定等方差	6.985	0.057	3.107	4	0.036	0.56987	0.18339	0.06069	1.07906
		不假定等方差			3.107	2.001	0.09	0.56987	0.18339	-0.21879	1.35854
P-H	组统计
		分组	个案数	平均值	标准 偏差	标准 误差平均值
	变量	769-P	3	1.1701	0.11966	0.06909
		HK-2	3	0.6	0.00529	0.00305
	独立样本检验
	莱文方差等同性检验				平均值等同性 t 检验
			F	显著性	t	自由度	Sig.（双尾）	平均值差值	标准误差差值	差值 95% 置信区间
										下限	上限
	变量	假定等方差	4.525	0.101	8.244	4	0.001	0.57012	0.06915	0.37811	0.76212
		不假定等方差			8.244	2.008	0.014	0.57012	0.06915	0.27368	0.86655
P-O	组统计
		分组	个案数	平均值	标准 偏差	标准 误差平均值
	变量	786-O	3	1.1699	0.3176	0.18337
		769-P	3	1.1701	0.11966	0.06909
	独立样本检验
	莱文方差等同性检验				平均值等同性 t 检验
			F	显著性	t	自由度	Sig.（双尾）	平均值差值	标准误差差值	差值 95% 置信区间
										下限	上限
	变量	假定等方差	2.499	0.189	-0.001	4	0.999	-0.00024	0.19595	-0.54429	0.54381
		不假定等方差			-0.001	2.557	0.999	-0.00024	0.19595	-0.68973	0.68925

## Sheet: PCR Untransfected
OPT	基因	CT	CT mean	ΔCT	ΔΔCT	结果		OPT	基因	CT	CT mean	ΔCT	ΔΔCT	结果		OPT	基因	CT	CT mean	ΔCT	ΔΔCT	结果
O	GAPDH	16.975	16.9523	8.06933	-6.34333	81.1958		O	GAPDH	16.031	16.021	9.14233	-6.066	66.9959		O	GAPDH	17.244	17.284	8.23433	-6.26833	77.0826
O	GAPDH	16.955						O	GAPDH	16.005						O	GAPDH	17.329
O	GAPDH	16.927						O	GAPDH	16.027						O	GAPDH	17.279
O	GSDMD	24.987	25.0217					O	GSDMD	25.191	25.1633					O	GSDMD	25.539	25.5183
O	GSDMD	25.092						O	GSDMD	25.229						O	GSDMD	25.521
O	GSDMD	24.986						O	GSDMD	25.07						O	GSDMD	25.495
P	GAPDH	17.684	17.6673	7.098	-7.31467	159.197		P	GAPDH	16.565	16.5493	8.41267	-6.79567	111.096		P	GAPDH	17.832	17.859	7.10933	-7.39333	168.118
P	GAPDH	17.63						P	GAPDH	16.493						P	GAPDH	17.909
P	GAPDH	17.688						P	GAPDH	16.59						P	GAPDH	17.836
P	GSDMD	24.955	24.7653					P	GSDMD	24.924	24.962					P	GSDMD	24.932	24.9683
P	GSDMD	24.69						P	GSDMD	25.014						P	GSDMD	24.983
P	GSDMD	24.651						P	GSDMD	24.948						P	GSDMD	24.99
H	GAPDH	19.023	18.8533	14.4127	0	1		H	GAPDH	17.908	17.886	15.2083	0	1		H	GAPDH	19.04	19.037	14.5027	0	1
H	GAPDH	18.787						H	GAPDH	17.872						H	GAPDH	19.082
H	GAPDH	18.75						H	GAPDH	17.878						H	GAPDH	18.989
H	GSDMD	33.671	33.266					H	GSDMD	33.838	33.0943					H	GSDMD	34.38	33.5397
H	GSDMD	32.669						H	GSDMD	32.071						H	GSDMD	33.22
H	GSDMD	33.458						H	GSDMD	33.374						H	GSDMD	33.019
O-H	组统计
		分组	个案数	平均值	标准 偏差	标准 误差平均值
	变量	786-O	3	75.0917	7.30644	4.21837
		HK-2	3	1	0	0
	独立样本检验
	莱文方差等同性检验				平均值等同性 t 检验
			F	显著性	t	自由度	Sig.（双尾）	平均值差值	标准误差差值	差值 95% 置信区间
										下限	上限
	变量	假定等方差	9.017	0.04	17.564	4	0	74.0917	4.21837	62.3796	85.8037
		不假定等方差			17.564	2	0.003	74.0917	4.21837	55.9415	92.2419
P-H	组统计
		分组	个案数	平均值	标准 偏差	标准 误差平均值
	变量	769-P	3	146.137	30.6725	17.7087
		HK-2	3	1	0	0
	独立样本检验
			莱文方差等同性检验		平均值等同性 t 检验
			F	显著性	t	自由度	Sig.（双尾）	平均值差值	标准误差差值	差值 95% 置信区间
										下限	上限
	变量	假定等方差	13.395	0.022	8.196	4	0.001	145.137	17.7087	95.9696	194.304
		不假定等方差			8.196	2	0.015	145.137	17.7087	68.9424	221.332
P-T	组统计
		分组	个案数	平均值	标准 偏差	标准 误差平均值
	变量	769-P	3	146.137	30.6725	17.7087
		786-O	3	75.0917	7.30644	4.21837
	独立样本检验
	莱文方差等同性检验				平均值等同性 t 检验
			F	显著性	t	自由度	Sig.（双尾）	平均值差值	标准误差差值	差值 95% 置信区间
										下限	上限
	变量	假定等方差	7.339	0.054	3.903	4	0.018	71.0453	18.2042	20.5022	121.588
		不假定等方差			3.903	2.226	0.05	71.0453	18.2042	-0.12659	142.217

## Sheet:  PCR Transfected
样本	基因	CT	CT mean	ΔCT	ΔΔCT	结果		样本	基因	CT	CT mean	ΔCT	ΔΔCT	结果		样本	基因	CT	CT mean	ΔCT	ΔΔCT	结果
313	GSDMD	27.232	27.1947	10.0715	0	1		313-2	GSDMD	26.618	26.6668	9.9655	0	1		313-3	GSDMD	26.775	26.6453	9.65225	0	1
		27.158								26.808								26.619
		27.214								26.697								26.688
		27.175								26.544								26.499
	gapdh	17.153	17.1232						gapdh	16.623	16.7013						gapdh	17.007	16.993
		17.13								16.691								16.987
		17.065								16.681								16.967
		17.145								16.81								17.011
727	GSDMD	29.866	29.805	12.7393	2.66775	0.157372		727-2	GSDMD	29.085	28.7172	12.5047	2.53925	0.172032		727-3	GSDMD	29.28	29.3392	12.4902	2.838	0.139855
		29.775								28.658								29.452
		29.948								28.667								29.346
		29.631								28.459								29.279
	gapdh	17.037	17.0658						gapdh	16.134	16.2125						gapdh	16.933	16.849
		17.132								16.292								16.858
		17.079								16.222								16.772
		17.015								16.202								16.833
NC	GSDMD	28.192	28.1397	9.52325	0	1		NC-2	GSDMD	26.577	26.7342	9.14125	0	1		NC-3	GSDMD	27.522	27.5045	9.359	0	1
		28.175								26.807								27.475
		28.181								26.68								27.505
		28.011								26.873								27.516
	gapdh	18.645	18.6165						gapdh	17.565	17.593						gapdh	18.294	18.1455
		18.606								17.673								18.116
		18.645								17.596								18.07
		18.57								17.538								18.102
LV	GSDMD	25.611	25.5817	7.27975	-2.2435	4.73544		LV-2	GSDMD	24.95	24.9535	6.979	-2.16225	4.47612		LV-3	GSDMD	25.236	25.244	7.0035	-2.3555	5.11772
		25.627								25.003								25.259
		25.542								24.962								25.296
		25.547								24.899								25.185
	gapdh	18.338	18.302						gapdh	18.022	17.9745						gapdh	18.302	18.2405
		18.281								17.971								18.234
		18.275								17.975								18.22
		18.314								17.93								18.206
SI	组统计
		分组	个案数	平均值	标准 偏差	标准 误差平均值
	变量	si	3	0.1564	0.01611	0.0093
		si-NC	3	1	0	0
	独立样本检验
	莱文方差等同性检验				平均值等同性 t 检验
			F	显著性	t	自由度	Sig.（双尾）	平均值差值	标准误差差值	差值 95% 置信区间
										下限	上限
	变量	假定等方差	4.776	0.094	-90.697	4	0	-0.84358	0.0093	-0.8694	-0.81776
		不假定等方差			-90.697	2	0	-0.84358	0.0093	-0.8836	-0.80356
LV	组统计
		分组	个案数	平均值	标准 偏差	标准 误差平均值
	变量	LV	3	4.7764	0.32275	0.18634
		LV-NC	3	1	0	0
	独立样本检验
	莱文方差等同性检验				平均值等同性 t 检验
			F	显著性	t	自由度	Sig.（双尾）	平均值差值	标准误差差值	差值 95% 置信区间
										下限	上限
	变量	假定等方差	5.856	0.073	20.266	4	0	3.77643	0.18634	3.25906	4.2938
		不假定等方差			20.266	2	0.002	3.77643	0.18634	2.97466	4.57819

## Sheet: Immunohistochemistry
Area	IOD		AOD						癌-癌旁	配对样本统计
498.688	93.0914	78.9347	0.186673	0.143529	cancer	14-26445	1					平均值	个案数	标准 偏差	标准 误差平均值
756.276	108.038		0.142856							配对 1	癌	0.1633	65	0.0423	0.00525
353.01	35.6745		0.101058								癌旁	0.0725	65	0.02332	0.00289
694.572	26.6925	25.275	0.0384301	0.0531956	Paracancerous
470.044	24.8691		0.052908
355.516	24.2635		0.0682487							配对样本检验
562.874	87.9093	54.3403	0.156179	0.171981	cancer	14-29150	2			配对差值							t	自由度	Sig.（双尾）
322.576	37.1044		0.115025									平均值	标准 偏差	标准 误差平均值	差值 95% 置信区间
155.298	38.0074		0.244738												下限	上限
222.303	13.2607	54.5496	0.0596517	0.0668121	Paracancerous					配对 1	癌 - 癌旁	0.09083	0.04657	0.00578	0.07929	0.10237	15.726	64	＜0.0001
417.787	30.4499		0.0728836
1766.37	119.938		0.0679009
141.281	16.0453	22.5906	0.113571	0.115458	cancer	15-60	3
188.916	23.2999		0.123335
259.68	28.4265		0.109467
996.894	53.9788	38.7702	0.0541469	0.0509042	Paracancerous
628.055	31.5632		0.0502555
636.898	30.7687		0.0483103
326.306	52.0923	85.2998	0.159642	0.174748	cancer	15-494	4
764.882	144.028		0.188301
339.076	59.7792		0.1763
242.129	31.0213	56.5053	0.128119	0.0979302	Paracancerous
380.626	38.944		0.102316
1571.29	99.5506		0.0633561
307.336	41.6324	120.969	0.135462	0.139061	cancer	15-1490	5
1142.45	183.011		0.160193
1137.69	138.263		0.121529
853.641	89.6696	79.0382	0.105044	0.108635	Paracancerous
694.275	68.6351		0.0988587
645.972	78.8099		0.122002
347.986	37.6782	35.3847	0.108275	0.113478	cancer	15-2388	6
232.685	21.8301		0.0938183
337.182	46.6459		0.13834
412.72	42.4094	45.3278	0.102756	0.101274	Paracancerous
660.622	66.7168		0.100991
268.365	26.8571		0.100077
409.187	79.9217	59.7094	0.195318	0.204774	cancer	15-2819	7
273.732	54.5719		0.199363
203.216	44.6344		0.21964
590.181	36.6058	38.1932	0.0620247	0.0556775	Paracancerous
611.219	33.1061		0.054164
882.464	44.8678		0.0508438
354.362	55.7041	95.3837	0.157196	0.186881	cancer	15-10554	8
798.647	151.761		0.190022
368.682	78.6862		0.213426
1777.36	83.1411	72.7583	0.0467777	0.0605329	Paracancerous
1788.62	93.3519		0.0521921
505.658	41.7819		0.0826288
252.75	35.8309	35.3701	0.141764	0.136409	cancer	15-14411	9
274.446	27.0381		0.0985188
255.952	43.2412		0.168943
904.099	82.0148	50.7987	0.0907143	0.0967118	Paracancerous
281.908	27.6499		0.0980815
421.666	42.7314		0.101339
476.244	67.3767	38.7702	0.141475	0.133728	cancer	15-15018	10
163.576	17.3314		0.105953
205.537	31.6026		0.153757
2396.75	90.051	53.9273	0.0375721	0.0729771	Paracancerous
486.976	45.1702		0.0927565
299.775	26.5608		0.0886025
445.114	76.7199	81.4559	0.17236	0.217189	cancer	15-16041	11
288.38	67.1836		0.232969
407.999	100.464		0.246237
3207.93	191.674	107.98	0.05975	0.074114	Paracancerous
1024.6	65.5068		0.0639339
676.68	66.7599		0.098658
215.399	32.6781	89.1397	0.151709	0.228631	cancer	15-16412	12
291.631	92.4294		0.316939
655.074	142.311		0.217245
776.373	53.3057	50.2922	0.0686599	0.0659434	Paracancerous
674.517	40.17		0.0595537
824.525	57.4008		0.0696168
348.792	45.2401	99.88	0.129705	0.180841	cancer	15-16413	13
805.111	174.489		0.216727
407.516	79.9108		0.196092
1178.1	89.0441	74.9464	0.0755825	0.0779022	Paracancerous
890.434	77.5724		0.0871176
819.964	58.2227		0.0710064
413.604	113.704	175.516	0.274912	0.280123	cancer	15-17078	14
596.682	130.47		0.218659
814.23	282.373		0.346798
248.453	45.3571	97.505	0.182558	0.175152	Paracancerous
271.313	43.2036		0.159239
1110.51	203.954		0.183659
661.78	100.41	63.4668	0.151727	0.149382	cancer	15-18563	15
135.367	14.152		0.104545
395.252	75.8386		0.191874
343.803	37.2898	47.328	0.108463	0.106796	Paracancerous
473.311	55.4582		0.117171
519.61	49.2359		0.0947555
188.429	49.9928	85.1642	0.265314	0.248846	cancer	15-24732	16
467.023	95.2353		0.20392
397.63	110.265		0.277304
1523.68	116.91	88.1187	0.0767284	0.0771513	Paracancerous
982.862	66.9931		0.0681613
929.407	80.4533		0.0865641
517.541	99.1413	64.177	0.191562	0.15863	cancer	15-26987	17
441.49	56.5202		0.128022
235.879	36.8694		0.156306
844.117	47.7127	33.3649	0.0565238	0.0620192	Paracancerous
342.499	23.7062		0.0692152
475.403	28.6757		0.0603188
273.038	46.0905	36.0055	0.168806	0.148303	cancer	15-27730	18
360.129	41.2265		0.114477
128.069	20.6995		0.161628
1596.9	136.451	102.021	0.0854478	0.0785707	Paracancerous
1193.05	88.9136		0.074526
1065.48	80.6972		0.0757381
628.631	105.646	78.7439	0.168056	0.169308	cancer	15-29182	19
195.435	21.3573		0.109281
473.703	109.229		0.230585
578.495	31.0103	27.1364	0.0536052	0.0591779	Paracancerous-1
290.541	19.495		0.0670989
543.803	30.9041		0.0568296
558.58	111.697	105.706	0.199966	0.170381	cancer	15-30614	20
456.652	54.7037		0.119793
787.505	150.718		0.191386
1180.98	56.6044	62.819	0.0479301	0.0490233	Paracancerous
1431.25	64.1426		0.0448159
1246.41	67.7098		0.0543238
144.711	22.3125	58.8338	0.154187	0.183025	cancer	15-30737	21
248.276	44.7963		0.18043
510.088	109.393		0.214459
210.313	14.5149	30.5314	0.0690154	0.0750953	Paracancerous
379.242	33.9883		0.0896216
646.539	43.0911		0.0666489
360.71	64.3008	46.5243	0.178261	0.161166	cancer	15-31150	22
302.701	52.0604		0.171986
174.196	23.2117		0.133251
556.571	45.2346	45.0104	0.0812737	0.0901889	Paracancerous
419.373	43.3955		0.103477
540.704	46.401		0.0858159
384.692	31.9765	34.67	0.0831223	0.0916038	cancer	15-31473	23
426.607	50.2572		0.117807
294.742	21.7762		0.0738821
2711.08	110.956	66.4971	0.0409268	0.050749	Paracancerous
792.473	42.4731		0.0535957
797.962	46.062		0.0577245
269.755	49.6847	69.7691	0.184184	0.165608	cancer	16-875	24
172.881	19.5491		0.113079
701.905	140.074		0.199562
2930.83	216.414	142.323	0.0738406	0.078157	Paracancerous
1838.41	137.189		0.0746235
853.043	73.3677		0.086007
556.941	114.823	56.9708	0.206166	0.138275	cancer	16-2522	25
267.369	26.0831		0.0975547
270.078	30.0067		0.111104
1886.8	140.832	93.963	0.074641	0.0663256	Paracancerous
1340.09	97.9678		0.0731053
841.078	43.0889		0.0512305
987.961	169.695	273.76	0.171763	0.195729	cancer	16-7480	26
1040.42	218.865		0.210363
2110.19	432.72		0.205062
465.303	38.834	30.9946	0.0834596	0.073259	Paracancerous-1
293.274	22.9438		0.0782334
537.256	31.2059		0.0580838
239.499	54.8111	41.8106	0.228858	0.173566	cancer	16-8257	27
191.649	30.9623		0.161557
304.4	39.6583		0.130283
445.939	36.9587	44.0359	0.0828784	0.0692008	Paracancerous
652.54	36.9799		0.0566706
854.762	58.1693		0.0680532
365.535	86.8981	106.676	0.237729	0.215606	cancer	16-8547	28
373.035	70.6692		0.189444
739.648	162.461		0.219646
1398.17	127.203	122.735	0.0909778	0.114497	Paracancerous
988.161	131.141		0.132712
917.027	109.861		0.119801
355.924	72.9326	42.6686	0.204911	0.158414	cancer	16-10053	29
223.002	27.5932		0.123735
187.453	27.4799		0.146596
462.224	28.9537	27.3768	0.0626399	0.070112	Paracancerous
422.816	27.2032		0.0643381
311.591	25.9736		0.0833579
381.533	55.4323	39.3225	0.145288	0.126837	cancer	16-10680	30
356.836	43.1385		0.120892
169.651	19.3966		0.114332
1003.71	81.4128	68.3554	0.0811122	0.0778124	Paracancerous
588.737	49.8943		0.084748
1091.48	73.7591		0.0675771
376.044	62.6307	70.223	0.166552	0.164698	cancer	16-19795	31
504.896	90.1376		0.178527
388.557	57.9008		0.149015
1350.98	68.5647	60.2287	0.0507518	0.0487641	Paracancerous
1457.27	73.6504		0.05054
854.903	38.471		0.0450004
344.538	46.2154	93.3482	0.134137	0.148861	cancer	16-22358	32
845.753	138.047		0.163223
641.877	95.7823		0.149222
2954.14	225.271	131.944	0.0762559	0.0785916	Paracancerous
1340.47	97.381		0.0726468
842.401	73.1811		0.0868721
724.068	133.951	134.465	0.184997	0.154953	cancer	16-36047	33
925.751	141.397		0.152738
1007.25	128.046		0.127124
409.659	30.874	51.0063	0.0753652	0.074272	Paracancerous
404.375	34.6873		0.08578
1418.14	87.4576		0.0616707
689.775	116.733	135.804	0.169233	0.187513	cancer	16-36173	34
656.854	133.949		0.203925
827.597	156.731		0.189381
652.471	47.0455	68.0663	0.0721035	0.0722352	Paracancerous
787.223	55.3154		0.0702665
1369.98	101.838		0.0743355
250.367	23.8238	34.3602	0.0951554	0.114007	cancer	17-457	35
298.816	41.0426		0.137351
348.94	38.2142		0.109515
205.793	10.856	12.6873	0.052752	0.0486656	Paracancerous
169.023	8.42217		0.0498287
432.647	18.7838		0.0434161
398.319	94.6111	147.574	0.237526	0.285193	cancer	17-994	36
639.144	163.976		0.256556
509.365	184.134		0.361498
938.694	41.573	39.0099	0.0442882	0.0474244	Paracancerous
879.896	41.8131		0.0475204
666.677	33.6436		0.0504646
491.113	95.5526	94.173	0.194563	0.191582	cancer	17-1013	37
506.451	108.695		0.214622
472.759	78.271		0.165562
775.514	39.5416	24.2625	0.0509877	0.0483989	Paracancerous-1
393.165	14.0763		0.0358026
328.21	19.1695		0.0584063
967.224	105.678	63.5307	0.109259	0.122411	cancer	17-2399	38
245.422	26.9166		0.109674
391.086	57.9976		0.148299
756.991	68.7483	80.4648	0.0908179	0.0934053	Paracancerous
958.961	88.0769		0.0918462
866.915	84.569		0.0975517
800.007	134.172	71.8809	0.167714	0.154475	cancer	17-3695	39
217.974	29.7074		0.136289
324.692	51.7632		0.159423
542.777	25.767	29.2963	0.0474725	0.0498187	Paracancerous
499.65	31.0402		0.062124
779.78	31.0817		0.0398596
217.563	41.6739	34.5639	0.191548	0.177397	cancer	17-5807	40
148.795	20.4747		0.137604
204.606	41.543		0.203039
642.73	40.8403	50.0259	0.063542	0.0627599	Paracancerous
1136.61	63.4296		0.0558062
664.539	45.8077		0.0689314
217.859	49.2222	63.4444	0.225936	0.226268	cancer	17-6292	41
216.892	47.9711		0.221175
401.998	93.1398		0.231692
1174.67	65.2276	39.3569	0.0555282	0.0517568	Paracancerous-1
428.084	18.3282		0.0428144
606.291	34.5148		0.0569278
252.932	29.9545	29.296	0.118429	0.106501	cancer	17-8102	42
354.938	34.8895		0.0982975
224.212	23.0439		0.102777
387.202	24.9172	30.7346	0.064352	0.0608945	Paracancerous
498.313	32.4406		0.0651009
654.62	34.8459		0.0532307
222.707	37.5632	40.2033	0.168666	0.135308	cancer	17-15954	43
186.284	15.5153		0.0832881
438.6	67.5315		0.153971
422.846	48.7682	46.1616	0.115333	0.0946499	Paracancerous
565.469	59.6525		0.105492
476.271	30.0642		0.0631242
251.582	55.447	58.6819	0.220393	0.205284	cancer	17-21986	44
166.38	27.1171		0.162983
402.11	93.4817		0.232478
722.468	42.4095	33.7863	0.0587008	0.054192	Paracancerous
547.562	26.3095		0.0480484
584.668	32.6401		0.0558266
429.132	83.5237	67.8293	0.194634	0.177951	cancer	17-22501	45
327.765	66.45		0.202737
392.097	53.5141		0.136482
755.107	40.8843	55.6252	0.0541437	0.0489071	Paracancerous
1982.61	82.1588		0.0414396
857.142	43.8325		0.051138
231.85	48.5549	35.89	0.209423	0.166753	cancer	17-32046	46
196.155	30.1226		0.153566
211.206	28.9925		0.137271
629.511	31.8423	50.4196	0.0505826	0.0453854	Paracancerous
659.159	32.3339		0.0490533
2384.51	87.0825		0.0365201
232.179	39.8085	40.1016	0.171456	0.139463	cancer	17-33158	47
427.483	46.9958		0.109936
244.536	33.5007		0.136997
668.464	19.8869	31.4527	0.0297501	0.0372148	Paracancerous
604.881	28.3973		0.046947
1318.38	46.0738		0.0349473
558.07	90.3287	102.656	0.161859	0.216291	cancer	18-8512	48
396.726	91.5874		0.230858
492.093	126.053		0.256157
557.358	27.5841	52.7742	0.0494909	0.0561858	Paracancerous
658.219	38.9957		0.0592443
1533.59	91.7427		0.0598222
699	151.992	115.003	0.217443	0.218303	cancer	18-40889	49
605.493	124.675		0.205906
295.143	68.3433		0.23156
475.135	25.8901	35.6901	0.05449	0.060334	Paracancerous-1
356.953	24.2469		0.0679273
971.811	56.9333		0.0585848
604.11	93.4892	83.9195	0.154755	0.168955	cancer	19-308	50
452.225	77.4332		0.171227
446.895	80.836		0.180884
635.924	59.8367	62.8459	0.0940941	0.0881085	Paracancerous
749.811	56.2039		0.0749575
760.932	72.497		0.0952738
164.809	24.7707	37.2388	0.1503	0.136745	cancer	19-780	51
414.235	52.3933		0.126482
258.911	34.5524		0.133453
393.165	16.283	36.5443	0.0414152	0.0496086	Paracancerous-1
687.437	33.7549		0.0491025
1022.07	59.5949		0.0583081
277.551	32.9224	26.5105	0.118618	0.105024	cancer	19-2860	52
222.441	20.7935		0.093479
250.698	25.8155		0.102975
782.501	97.8668	107.485	0.125069	0.121716	Paracancerous
1135.77	128.22		0.112893
757.692	96.3679		0.127186
152.328	27.8628	36.0185	0.182914	0.165585	cancer	19-14790	53
442.257	57.1331		0.129185
124.878	23.0595		0.184655
252.35	23.5925	33.0797	0.0934915	0.105845	Paracancerous
268.634	34.7308		0.129287
431.802	40.9158		0.0947559
575.793	103.219	123.418	0.179265	0.182071	cancer-1	19-18120	54
904.633	169.74		0.187634
542.587	97.2934		0.179314
684.152	67.6445	55.312	0.0988734	0.0912185	Paracancerous
595.718	57.9092		0.097209
520.57	40.3822		0.077573
292.407	48.493	55.6769	0.165841	0.146469	cancer	19-21240	55
644.174	94.5411		0.146763
189.243	23.9967		0.126804
1124.06	77.5717	109.508	0.0690106	0.0722247	Paracancerous
2601.43	168.487		0.0647672
994.81	82.466		0.0828963
584	60.4693	43.3676	0.103543	0.10848	cancer	19-21665	56
223.434	22.483		0.100625
388.798	47.1505		0.121272
941.547	63.0888	59.7076	0.0670055	0.077549	Paracancerous
749.911	66.8106		0.0890914
643.021	49.2234		0.0765502
629.513	91.1779	84.4064	0.144839	0.131996	cancer	19-22256	57
777.97	94.3143		0.121231
521.301	67.7271		0.129919
1529.12	99.0495	67.3923	0.0647756	0.075623	Paracancerous
488.3	41.5977		0.0851888
800.079	61.5298		0.0769047
572.023	80.5209	79.4622	0.140765	0.123381	cancer	19-22475	58
364.022	36.1977		0.0994382
936.33	121.668		0.129941
342.96	21.0251	18.1061	0.0613048	0.0536775	Paracancerous-1
210.805	11.8618		0.056269
493.139	21.4312		0.0434588
473.005	78.9985	65.7263	0.167014	0.151336	cancer	19-29506	59
216.521	30.1493		0.139244
595.815	88.0311		0.147749
271.593	15.2278	13.4917	0.0560684	0.0494061	Paracancerous-1
247.71	12.549		0.05066
306.063	12.6985		0.0414898
1152.92	241.095	182.186	0.209117	0.222811	cancer	19-32430	60
647.392	170.222		0.262935
688.675	135.242		0.196379
622.102	53.7164	61.972	0.0863466	0.0707561	Paracancerous
1493.8	78.4741		0.0525334
732.073	53.7256		0.0733882
430.327	48.6555	33.2054	0.113066	0.0821417	cancer	19-34894	61
355.096	18.9974		0.0534994
400.245	31.9634		0.0798596
408.665	23.6418	32.413	0.0578514	0.0499906	Paracancerous-1
916.244	41.3264		0.0451042
686.375	32.2708		0.0470163
210.78	27.8268	33.0906	0.132019	0.110164	cancer	19-36686	62
450.615	39.7204		0.0881471
287.55	31.7246		0.110327
129.757	7.58147	13.8676	0.058428	0.102525	Paracancerous-1
90.751	9.48509		0.104518
169.651	24.5363		0.144628
446.386	54.4977	46.1597	0.122087	0.164887	cancer	19-38373	63
197.142	31.1007		0.157757
246.167	52.8807		0.214816
383.219	26.6868	28.6804	0.0696386	0.071389	Paracancerous
440.531	34.1057		0.0774196
376.235	25.2486		0.0671087
355.678	37.3779	34.5994	0.105089	0.123974	cancer	19-41725	64
301.566	46.9498		0.155687
175.178	19.4704		0.111146
516.976	38.8482	81.7109	0.075145	0.0756906	Paracancerous
2079.03	143.866		0.0691987
754.498	62.4182		0.0827281
310.694	40.0233	49.7841	0.128819	0.117975	cancer	19-45703	65
520.774	62.8297		0.120647
445.15	46.4994		0.104458
379.352	26.6628	26.933	0.0702851	0.0678571	Paracancerous
450.245	31.2231		0.0693468
358.357	22.9131		0.0639395

## Sheet: DEGs PCR-1
1	样本	基因	CT	CT mean	ΔCT	ΔΔCT	结果
OLIG2	si	OLIG2	30.688	30.7757	14.0512	0	1		si		30.996	31.027	13.914	0	1		si		29.901	29.9507	12.986	0	1
		OLIG2	30.859								31.002								29.911
		OLIG2	30.791								31.012								30.011
		OLIG2	30.765								31.098								29.98
		GAPDH	16.779	16.7245						GAPDH	17.121	17.113						GAPDH	16.987	16.9647
			16.715								17.134								16.908
			16.635								17.198								16.982
			16.769								16.999								16.982
	LV		30.439	30.1782	12.4593	-1.592	3.01467		LV		29.912	29.9258	12.3455	-1.5685	2.96596		LV		28.213	28.4638	11.4723	-1.51375	2.85551
			30.03								29.912								28.65
			30.186								29.901								28.431
			30.058								29.978								28.561
		GAPDH	17.828	17.719						GAPDH	17.654	17.5802						GAPDH	16.89	16.9915
			17.742								17.723								17.121
			17.669								17.476								17.034
			17.637								17.468								16.921
2	样本	基因	CT	CT mean	ΔCT	ΔΔCT	结果
NANOS2	si	NANOS2	30.822	30.556	13.8315	0	1		si		31.097	31.1378	14.0247	0	1		si		31.057	31.0918	14.127	0	1
		NANOS2	30.246								31.19								31.097
		NANOS2	30.554								31.141								31.104
		NANOS2	30.602								31.123								31.109
		GAPDH	16.779	16.7245						GAPDH	17.121	17.113						GAPDH	16.987	16.9647
			16.715								17.134								16.908
			16.635								17.198								16.982
			16.769								16.999								16.982
	LV		29.635	29.706	11.987	-1.8445	3.59128		LV		29.858	29.825	12.2447	-1.78	3.43426		LV		29.059	29.2465	12.255	-1.872	3.6604
			29.948								29.858								29.013
			29.563								29.694								29.563
			29.678								29.89								29.351
		GAPDH	17.828	17.719						GAPDH	17.654	17.5802						GAPDH	16.89	16.9915
			17.742								17.723								17.121
			17.669								17.476								17.034
			17.637								17.468								16.921
3	样本	基因	CT	CT mean	ΔCT	ΔΔCT	结果
TLCD3B	si	TLCD3B	27.912	28.0012	11.2767	0	1		si		28.909	28.9518	11.8387	0	1		si		29.042	29.0723	12.1075	0	1
		TLCD3B	27.982								28.932								29.061
		TLCD3B	28.154								29.001								29.187
		TLCD3B	27.957								28.965								28.999
		GAPDH	16.779	16.7245						GAPDH	17.121	17.113						GAPDH	16.987	16.9647
			16.715								17.134								16.908
			16.635								17.198								16.982
			16.769								16.999								16.982
	LV		25.617	25.4503	7.73125	-3.5455	11.6762		LV		25.834	25.7368	8.1565	-3.68225	12.8371		LV		25.912	25.794	8.8025	-3.305	9.88335
			25.381								25.71								25.847
			25.639								25.625								25.898
			25.164								25.778								25.519
		GAPDH	17.828	17.719						GAPDH	17.654	17.5802						GAPDH	16.89	16.9915
			17.742								17.723								17.121
			17.669								17.476								17.034
			17.637								17.468								16.921
4	样本	基因	CT	CT mean	ΔCT	ΔΔCT	结果
PRR30	si	PRR30	27.364	27.317	10.5925	0	1		si		28.563	28.3987	11.2858	0	1		si		26.9	26.8205	9.85575	0	1
		PRR30	27.4								28.397								26.898
		PRR30	27.316								28.217								26.741
		PRR30	27.188								28.418								26.743
		GAPDH	16.779	16.7245						GAPDH	17.121	17.113						GAPDH	16.987	16.9647
			16.715								17.134								16.908
			16.635								17.198								16.982
			16.769								16.999								16.982
	LV		27.519	27.3358	9.61675	-0.97575	1.96666		LV		27.999	27.8968	10.3165	-0.96925	1.95782		LV		26.152	26.0922	9.10075	-0.755	1.68763
			27.164								27.894								25.89
			27.311								27.816								26.03
			27.349								27.878								26.297
		GAPDH	17.828	17.719						GAPDH	17.654	17.5802						GAPDH	16.89	16.9915
			17.742								17.723								17.121
			17.669								17.476								17.034
			17.637								17.468								16.921
5、6	样本	基因	CT	CT mean	ΔCT	ΔΔCT	结果
PI3	si	PI3	29.458	28.1003	11.3758	0	1		si		29.098	29.1955	12.0825	0			si		28.458	28.161	11.1962	0
		PI3	28.356								29.356								28.356
		PI3	28.219								29.219								28.219
		PI3	27.726								29.109								27.908
MSLNL		MSLNL	23.421	23.4465	6.722	0	1				24.189	24.1047	6.99175	0					23.976	23.7385	6.77375	0
		MSLNL	23.33								24.01								23.91
		MSLNL	23.489								24.099								23.537
		MSLNL	23.546								24.121								23.531
		GAPDH	16.779	16.7245						GAPDH	17.121	17.113						GAPDH	16.987	16.9647
		GAPDH	16.715							GAPDH	17.134							GAPDH	16.908
		GAPDH	16.635							GAPDH	17.198							GAPDH	16.982
		GAPDH	16.769							GAPDH	16.999							GAPDH	16.982
	LV		27.478	27.5502	9.83125	-1.54458	2.9172		LV		28.123	28.0613	10.481	-1.6015	3.03459		LV		26.351	26.4208	9.42925	-1.767	3.40345
			27.278								28.319								26.231
			27.943								27.943								26.611
			27.502								27.86								26.49
			23.856	23.9533	6.23425	-0.48775	1.40226				23.878	23.9222	6.342	-0.64975	1.5689				22.913	22.9505	5.959	-0.81475	1.75899
			23.955								23.955								22.919
			23.931								23.931								22.951
			24.071								23.925								23.019
		GAPDH	17.828	17.719						GAPDH	17.654	17.5802						GAPDH	16.89	16.9915
		GAPDH	17.742							GAPDH	17.723							GAPDH	17.121
		GAPDH	17.669							GAPDH	17.476							GAPDH	17.034
		GAPDH	17.637							GAPDH	17.468							GAPDH	16.921
7、8	样本	基因	CT	CT mean	ΔCT	ΔΔCT	结果
GOLGA6L7	si	GOLGA6L7	28.977	28.335	11.6105	0	1		si		29.043	28.8585	11.7455	0			si		28.666	28.6307	11.6659	0
		GOLGA6L7	28.271								28.879								28.512
		GOLGA6L7	28.54								28.54								28.597
		GOLGA6L7	28.194								28.972								28.783
PPDPFL		PPDPFL	23.239	23.1913	6.46675	0	1				24.109	24.1953	7.08225	0					23.736	23.613	6.64825	0
		PPDPFL	23.154								24.412								23.724
		PPDPFL	23.169								24.189								23.524
		PPDPFL	23.203								24.071								23.468
		GAPDH	16.779	16.7245						GAPDH	17.121	17.113						GAPDH	16.987	16.9647
		GAPDH	16.715							GAPDH	17.134							GAPDH	16.908
		GAPDH	16.635							GAPDH	17.198							GAPDH	16.982
		GAPDH	16.769							GAPDH	16.999							GAPDH	16.982
	LV		28.889	29.3122	11.5932	-0.01725	1.01203		LV		29.672	29.3092	11.729	-0.0165	1.0115		LV		28.572	28.6205	11.629	-0.0369167	1.02592
			29.034								29.425								28.431
			29.53								29.295								28.683
			29.796								28.845								28.796
			23.558	23.621	5.902	-0.56475	1.47913				23.898	23.861	6.28075	-0.8015	1.74291				22.908	23.247	6.2555	-0.39275	1.31289
			23.508								23.873								23.508
			23.617								23.917								23.481
			23.801								23.756								23.091
		GAPDH	17.828	17.719						GAPDH	17.654	17.5802						GAPDH	16.89	16.9915
		GAPDH	17.742							GAPDH	17.723							GAPDH	17.121
		GAPDH	17.669							GAPDH	17.476							GAPDH	17.034
		GAPDH	17.637							GAPDH	17.468							GAPDH	16.921
9	样本	基因	CT	CT mean	ΔCT	ΔΔCT	结果
SPRR1B	si	SPRR1B	24.497	24.5188	7.79425	0	1		si		25.034	25.1438	8.03075	0	1		si		24.721	24.7712	7.8065	0	1
		SPRR1B	24.472								25.198								24.721
		SPRR1B	24.489								25.371								24.734
		SPRR1B	24.617								24.972								24.909
		GAPDH	16.779	16.7245						GAPDH	17.121	17.113						GAPDH	16.987	16.9647
			16.715								17.134								16.908
			16.635								17.198								16.982
			16.769								16.999								16.982
	LV		23.769	23.7865	6.0675	-1.72675	3.30981		LV		23.49	23.6355	6.05525	-1.9755	3.93265		LV		22.895	22.8178	5.82625	-1.98025	3.94561
			23.831								23.458								22.855
			23.857								23.686								22.762
			23.689								23.908								22.759
		GAPDH	17.828	17.719						GAPDH	17.654	17.5802						GAPDH	16.89	16.9915
			17.742								17.723								17.121
			17.669								17.476								17.034
			17.637								17.468								16.921
10	样本	基因	CT	CT mean	ΔCT	ΔΔCT	结果
SSX1	si	SSX1	30.459	30.4587	13.7342	0	1		si		30.066	30.1258	13.0128	0	1		si		29.99	29.8977	12.933	0	1
		SSX1	30.443								30.094								29.789
		SSX1	30.446								30.231								29.945
		SSX1	30.487								30.112								29.867
		GAPDH	16.779	16.7245						GAPDH	17.121	17.113						GAPDH	16.987	16.9647
			16.715								17.134								16.908
			16.635								17.198								16.982
			16.769								16.999								16.982
	LV		28.826	28.8223	11.1032	-2.631	6.19455		LV		27.734	27.7285	10.1483	-2.8645	7.28283		LV		27.381	27.164	10.1725	-2.7605	6.77631
			28.907								27.694								27.076
			28.814								27.751								27.09
			28.742								27.735								27.109
		GAPDH	17.828	17.719						GAPDH	17.654	17.5802						GAPDH	16.89	16.9915
			17.742								17.723								17.121
			17.669								17.476								17.034
			17.637								17.468								16.921

## Sheet: DEGs PCR-2
		LV			si		P
PVALB	0.408809	0.303496	0.314689	1	1	1	＜0.0001
GPRC6A	0.6728	0.588759	0.585199	1	1	1	0.0002
CLDN8	0.144286	0.202712	0.182884	1	1	1	＜0.0001
OLIG2	3.01467	2.96596	2.85551	1	1	1	＜0.0001
NANOS2	3.59128	3.43426	3.6604	1	1	1	＜0.0001
TLCD3B	11.6762	12.8371	9.88335	1	1	1	0.0003
PRR30	1.96666	1.95782	1.68763	1	1	1	0.0007
PI3	2.9172	3.03459	3.40345	1	1	1	0.0001
MSLNL	1.40226	1.5689	1.75899	1	1	1	0.005
GOLGA6L7	1.01203	1.0115	1.02592	1	1	1	0.0251
PPDPFL	1.47913	1.74291	1.31289	1	1	1	0.015
SPRR1B	3.30981	3.93265	3.94561	1	1	1	0.0002
SSX1	6.19455	7.28283	6.77631	1	1	1	＜0.0001
							t test
