# Supplementary material for: Expression of gasdermin D in clear cell renal cell carcinoma and its effect on its biological function
Source: Front Oncol. 2023 Jul 6;13:1163714. doi: 10.3389/fonc.2023.1163714 (PMC10358983; doi:10.3389/fonc.2023.1163714)
Supplement: Supplementary file 1 [file DataSheet_1.zip › file 3 TCGA.xlsx]

## Sheet: Pan-Cancer
sample_id	tissue	status	expr			组别1	组别2	数目	最小值	最大值	中位数(Median)	四分位距(IQR)	下四分位	上四分位	均值(Mean)	标准差(SD)	标准误(SE)
GTEX-QMRM-0126-SM-4R1K9	ACC	Normal	5.26975			ACC	Normal	128	0	7.417	5.705	0.543	5.363	5.906	5.62	0.671	0.059
GTEX-S32W-0126-SM-4AD61	ACC	Normal	5.65793			ACC	Tumor	77	1.937	7.852	4.353	2.538	2.95	5.489	4.375	1.485	0.169
GTEX-ZYWO-0126-SM-5GZWQ	ACC	Normal	4.84349			BLCA	Normal	28	4.373	7.821	5.754	0.919	5.155	6.074	5.661	0.737	0.139
GTEX-XQ3S-1726-SM-4BOOD	ACC	Normal	6.58935			BLCA	Tumor	407	2.403	8.849	6.18	0.954	5.703	6.656	6.142	0.864	0.043
GTEX-ZF2S-0126-SM-4WKFO	ACC	Normal	5.44126			BRCA	Normal	292	2.621	7.285	5.788	0.971	5.274	6.245	5.704	0.781	0.046
GTEX-XV7Q-0226-SM-4BRVL	ACC	Normal	6.2246			BRCA	Tumor	1099	1.86	8.495	5.901	1.089	5.327	6.416	5.831	0.924	0.028
GTEX-P4QS-1326-SM-3NMCD	ACC	Normal	5.66166			CESC	Normal	13	4.792	6.89	6.404	0.923	5.613	6.536	6.121	0.634	0.176
GTEX-13O1R-2326-SM-5IJF9	ACC	Normal	6.63181			CESC	Tumor	306	3.535	8.536	6.131	0.814	5.73	6.544	6.109	0.723	0.041
GTEX-V1D1-0226-SM-4JBHG	ACC	Normal	5.70264			CHOL	Normal	9	5.029	5.857	5.441	0.277	5.377	5.654	5.467	0.276	0.092
GTEX-REY6-1726-SM-48FDL	ACC	Normal	5.45875			CHOL	Tumor	36	4.763	8.152	6.563	0.855	6.223	7.078	6.651	0.653	0.109
GTEX-PWCY-0226-SM-48TD8	ACC	Normal	6.0775			COAD	Normal	349	0	7.567	6.225	0.76	5.815	6.575	6.136	0.847	0.045
GTEX-O5YT-1326-SM-3MJGR	ACC	Normal	6.22806			COAD	Tumor	290	1.791	7.598	6.012	0.825	5.6	6.425	5.94	0.8	0.047
GTEX-PLZ6-0226-SM-3P61I	ACC	Normal	5.94863			DLBC	Normal	444	1.401	7.937	5.543	1.007	4.992	5.999	5.452	0.956	0.045
GTEX-12WSN-0926-SM-5GCN1	ACC	Normal	4.96442			DLBC	Tumor	47	5.593	8.815	7.104	0.835	6.762	7.597	7.175	0.681	0.099
GTEX-Q734-0126-SM-48U1E	ACC	Normal	6.46076			ESCA	Normal	666	0	7.882	5.609	1.165	5.007	6.171	5.547	0.918	0.036
GTEX-Q2AH-0126-SM-48U2B	ACC	Normal	6.35758			ESCA	Tumor	182	2.111	6.761	5.104	0.915	4.567	5.482	5.014	0.731	0.054
GTEX-ZA64-0226-SM-5HL9C	ACC	Normal	5.34481			GBM	Normal	1157	0	6.841	3.321	0.88	2.895	3.775	3.333	0.737	0.022
GTEX-12WSD-2126-SM-5LZWK	ACC	Normal	5.90378			GBM	Tumor	166	1.683	7.173	5.08	1.454	4.167	5.622	4.889	1.016	0.079
GTEX-13O61-0126-SM-5KM4P	ACC	Normal	5.75249			HNSC	Normal	44	3.288	7.121	4.625	0.934	4.144	5.079	4.66	0.802	0.121
GTEX-X4LF-0126-SM-4QAS7	ACC	Normal	5.23226			HNSC	Tumor	520	2.433	8.617	5.877	1.04	5.327	6.366	5.863	0.823	0.036
GTEX-Y5V6-1926-SM-5IFIL	ACC	Normal	5.89817			KICH	Normal	53	0	8.014	6.072	0.494	5.845	6.338	5.982	1.008	0.138
GTEX-ZLFU-0826-SM-4WWBP	ACC	Normal	5.73845			KICH	Tumor	66	3.29	6.852	4.843	0.665	4.493	5.158	4.832	0.613	0.075
GTEX-YB5E-0226-SM-5IFHI	ACC	Normal	5.66842			KIRC	Normal	100	0	8.014	5.441	0.618	5.185	5.802	5.464	0.83	0.083
GTEX-U3ZM-0226-SM-4DXTA	ACC	Normal	5.39165			KIRC	Tumor	531	2.751	8.236	5.952	0.735	5.586	6.321	5.93	0.648	0.028
GTEX-12WSL-0326-SM-5CVMK	ACC	Normal	5.79804			KIRP	Normal	60	0	8.014	5.879	0.601	5.695	6.296	5.862	0.97	0.125
GTEX-PLZ5-0326-SM-3P614	ACC	Normal	5.87409			KIRP	Tumor	289	3.202	7.77	6.098	0.652	5.755	6.407	6.068	0.617	0.036
GTEX-QXCU-1326-SM-48FE2	ACC	Normal	5.20122			LAML	Normal	70	1.971	3.119	2.479	0.29	2.328	2.618	2.48	0.226	0.027
GTEX-132AR-1726-SM-5EGHQ	ACC	Normal	6.0974			LAML	Tumor	173	3.869	7.432	5.687	0.848	5.214	6.062	5.628	0.602	0.046
GTEX-ZVP2-0126-SM-5NQ7D	ACC	Normal	5.24716			LGG	Normal	1152	0	6.841	3.322	0.882	2.893	3.776	3.334	0.738	0.022
GTEX-WYVS-0226-SM-4ONDK	ACC	Normal	5.7732			LGG	Tumor	523	1.417	6.844	3.525	1.079	3.007	4.086	3.659	0.927	0.041
GTEX-11EQ9-0126-SM-5986I	ACC	Normal	5.51565			LIHC	Normal	160	4.297	7.807	6.036	0.74	5.646	6.386	6.015	0.558	0.044
GTEX-11TT1-0126-SM-5LUAA	ACC	Normal	5.88411			LIHC	Tumor	371	4.89	8.969	6.655	0.966	6.162	7.128	6.695	0.736	0.038
GTEX-XUZC-0226-SM-4BOO7	ACC	Normal	5.54383			LUAD	Normal	347	0	8.263	6.662	0.784	6.296	7.08	6.643	0.773	0.041
GTEX-ZDTT-0126-SM-4WKHA	ACC	Normal	5.68901			LUAD	Tumor	515	2.732	8.005	5.985	0.915	5.562	6.477	5.976	0.727	0.032
GTEX-146FR-1526-SM-5SIB8	ACC	Normal	5.20832			LUSC	Normal	338	0	8.263	6.678	0.756	6.334	7.09	6.659	0.778	0.042
GTEX-QCQG-0126-SM-48U27	ACC	Normal	5.87133			LUSC	Tumor	498	2.824	7.333	5.63	0.895	5.181	6.076	5.6	0.733	0.033
GTEX-S341-0126-SM-4AD64	ACC	Normal	5.67097			MESO	Tumor	87	4.78	8.115	6.312	0.601	6.047	6.648	6.367	0.521	0.056
GTEX-11DXZ-0226-SM-5EGGZ	ACC	Normal	5.35047			OV	Normal	88	5.039	7.961	6.495	0.715	6.127	6.842	6.486	0.555	0.059
GTEX-132QS-0126-SM-5IFH9	ACC	Normal	5.09082			OV	Tumor	427	0	7.098	5.168	1.11	4.64	5.749	5.144	0.853	0.041
GTEX-NFK9-1726-SM-3TW8P	ACC	Normal	5.74689			PAAD	Normal	171	0	7.027	4.596	0.869	4.27	5.14	4.683	0.866	0.066
GTEX-12696-0626-SM-5EGGD	ACC	Normal	5.23878			PAAD	Tumor	179	3.442	7.952	6.208	0.886	5.615	6.502	6.044	0.701	0.052
GTEX-V955-0126-SM-4JBH5	ACC	Normal	5.72108			PCPG	Normal	3	4.928	5.621	5.405	0.346	5.167	5.513	5.318	0.354	0.205
GTEX-Y5V5-1326-SM-4V6G9	ACC	Normal	5.79882			PCPG	Tumor	182	1.208	6.903	3.55	1.401	2.958	4.359	3.655	1.011	0.075
GTEX-R55G-0126-SM-48FDS	ACC	Normal	5.43432			PRAD	Normal	152	4.22	7.649	6.242	1.058	5.686	6.744	6.187	0.725	0.059
GTEX-145MN-0226-SM-5QGPY	ACC	Normal	6.03052			PRAD	Tumor	496	1.915	7.5	5.079	1.332	4.402	5.734	5.037	1.069	0.048
GTEX-1399R-0326-SM-5KM1X	ACC	Normal	5.72599			READ	Normal	318	0	7.567	6.188	0.76	5.809	6.569	6.12	0.875	0.049
GTEX-13FH7-0226-SM-5IFGG	ACC	Normal	4.34131			READ	Tumor	93	4.42	7.89	5.842	0.567	5.58	6.148	5.83	0.572	0.059
GTEX-QLQ7-0126-SM-4R1JW	ACC	Normal	5.79313			SARC	Normal	2	5.474	5.837	5.655	0.182	5.564	5.746	5.655	0.257	0.182
GTEX-13PVR-0226-SM-5RQJI	ACC	Normal	5.43432			SARC	Tumor	262	2.475	8.113	6.144	1.067	5.573	6.64	6.043	0.844	0.052
GTEX-XMK1-0226-SM-4B65D	ACC	Normal	5.81945			SKCM	Normal	813	2.625	7.266	4.847	0.777	4.452	5.228	4.838	0.602	0.021
GTEX-WY7C-0326-SM-4OND5	ACC	Normal	5.95207			SKCM	Tumor	469	1.322	7.772	5.96	1.027	5.357	6.384	5.758	0.948	0.044
GTEX-1399U-0226-SM-5P9J2	ACC	Normal	5.73659			STAD	Normal	210	0	7.5	5.312	0.982	4.819	5.801	5.237	0.957	0.066
GTEX-131XF-0126-SM-5DUVF	ACC	Normal	5.69156			STAD	Tumor	414	2.124	6.933	5.193	0.821	4.769	5.59	5.164	0.644	0.032
GTEX-ZYFG-0926-SM-5BC5U	ACC	Normal	5.40297			TGCT	Normal	165	3.336	6.638	4.339	0.775	4.014	4.789	4.439	0.634	0.049
GTEX-Y3IK-0226-SM-51MRJ	ACC	Normal	5.05395			TGCT	Tumor	154	2.903	7.21	5.056	1.011	4.476	5.487	5.031	0.802	0.065
GTEX-YFCO-0126-SM-4W1YT	ACC	Normal	5.91164			THCA	Normal	338	0	8.025	6.615	0.732	6.232	6.963	6.573	0.656	0.036
GTEX-13W3W-1326-SM-5LU4T	ACC	Normal	4.62819			THCA	Tumor	512	3.387	7.527	5.976	0.505	5.736	6.241	5.958	0.512	0.023
GTEX-14A5I-2126-SM-5NQA8	ACC	Normal	4.71812			THYM	Normal	446	1.401	7.937	5.551	1.004	4.997	6.001	5.458	0.958	0.045
GTEX-YF7O-0126-SM-5IFIR	ACC	Normal	5.31692			THYM	Tumor	119	5.262	8.121	6.788	0.625	6.534	7.159	6.801	0.541	0.05
GTEX-13D11-0426-SM-5LZYA	ACC	Normal	5.25475			UCEC	Normal	101	5.095	8.025	6.402	0.808	6.005	6.813	6.475	0.615	0.061
GTEX-1399S-0426-SM-5IFG5	ACC	Normal	5.75386			UCEC	Tumor	181	2.476	8.773	6.328	0.972	5.862	6.834	6.281	0.959	0.071
GTEX-RUSQ-0226-SM-47JWT	ACC	Normal	5.9998			UCS	Normal	78	5.714	8.025	6.498	0.936	6.211	7.147	6.637	0.577	0.065
GTEX-111YS-0126-SM-5987T	ACC	Normal	5.79283			UCS	Tumor	57	1.956	7.621	5.849	1.272	5.2	6.472	5.638	1.236	0.164
GTEX-14H4A-0226-SM-5SI6Q	ACC	Normal	5.32764			UVM	Tumor	79	4.602	8.067	6.127	1.149	5.539	6.688	6.146	0.805	0.091
GTEX-13OVI-1226-SM-5J2ME	ACC	Normal	5.49062
GTEX-R53T-0226-SM-48FEH	ACC	Normal	5.92738
GTEX-13O21-0126-SM-5IJE8	ACC	Normal	5.67077
GTEX-ZZPU-1226-SM-5N9CK	ACC	Normal	5.57682
GTEX-11GSP-0326-SM-5A5KW	ACC	Normal	5.8848
GTEX-11DXY-1626-SM-5H12L	ACC	Normal	6.39266
GTEX-R55C-0226-SM-48FEO	ACC	Normal	5.30191
GTEX-ZYVF-1626-SM-5N9EH	ACC	Normal	4.77396
GTEX-14DAQ-1826-SM-5S2VV	ACC	Normal	5.46794
GTEX-11P7K-0126-SM-5986E	ACC	Normal	5.63519
GTEX-QLQW-0226-SM-447BJ	ACC	Normal	5.89267
GTEX-147F4-2526-SM-5NQBB	ACC	Normal	5.45122
GTEX-WFG8-0126-SM-5CHTB	ACC	Normal	0
GTEX-VUSG-1526-SM-4KKZH	ACC	Normal	6.41005
GTEX-U3ZN-0826-SM-4DXSZ	ACC	Normal	5.05531
GTEX-QEG5-1826-SM-4R1JP	ACC	Normal	7.41656
GTEX-VJYA-0526-SM-4KL1R	ACC	Normal	5.61913
GTEX-ZLV1-0226-SM-4WWC1	ACC	Normal	5.93662
GTEX-131XG-1326-SM-5DUX4	ACC	Normal	5.78734
GTEX-11I78-1826-SM-5A5M4	ACC	Normal	5.86416
GTEX-O5YV-1126-SM-3LK73	ACC	Normal	6.08046
GTEX-11XUK-0126-SM-5CVLK	ACC	Normal	5.22107
GTEX-145LT-0126-SM-5S2QJ	ACC	Normal	5.70794
GTEX-TKQ2-0226-SM-4DM6V	ACC	Normal	6.04785
GTEX-11NSD-0226-SM-5A5LR	ACC	Normal	5.37886
GTEX-ZLWG-0126-SM-4WWC5	ACC	Normal	5.06433
GTEX-WHPG-1526-SM-4M1ZK	ACC	Normal	5.89581
GTEX-11DXX-0126-SM-5EGH7	ACC	Normal	5.17029
GTEX-Q2AI-0226-SM-48U1D	ACC	Normal	5.53013
GTEX-OIZH-1326-SM-3NB1H	ACC	Normal	6.05957
GTEX-13N11-0826-SM-5IJFP	ACC	Normal	5.93456
GTEX-Y9LG-0126-SM-5Q59W	ACC	Normal	6.01723
GTEX-11EMC-0526-SM-5EGJN	ACC	Normal	5.87281
GTEX-12WSJ-0126-SM-5GCOM	ACC	Normal	5.36666
GTEX-U4B1-0126-SM-4DXSN	ACC	Normal	5.97273
GTEX-139YR-0126-SM-5IJEY	ACC	Normal	6.0909
GTEX-1211K-0126-SM-59HJE	ACC	Normal	5.0237
GTEX-OOBK-3125-SM-3LK5R	ACC	Normal	6.0909
GTEX-X4EO-1726-SM-4QARN	ACC	Normal	5.81758
GTEX-OHPK-1326-SM-3MJGN	ACC	Normal	5.65166
GTEX-S4Q7-0226-SM-4AD5O	ACC	Normal	6.16473
GTEX-WQUQ-0126-SM-4OOSS	ACC	Normal	5.99301
GTEX-14753-1726-SM-5NQ9X	ACC	Normal	4.92794
GTEX-RWSA-1726-SM-47JX7	ACC	Normal	5.3216
GTEX-OHPL-1326-SM-3MJGG	ACC	Normal	5.8276
GTEX-148VJ-1626-SM-5QGPH	ACC	Normal	4.62176
GTEX-ZVT2-0826-SM-5GIEO	ACC	Normal	5.23421
GTEX-T6MO-0126-SM-4DM6X	ACC	Normal	6.10332
GTEX-13OW7-2726-SM-5L3HN	ACC	Normal	5.78321
GTEX-Y114-0526-SM-4TT8V	ACC	Normal	5.47703
GTEX-14BMU-0126-SM-5S2Q9	ACC	Normal	5.73443
GTEX-OXRK-0126-SM-3NB1E	ACC	Normal	5.91194
GTEX-13FTW-0126-SM-5IJED	ACC	Normal	5.87409
GTEX-WFG8-0126-SM-4LVMH	ACC	Normal	5.811
GTEX-13PL7-1026-SM-5MR5C	ACC	Normal	5.5454
GTEX-QDVN-0426-SM-48TZ6	ACC	Normal	5.85993
GTEX-12WSG-0726-SM-5EGIG	ACC	Normal	6.73509
GTEX-111CU-0126-SM-5GZWZ	ACC	Normal	5.66136
GTEX-SUCS-0526-SM-4DM56	ACC	Normal	5.28729
GTEX-12WSK-0326-SM-5GCOJ	ACC	Normal	5.66391
GTEX-13O3O-1626-SM-5KM1O	ACC	Normal	5.9258
GTEX-13111-0326-SM-5DUXF	ACC	Normal	5.63108
GTEX-1122O-0326-SM-5H124	ACC	Normal	5.20433
GTEX-XYKS-0926-SM-4BRVG	ACC	Normal	5.62442
TCGA-OR-A5J8-01	ACC	Tumor	5.65734
TCGA-OR-A5JJ-01	ACC	Tumor	5.73983
TCGA-PK-A5HA-01	ACC	Tumor	3.40465
TCGA-PK-A5HB-01	ACC	Tumor	2.80735
TCGA-OR-A5LK-01	ACC	Tumor	2.84197
TCGA-OR-A5JG-01	ACC	Tumor	2.29569
TCGA-OR-A5JZ-01	ACC	Tumor	4.46985
TCGA-OR-A5L6-01	ACC	Tumor	6.00541
TCGA-OR-A5LB-01	ACC	Tumor	2.37574
TCGA-OR-A5J1-01	ACC	Tumor	5.59905
TCGA-OR-A5LT-01	ACC	Tumor	3.8258
TCGA-OR-A5JV-01	ACC	Tumor	3.67924
TCGA-OR-A5K3-01	ACC	Tumor	2.71366
TCGA-OR-A5JB-01	ACC	Tumor	7.85185
TCGA-OR-A5LD-01	ACC	Tumor	5.48866
TCGA-PA-A5YG-01	ACC	Tumor	5.05095
TCGA-OR-A5JX-01	ACC	Tumor	4.46011
TCGA-OR-A5JK-01	ACC	Tumor	5.06268
TCGA-OR-A5K1-01	ACC	Tumor	4.54538
TCGA-OR-A5JW-01	ACC	Tumor	2.48802
TCGA-OR-A5LG-01	ACC	Tumor	6.11435
TCGA-OR-A5JR-01	ACC	Tumor	4.12685
TCGA-OR-A5KZ-01	ACC	Tumor	6.65468
TCGA-PK-A5H8-01	ACC	Tumor	3.1473
TCGA-OR-A5JP-01	ACC	Tumor	5.41449
TCGA-OR-A5K8-01	ACC	Tumor	1.93734
TCGA-OR-A5JC-01	ACC	Tumor	3.63807
TCGA-OR-A5J5-01	ACC	Tumor	5.19966
TCGA-OR-A5LM-01	ACC	Tumor	2.1144
TCGA-OR-A5JI-01	ACC	Tumor	3.82069
TCGA-OR-A5LE-01	ACC	Tumor	5.10354
TCGA-OR-A5L5-01	ACC	Tumor	5.337
TCGA-OR-A5LL-01	ACC	Tumor	4.07806
TCGA-OR-A5LC-01	ACC	Tumor	6.02038
TCGA-OR-A5JF-01	ACC	Tumor	2.95045
TCGA-OR-A5K0-01	ACC	Tumor	5.22613
TCGA-OR-A5JY-01	ACC	Tumor	2.66447
TCGA-OR-A5L3-01	ACC	Tumor	3.5534
TCGA-OR-A5JS-01	ACC	Tumor	5.89866
TCGA-OR-A5JT-01	ACC	Tumor	3.64267
TCGA-OR-A5K4-01	ACC	Tumor	3.88659
TCGA-OR-A5K9-01	ACC	Tumor	6.46422
TCGA-OR-A5LO-01	ACC	Tumor	1.96351
TCGA-OR-A5K5-01	ACC	Tumor	6.83716
TCGA-OR-A5JD-01	ACC	Tumor	3.51977
TCGA-OR-A5K6-01	ACC	Tumor	5.30707
TCGA-OR-A5KW-01	ACC	Tumor	2.53106
TCGA-P6-A5OF-01	ACC	Tumor	2.63228
TCGA-OR-A5LJ-01	ACC	Tumor	5.06656
TCGA-OR-A5JA-01	ACC	Tumor	2.56805
TCGA-OR-A5L9-01	ACC	Tumor	2.33911
TCGA-OU-A5PI-01	ACC	Tumor	3.78661
TCGA-OR-A5LA-01	ACC	Tumor	4.15222
TCGA-OR-A5L4-01	ACC	Tumor	3.00178
TCGA-P6-A5OG-01	ACC	Tumor	6.96161
TCGA-OR-A5J2-01	ACC	Tumor	4.35263
TCGA-OR-A5KT-01	ACC	Tumor	5.85148
TCGA-OR-A5KO-01	ACC	Tumor	5.04833
TCGA-OR-A5KU-01	ACC	Tumor	4.08408
TCGA-OR-A5LP-01	ACC	Tumor	4.52797
TCGA-OR-A5JL-01	ACC	Tumor	2.88364
TCGA-OR-A5L8-01	ACC	Tumor	6.13111
TCGA-OR-A5LH-01	ACC	Tumor	3.11938
TCGA-OR-A5LS-01	ACC	Tumor	2.84602
TCGA-OR-A5LN-01	ACC	Tumor	3.6264
TCGA-OR-A5J7-01	ACC	Tumor	5.14929
TCGA-OR-A5J6-01	ACC	Tumor	5.38716
TCGA-PK-A5H9-01	ACC	Tumor	5.65303
TCGA-OR-A5JO-01	ACC	Tumor	6.37556
TCGA-OR-A5JQ-01	ACC	Tumor	4.7782
TCGA-OR-A5JM-01	ACC	Tumor	6.92759
TCGA-OR-A5KX-01	ACC	Tumor	2.93548
TCGA-OR-A5J3-01	ACC	Tumor	2.46201
TCGA-OR-A5KY-01	ACC	Tumor	2.33911
TCGA-OR-A5J9-01	ACC	Tumor	6.52108
TCGA-OR-A5JE-01	ACC	Tumor	6.39938
TCGA-OR-A5KV-01	ACC	Tumor	5.47869
TCGA-CU-A0YR-11	BLCA	Normal	5.02729
TCGA-BT-A20Q-11	BLCA	Normal	4.54165
TCGA-BT-A20N-11	BLCA	Normal	4.68149
TCGA-BT-A20W-11	BLCA	Normal	5.54843
TCGA-GC-A3BM-11	BLCA	Normal	5.65274
TCGA-BL-A13J-11	BLCA	Normal	4.37299
TCGA-CU-A0YN-11	BLCA	Normal	5.36032
TCGA-K4-A54R-11	BLCA	Normal	5.54686
TCGA-BT-A2LA-11	BLCA	Normal	6.06627
TCGA-GD-A3OQ-11	BLCA	Normal	5.51732
TCGA-GC-A6I3-11	BLCA	Normal	7.82129
TCGA-GD-A3OP-11	BLCA	Normal	6.38248
TCGA-GC-A3WC-11	BLCA	Normal	5.85973
TCGA-BT-A20R-11	BLCA	Normal	4.96345
TCGA-K4-A3WV-11	BLCA	Normal	5.99636
TCGA-BT-A2LB-11	BLCA	Normal	4.8186
TCGA-BT-A20U-11	BLCA	Normal	4.57411
TCGA-K4-A5RI-11	BLCA	Normal	6.55353
TCGA-GD-A2C5-11	BLCA	Normal	6.11189
GTEX-SE5C-1026-SM-4BRUG	BLCA	Normal	5.73305
GTEX-SNOS-0526-SM-4DM54	BLCA	Normal	6.33506
GTEX-U3ZM-0826-SM-4DXU6	BLCA	Normal	5.1981
GTEX-S4Q7-0926-SM-4AD5D	BLCA	Normal	6.19294
GTEX-SNMC-0826-SM-4DM66	BLCA	Normal	6.09681
GTEX-S4UY-0926-SM-4AD6O	BLCA	Normal	6.02235
GTEX-S3XE-1226-SM-4AD4L	BLCA	Normal	5.77585
GTEX-U4B1-1226-SM-4DXT7	BLCA	Normal	5.86042
GTEX-S32W-1126-SM-4AD5V	BLCA	Normal	5.88726
TCGA-UY-A8OC-01	BLCA	Tumor	6.293
TCGA-KQ-A41Q-01	BLCA	Tumor	7.95871
TCGA-DK-A3IK-01	BLCA	Tumor	5.56928
TCGA-GU-A762-01	BLCA	Tumor	7.20828
TCGA-K4-A3WU-01	BLCA	Tumor	6.08982
TCGA-FD-A3B5-01	BLCA	Tumor	4.94206
TCGA-UY-A9PE-01	BLCA	Tumor	6.17094
TCGA-CF-A9FH-01	BLCA	Tumor	6.24276
TCGA-CF-A9FL-01	BLCA	Tumor	5.75572
TCGA-DK-A3X2-01	BLCA	Tumor	6.1179
TCGA-G2-A2ES-01	BLCA	Tumor	5.69735
TCGA-XF-A9SW-01	BLCA	Tumor	6.4141
TCGA-CU-A0YO-01	BLCA	Tumor	5.71647
TCGA-DK-A1AE-01	BLCA	Tumor	5.41547
TCGA-FD-A43X-01	BLCA	Tumor	6.55491
TCGA-FD-A5BT-01	BLCA	Tumor	8.08233
TCGA-KQ-A41O-01	BLCA	Tumor	5.2604
TCGA-2F-A9KT-01	BLCA	Tumor	5.70372
TCGA-CU-A0YR-01	BLCA	Tumor	4.79854
TCGA-K4-A4AC-01	BLCA	Tumor	7.59537
TCGA-S5-A6DX-01	BLCA	Tumor	6.04155
TCGA-XF-A9SJ-01	BLCA	Tumor	6.74817
TCGA-ZF-A9R4-01	BLCA	Tumor	6.21316
TCGA-DK-AA75-01	BLCA	Tumor	4.57833
TCGA-FD-A5BX-01	BLCA	Tumor	7.78216
TCGA-FD-A6TB-01	BLCA	Tumor	6.53236
TCGA-SY-A9G0-01	BLCA	Tumor	6.35284
TCGA-XF-A9SV-01	BLCA	Tumor	5.91243
TCGA-ZF-A9R0-01	BLCA	Tumor	6.31047
TCGA-DK-A2I6-01	BLCA	Tumor	5.18031
TCGA-E7-A677-01	BLCA	Tumor	6.56213
TCGA-GU-A767-01	BLCA	Tumor	6.1045
TCGA-ZF-A9R1-01	BLCA	Tumor	6.56421
TCGA-4Z-AA81-01	BLCA	Tumor	7.39896
TCGA-BT-A3PK-01	BLCA	Tumor	5.57594
TCGA-UY-A78N-01	BLCA	Tumor	6.70419
TCGA-UY-A9PD-01	BLCA	Tumor	5.89729
TCGA-XF-A8HF-01	BLCA	Tumor	7.24364
TCGA-XF-AAMH-01	BLCA	Tumor	7.26917
TCGA-4Z-AA7Q-01	BLCA	Tumor	6.24582
TCGA-DK-A1A5-01	BLCA	Tumor	6.39167
TCGA-DK-A2I4-01	BLCA	Tumor	7.3444
TCGA-FD-A3SN-01	BLCA	Tumor	6.47845
TCGA-GC-A3OO-01	BLCA	Tumor	6.07041
TCGA-GV-A3QF-01	BLCA	Tumor	3.99279
TCGA-XF-A8HC-01	BLCA	Tumor	5.49023
TCGA-XF-A9SZ-01	BLCA	Tumor	6.61062
TCGA-DK-AA6W-01	BLCA	Tumor	5.05618
TCGA-HQ-A5ND-01	BLCA	Tumor	5.9141
TCGA-LC-A66R-01	BLCA	Tumor	6.47035
TCGA-XF-AAMY-01	BLCA	Tumor	6.62072
TCGA-C4-A0F7-01	BLCA	Tumor	2.43832
TCGA-FD-A6TD-01	BLCA	Tumor	7.32661
TCGA-G2-A2EL-01	BLCA	Tumor	2.40326
TCGA-G2-AA3F-01	BLCA	Tumor	4.83539
TCGA-GV-A40G-01	BLCA	Tumor	6.00108
TCGA-K4-A83P-01	BLCA	Tumor	5.50108
TCGA-UY-A9PF-01	BLCA	Tumor	5.24755
TCGA-XF-A8HD-01	BLCA	Tumor	7.37898
TCGA-ZF-A9RC-01	BLCA	Tumor	6.63012
TCGA-BT-A3PH-01	BLCA	Tumor	5.8562
TCGA-BT-A3PJ-01	BLCA	Tumor	5.88706
TCGA-CU-A72E-01	BLCA	Tumor	5.64989
TCGA-DK-A3IM-01	BLCA	Tumor	5.03562
TCGA-FD-A43N-01	BLCA	Tumor	5.58827
TCGA-FD-A62P-01	BLCA	Tumor	5.0396
TCGA-FJ-A3Z7-01	BLCA	Tumor	4.43492
TCGA-FT-A61P-01	BLCA	Tumor	6.81595
TCGA-K4-A4AB-01	BLCA	Tumor	5.95768
TCGA-KQ-A41P-01	BLCA	Tumor	6.34336
TCGA-XF-A9SM-01	BLCA	Tumor	7.34797
TCGA-XF-AAN3-01	BLCA	Tumor	5.98454
TCGA-BT-A0S7-01	BLCA	Tumor	4.57708
TCGA-BT-A20J-01	BLCA	Tumor	6.28283
TCGA-BT-A20O-01	BLCA	Tumor	6.36262
TCGA-CF-A3MH-01	BLCA	Tumor	6.20043
TCGA-CU-A3KJ-01	BLCA	Tumor	5.5683
TCGA-DK-AA74-01	BLCA	Tumor	7.88192
TCGA-E7-A6ME-01	BLCA	Tumor	6.68943
TCGA-FD-A3B6-01	BLCA	Tumor	7.76902
TCGA-GU-AATO-01	BLCA	Tumor	6.6931
TCGA-GV-A40E-01	BLCA	Tumor	6.36213
TCGA-K4-A5RJ-01	BLCA	Tumor	5.9023
TCGA-MV-A51V-01	BLCA	Tumor	4.58916
TCGA-XF-AAML-01	BLCA	Tumor	7.18951
TCGA-ZF-A9R2-01	BLCA	Tumor	5.16271
TCGA-BT-A42E-01	BLCA	Tumor	6.17992
TCGA-DK-A3IQ-01	BLCA	Tumor	6.2104
TCGA-FD-A43P-01	BLCA	Tumor	6.58915
TCGA-FD-A62O-01	BLCA	Tumor	5.15338
TCGA-GU-AATP-01	BLCA	Tumor	6.86046
TCGA-GV-A3JW-01	BLCA	Tumor	5.22613
TCGA-ZF-A9RF-01	BLCA	Tumor	7.23202
TCGA-ZF-AA4N-01	BLCA	Tumor	6.22589
TCGA-4Z-AA7R-01	BLCA	Tumor	5.23304
TCGA-4Z-AA80-01	BLCA	Tumor	5.74012
TCGA-BL-A0C8-01	BLCA	Tumor	3.46251
TCGA-BT-A20Q-01	BLCA	Tumor	5.64127
TCGA-E7-A7DU-01	BLCA	Tumor	6.06952
TCGA-E7-A97P-01	BLCA	Tumor	7.18563
TCGA-FD-A6TG-01	BLCA	Tumor	4.94255
TCGA-FD-A6TI-01	BLCA	Tumor	6.70706
TCGA-FJ-A3ZF-01	BLCA	Tumor	5.59542
TCGA-KQ-A41N-01	BLCA	Tumor	3.38953
TCGA-UY-A9PH-01	BLCA	Tumor	7.00348
TCGA-XF-AAN2-01	BLCA	Tumor	6.97242
TCGA-4Z-AA87-01	BLCA	Tumor	5.49443
TCGA-BT-A20N-01	BLCA	Tumor	5.2604
TCGA-DK-A1AC-01	BLCA	Tumor	3.23725
TCGA-DK-A3IN-01	BLCA	Tumor	5.95305
TCGA-E5-A4U1-01	BLCA	Tumor	8.15636
TCGA-E7-A519-01	BLCA	Tumor	7.8871
TCGA-FJ-A3Z9-01	BLCA	Tumor	5.74228
TCGA-GU-A42P-01	BLCA	Tumor	5.82141
TCGA-GU-A763-01	BLCA	Tumor	6.39799
TCGA-BT-A20W-01	BLCA	Tumor	6.02481
TCGA-C4-A0F1-01	BLCA	Tumor	5.12228
TCGA-DK-AA71-01	BLCA	Tumor	5.72491
TCGA-GC-A4ZW-01	BLCA	Tumor	5.23382
TCGA-YC-A8S6-01	BLCA	Tumor	6.09189
TCGA-YC-A9TC-01	BLCA	Tumor	6.01949
TCGA-ZF-AA54-01	BLCA	Tumor	6.69894
TCGA-CU-A5W6-01	BLCA	Tumor	5.94627
TCGA-DK-A6AW-01	BLCA	Tumor	6.25095
TCGA-DK-A6B2-01	BLCA	Tumor	7.59129
TCGA-E7-A3X6-01	BLCA	Tumor	6.06952
TCGA-FD-A3SM-01	BLCA	Tumor	5.27462
TCGA-FD-A43U-01	BLCA	Tumor	7.18275
TCGA-GC-A3BM-01	BLCA	Tumor	6.1455
TCGA-PQ-A6FI-01	BLCA	Tumor	7.02888
TCGA-R3-A69X-01	BLCA	Tumor	6.51742
TCGA-XF-AAMJ-01	BLCA	Tumor	6.65666
TCGA-ZF-A9RM-01	BLCA	Tumor	6.41212
TCGA-ZF-AA4U-01	BLCA	Tumor	5.99842
TCGA-ZF-AA52-01	BLCA	Tumor	7.68313
TCGA-2F-A9KQ-01	BLCA	Tumor	4.71649
TCGA-DK-A1AD-01	BLCA	Tumor	5.15221
TCGA-FD-A3N5-01	BLCA	Tumor	6.24907
TCGA-FD-A62N-01	BLCA	Tumor	7.11096
TCGA-G2-A2EO-01	BLCA	Tumor	5.65881
TCGA-HQ-A2OE-01	BLCA	Tumor	2.88554
TCGA-K4-A5RH-01	BLCA	Tumor	7.21891
TCGA-XF-A8HG-01	BLCA	Tumor	6.39029
TCGA-XF-A9SL-01	BLCA	Tumor	6.28944
TCGA-DK-A3IS-01	BLCA	Tumor	6.17992
TCGA-DK-AA6R-01	BLCA	Tumor	5.99685
TCGA-FD-A3SO-01	BLCA	Tumor	6.08302
TCGA-FD-A3SR-01	BLCA	Tumor	6.42477
TCGA-FD-A5BS-01	BLCA	Tumor	6.67567
TCGA-GU-A42R-01	BLCA	Tumor	5.5638
TCGA-GU-AATQ-01	BLCA	Tumor	6.67359
TCGA-XF-A9ST-01	BLCA	Tumor	4.72467
TCGA-XF-A9T0-01	BLCA	Tumor	4.06527
TCGA-XF-AAN0-01	BLCA	Tumor	6.01102
TCGA-CF-A5UA-01	BLCA	Tumor	7.88212
TCGA-CU-A3YL-01	BLCA	Tumor	6.33378
TCGA-DK-A6B1-01	BLCA	Tumor	6.37537
TCGA-E7-A5KF-01	BLCA	Tumor	5.89316
TCGA-GU-A42Q-01	BLCA	Tumor	6.06755
TCGA-GV-A3QH-01	BLCA	Tumor	5.73521
TCGA-ZF-AA4R-01	BLCA	Tumor	6.08322
TCGA-2F-A9KP-01	BLCA	Tumor	6.06972
TCGA-4Z-AA7S-01	BLCA	Tumor	5.28573
TCGA-4Z-AA86-01	BLCA	Tumor	6.89764
TCGA-E7-A4XJ-01	BLCA	Tumor	5.80275
TCGA-E7-A541-01	BLCA	Tumor	6.97927
TCGA-E7-A6MD-01	BLCA	Tumor	6.50733
TCGA-E7-A7XN-01	BLCA	Tumor	6.28352
TCGA-FD-A3B7-01	BLCA	Tumor	5.42563
TCGA-FD-A3SS-01	BLCA	Tumor	5.60257
TCGA-G2-A3IB-01	BLCA	Tumor	4.95048
TCGA-G2-A3VY-01	BLCA	Tumor	5.48612
TCGA-G2-AA3C-01	BLCA	Tumor	7.54205
TCGA-GU-A764-01	BLCA	Tumor	6.37537
TCGA-GV-A3JV-01	BLCA	Tumor	6.55521
TCGA-K4-A3WS-01	BLCA	Tumor	6.88534
TCGA-SY-A9G5-01	BLCA	Tumor	7.60552
TCGA-ZF-AA4V-01	BLCA	Tumor	5.99439
TCGA-4Z-AA7M-01	BLCA	Tumor	5.41918
TCGA-4Z-AA7N-01	BLCA	Tumor	6.01053
TCGA-BL-A13J-01	BLCA	Tumor	4.18641
TCGA-DK-A1AG-01	BLCA	Tumor	6.29645
TCGA-FD-A43Y-01	BLCA	Tumor	6.07661
TCGA-FJ-A3ZE-01	BLCA	Tumor	5.28797
TCGA-GV-A3QG-01	BLCA	Tumor	6.0843
TCGA-XF-A9SK-01	BLCA	Tumor	6.90091
TCGA-ZF-AA4T-01	BLCA	Tumor	6.12204
TCGA-ZF-AA5P-01	BLCA	Tumor	6.3007
TCGA-4Z-AA7O-01	BLCA	Tumor	5.78606
TCGA-BT-A42C-01	BLCA	Tumor	5.59718
TCGA-BT-A42F-01	BLCA	Tumor	4.89478
TCGA-DK-AA6U-01	BLCA	Tumor	7.09439
TCGA-E5-A4TZ-01	BLCA	Tumor	6.28925
TCGA-E7-A85H-01	BLCA	Tumor	6.52147
TCGA-GD-A6C6-01	BLCA	Tumor	8.84873
TCGA-K4-A6MB-01	BLCA	Tumor	6.71122
TCGA-XF-A9T8-01	BLCA	Tumor	6.53928
TCGA-2F-A9KO-01	BLCA	Tumor	6.73935
TCGA-BT-A20T-01	BLCA	Tumor	6.10785
TCGA-DK-AA6T-01	BLCA	Tumor	5.80757
TCGA-DK-AA6X-01	BLCA	Tumor	5.79774
TCGA-E7-A7PW-01	BLCA	Tumor	6.37784
TCGA-FD-A6TH-01	BLCA	Tumor	6.38357
TCGA-UY-A8OB-01	BLCA	Tumor	7.27225
TCGA-BL-A3JM-01	BLCA	Tumor	6.48429
TCGA-CF-A1HR-01	BLCA	Tumor	6.27691
TCGA-CF-A3MI-01	BLCA	Tumor	5.65852
TCGA-DK-A3IT-01	BLCA	Tumor	7.22715
TCGA-FD-A3SQ-01	BLCA	Tumor	6.79593
TCGA-GU-A766-01	BLCA	Tumor	7.26947
TCGA-UY-A78L-01	BLCA	Tumor	5.28612
TCGA-4Z-AA84-01	BLCA	Tumor	6.57351
TCGA-DK-A6B0-01	BLCA	Tumor	6.3243
TCGA-DK-AA77-01	BLCA	Tumor	5.58377
TCGA-FD-A5C0-01	BLCA	Tumor	6.26003
TCGA-GC-A3YS-01	BLCA	Tumor	6.17153
TCGA-ZF-A9RL-01	BLCA	Tumor	6.01348
TCGA-4Z-AA7Y-01	BLCA	Tumor	5.36705
TCGA-4Z-AA89-01	BLCA	Tumor	5.53982
TCGA-C4-A0F0-01	BLCA	Tumor	6.89823
TCGA-CF-A47X-01	BLCA	Tumor	6.46174
TCGA-CU-A0YN-01	BLCA	Tumor	5.6596
TCGA-DK-A1A3-01	BLCA	Tumor	5.74876
TCGA-DK-A3IV-01	BLCA	Tumor	6.4398
TCGA-DK-AA6S-01	BLCA	Tumor	6.30179
TCGA-FD-A3NA-01	BLCA	Tumor	6.26003
TCGA-FD-A3SL-01	BLCA	Tumor	4.95648
TCGA-FD-A3SP-01	BLCA	Tumor	6.73935
TCGA-FD-A6TK-01	BLCA	Tumor	7.19606
TCGA-G2-AA3D-01	BLCA	Tumor	5.86514
TCGA-UY-A78K-01	BLCA	Tumor	6.7997
TCGA-XF-AAN7-01	BLCA	Tumor	6.65606
TCGA-ZF-AA53-01	BLCA	Tumor	6.86978
TCGA-4Z-AA82-01	BLCA	Tumor	5.8112
TCGA-CF-A5U8-01	BLCA	Tumor	6.37665
TCGA-CF-A8HY-01	BLCA	Tumor	7.00199
TCGA-E7-A8O8-01	BLCA	Tumor	5.82092
TCGA-FD-A3SJ-01	BLCA	Tumor	6.58648
TCGA-GC-A3RC-01	BLCA	Tumor	6.47934
TCGA-GV-A3JX-01	BLCA	Tumor	6.98363
TCGA-K4-A54R-01	BLCA	Tumor	6.39868
TCGA-XF-A9SP-01	BLCA	Tumor	6.30998
TCGA-ZF-A9R5-01	BLCA	Tumor	5.82269
TCGA-CU-A3QU-01	BLCA	Tumor	5.99931
TCGA-DK-A3IU-01	BLCA	Tumor	6.73975
TCGA-FD-A6TA-01	BLCA	Tumor	5.90741
TCGA-ZF-A9R9-01	BLCA	Tumor	5.88215
TCGA-DK-A1AA-01	BLCA	Tumor	5.39165
TCGA-DK-A3WW-01	BLCA	Tumor	6.50812
TCGA-DK-A6B6-01	BLCA	Tumor	6.17311
TCGA-E7-A3Y1-01	BLCA	Tumor	5.07297
TCGA-FD-A5BR-01	BLCA	Tumor	7.09121
TCGA-G2-A2EK-01	BLCA	Tumor	5.74709
TCGA-HQ-A5NE-01	BLCA	Tumor	6.65725
TCGA-YF-AA3M-01	BLCA	Tumor	7.18762
TCGA-BT-A20X-01	BLCA	Tumor	5.53639
TCGA-E7-A4IJ-01	BLCA	Tumor	7.37898
TCGA-FD-A3B8-01	BLCA	Tumor	6.28925
TCGA-K4-AAQO-01	BLCA	Tumor	5.52416
TCGA-LT-A5Z6-01	BLCA	Tumor	5.20122
TCGA-ZF-AA4W-01	BLCA	Tumor	6.26082
TCGA-ZF-AA4X-01	BLCA	Tumor	6.03475
TCGA-4Z-AA7W-01	BLCA	Tumor	7.29699
TCGA-CF-A47Y-01	BLCA	Tumor	5.77977
TCGA-E7-A678-01	BLCA	Tumor	6.16868
TCGA-GV-A3JZ-01	BLCA	Tumor	4.40737
TCGA-BT-A2LA-01	BLCA	Tumor	5.65274
TCGA-CF-A7I0-01	BLCA	Tumor	4.92407
TCGA-FD-A6TE-01	BLCA	Tumor	7.42322
TCGA-GC-A3RB-01	BLCA	Tumor	5.70156
TCGA-GV-A6ZA-01	BLCA	Tumor	7.1336
TCGA-XF-A9T2-01	BLCA	Tumor	6.12825
TCGA-DK-A1A6-01	BLCA	Tumor	6.23516
TCGA-H4-A2HO-01	BLCA	Tumor	5.62324
TCGA-4Z-AA83-01	BLCA	Tumor	5.93102
TCGA-CF-A27C-01	BLCA	Tumor	5.59454
TCGA-CF-A47V-01	BLCA	Tumor	6.86432
TCGA-CF-A9FF-01	BLCA	Tumor	6.39819
TCGA-E7-A8O7-01	BLCA	Tumor	6.0446
TCGA-G2-A3IE-01	BLCA	Tumor	6.88633
TCGA-CF-A9FM-01	BLCA	Tumor	5.68087
TCGA-G2-A2EF-01	BLCA	Tumor	6.39779
TCGA-FJ-A871-01	BLCA	Tumor	6.24927
TCGA-UY-A9PB-01	BLCA	Tumor	7.44688
TCGA-XF-AAMG-01	BLCA	Tumor	5.9258
TCGA-CF-A3MG-01	BLCA	Tumor	5.36803
TCGA-DK-AA6L-01	BLCA	Tumor	6.88167
TCGA-GD-A3OQ-01	BLCA	Tumor	6.01752
TCGA-UY-A9PA-01	BLCA	Tumor	6.58826
TCGA-XF-A9T4-01	BLCA	Tumor	6.12392
TCGA-XF-AAMR-01	BLCA	Tumor	5.26975
TCGA-GV-A3QI-01	BLCA	Tumor	6.31561
TCGA-XF-A8HE-01	BLCA	Tumor	6.00206
TCGA-S5-AA26-01	BLCA	Tumor	5.31867
TCGA-DK-A6B5-01	BLCA	Tumor	6.38564
TCGA-GC-A3I6-01	BLCA	Tumor	6.23269
TCGA-E7-A7DV-01	BLCA	Tumor	7.34211
TCGA-CF-A47W-01	BLCA	Tumor	6.78057
TCGA-CF-A47S-01	BLCA	Tumor	6.83379
TCGA-E7-A6MF-01	BLCA	Tumor	5.91548
TCGA-CF-A3MF-01	BLCA	Tumor	5.02942
TCGA-GC-A6I1-01	BLCA	Tumor	6.54066
TCGA-GC-A6I3-01	BLCA	Tumor	7.56831
TCGA-XF-A9T6-01	BLCA	Tumor	6.6925
TCGA-KQ-A41S-01	BLCA	Tumor	6.31828
TCGA-XF-AAMX-01	BLCA	Tumor	6.3644
TCGA-GD-A76B-01	BLCA	Tumor	5.74689
TCGA-DK-A1AF-01	BLCA	Tumor	6.15822
TCGA-GD-A3OP-01	BLCA	Tumor	6.29942
TCGA-GC-A3RD-01	BLCA	Tumor	6.56273
TCGA-C4-A0F6-01	BLCA	Tumor	5.00316
TCGA-DK-A6AV-01	BLCA	Tumor	6.00206
TCGA-BT-A20P-01	BLCA	Tumor	6.25381
TCGA-UY-A78M-01	BLCA	Tumor	6.25036
TCGA-XF-AAMZ-01	BLCA	Tumor	5.76397
TCGA-BL-A5ZZ-01	BLCA	Tumor	6.14649
TCGA-DK-A2HX-01	BLCA	Tumor	5.08364
TCGA-FD-A6TF-01	BLCA	Tumor	6.62587
TCGA-FT-A3EE-01	BLCA	Tumor	4.58312
TCGA-GC-A3WC-01	BLCA	Tumor	6.19412
TCGA-KQ-A41R-01	BLCA	Tumor	6.28777
TCGA-BT-A20R-01	BLCA	Tumor	5.41586
TCGA-DK-A3IL-01	BLCA	Tumor	5.38608
TCGA-FD-A6TC-01	BLCA	Tumor	5.78419
TCGA-XF-AAMW-01	BLCA	Tumor	6.49507
TCGA-ZF-AA56-01	BLCA	Tumor	6.0775
TCGA-BT-A2LD-01	BLCA	Tumor	6.42507
TCGA-DK-A3X1-01	BLCA	Tumor	5.97913
TCGA-E7-A5KE-01	BLCA	Tumor	4.68764
TCGA-PQ-A6FN-01	BLCA	Tumor	6.38149
TCGA-UY-A78P-01	BLCA	Tumor	5.53982
TCGA-XF-A9T5-01	BLCA	Tumor	5.96831
TCGA-YC-A89H-01	BLCA	Tumor	3.50718
TCGA-ZF-A9RE-01	BLCA	Tumor	4.17555
TCGA-FD-A5BZ-01	BLCA	Tumor	6.68042
TCGA-K4-A3WV-01	BLCA	Tumor	7.25079
TCGA-XF-AAN4-01	BLCA	Tumor	5.92482
TCGA-5N-A9KI-01	BLCA	Tumor	6.49981
TCGA-FD-A5BU-01	BLCA	Tumor	5.65078
TCGA-ZF-A9R7-01	BLCA	Tumor	7.06232
TCGA-CF-A1HS-01	BLCA	Tumor	5.67607
TCGA-G2-AA3B-01	BLCA	Tumor	6.81892
TCGA-K4-A6FZ-01	BLCA	Tumor	6.86353
TCGA-UY-A78O-01	BLCA	Tumor	5.09296
TCGA-XF-AAMT-01	BLCA	Tumor	6.35264
TCGA-XF-AAN1-01	BLCA	Tumor	5.70402
TCGA-DK-A1AB-01	BLCA	Tumor	5.337
TCGA-FD-A3B3-01	BLCA	Tumor	6.89546
TCGA-XF-A9SU-01	BLCA	Tumor	6.71627
TCGA-XF-AAN8-01	BLCA	Tumor	6.21878
TCGA-5N-A9KM-01	BLCA	Tumor	5.95325
TCGA-BT-A2LB-01	BLCA	Tumor	6.97292
TCGA-DK-A2I1-01	BLCA	Tumor	6.23496
TCGA-XF-A9SI-01	BLCA	Tumor	7.06242
TCGA-DK-AA6P-01	BLCA	Tumor	5.57075
TCGA-FD-A43S-01	BLCA	Tumor	6.99365
TCGA-BT-A0YX-01	BLCA	Tumor	5.29538
TCGA-BT-A20U-01	BLCA	Tumor	5.54256
TCGA-C4-A0EZ-01	BLCA	Tumor	4.26451
TCGA-LT-A8JT-01	BLCA	Tumor	6.03406
TCGA-XF-A9T3-01	BLCA	Tumor	6.98234
TCGA-ZF-AA51-01	BLCA	Tumor	6.09701
TCGA-UY-A8OD-01	BLCA	Tumor	6.49536
TCGA-2F-A9KW-01	BLCA	Tumor	5.90909
TCGA-DK-A1A7-01	BLCA	Tumor	4.43559
TCGA-DK-A3WX-01	BLCA	Tumor	6.89486
TCGA-DK-A3WY-01	BLCA	Tumor	6.49349
TCGA-K4-A5RI-01	BLCA	Tumor	6.57727
TCGA-ZF-A9RN-01	BLCA	Tumor	6.79652
TCGA-XF-A9SH-01	BLCA	Tumor	6.02107
TCGA-DK-AA6M-01	BLCA	Tumor	7.609
TCGA-DK-AA76-01	BLCA	Tumor	6.24296
TCGA-H4-A2HQ-01	BLCA	Tumor	7.03831
TCGA-XF-AAME-01	BLCA	Tumor	5.75386
TCGA-DK-A2I2-01	BLCA	Tumor	6.16394
TCGA-FD-A5BY-01	BLCA	Tumor	6.61943
TCGA-XF-A9SX-01	BLCA	Tumor	7.38236
TCGA-ZF-AA5N-01	BLCA	Tumor	6.51069
TCGA-DK-AA6Q-01	BLCA	Tumor	5.82043
TCGA-E5-A2PC-01	BLCA	Tumor	6.51455
TCGA-FD-A5C1-01	BLCA	Tumor	7.36656
TCGA-XF-A8HH-01	BLCA	Tumor	5.85177
TCGA-XF-AAN5-01	BLCA	Tumor	6.75451
TCGA-ZF-AA58-01	BLCA	Tumor	8.45551
TCGA-E7-A97Q-01	BLCA	Tumor	6.83666
TCGA-FD-A62S-01	BLCA	Tumor	7.17451
TCGA-XF-A9SY-01	BLCA	Tumor	7.45534
TCGA-ZF-AA5H-01	BLCA	Tumor	6.45562
TCGA-2F-A9KR-01	BLCA	Tumor	5.98366
TCGA-BT-A20V-01	BLCA	Tumor	6.2098
TCGA-XF-AAMQ-01	BLCA	Tumor	6.25628
TCGA-CF-A47T-01	BLCA	Tumor	6.1953
TCGA-G2-A2EC-01	BLCA	Tumor	5.42026
TCGA-BL-A13I-01	BLCA	Tumor	5.74952
TCGA-XF-A8HI-01	BLCA	Tumor	5.65166
TCGA-G2-A2EJ-01	BLCA	Tumor	5.48025
TCGA-GV-A3QK-01	BLCA	Tumor	5.93308
TCGA-CF-A8HX-01	BLCA	Tumor	6.05938
TCGA-FD-A3B4-01	BLCA	Tumor	6.09356
TCGA-GD-A3OS-01	BLCA	Tumor	7.43396
TCGA-GD-A2C5-01	BLCA	Tumor	5.83311
TCGA-ZF-A9R3-01	BLCA	Tumor	6.73608
TCGA-HQ-A2OF-01	BLCA	Tumor	6.48478
TCGA-XF-A8HB-01	BLCA	Tumor	6.12559
TCGA-FD-A5BV-01	BLCA	Tumor	5.6896
TCGA-YF-AA3L-01	BLCA	Tumor	7.3931
TCGA-FD-A3N6-01	BLCA	Tumor	5.82829
TCGA-BH-A0DD-11	BRCA	Normal	4.79758
TCGA-AC-A23H-11	BRCA	Normal	4.01436
TCGA-BH-A1F8-11	BRCA	Normal	4.97265
TCGA-BH-A18N-11	BRCA	Normal	5.52857
TCGA-BH-A1FG-11	BRCA	Normal	3.04441
TCGA-AC-A2FM-11	BRCA	Normal	6.49101
TCGA-BH-A1EU-11	BRCA	Normal	4.73881
TCGA-BH-A0HK-11	BRCA	Normal	5.29089
TCGA-BH-A1F0-11	BRCA	Normal	5.13054
TCGA-BH-A204-11	BRCA	Normal	4.44494
TCGA-A7-A0CH-11	BRCA	Normal	5.24832
TCGA-A7-A13G-11	BRCA	Normal	3.98549
TCGA-BH-A18S-11	BRCA	Normal	5.41752
TCGA-BH-A0BV-11	BRCA	Normal	5.33554
TCGA-BH-A0DO-11	BRCA	Normal	4.96529
TCGA-BH-A1EN-11	BRCA	Normal	4.96258
TCGA-BH-A1FC-11	BRCA	Normal	5.23421
TCGA-BH-A203-11	BRCA	Normal	4.218
TCGA-BH-A209-11	BRCA	Normal	4.90444
TCGA-E9-A1ND-11	BRCA	Normal	5.91263
TCGA-BH-A1FR-11	BRCA	Normal	5.05618
TCGA-BH-A18U-11	BRCA	Normal	5.30122
TCGA-BH-A0BW-11	BRCA	Normal	5.60522
TCGA-BH-A0H9-11	BRCA	Normal	5.3255
TCGA-BH-A1EO-11	BRCA	Normal	5.10937
TCGA-BH-A1FD-11	BRCA	Normal	4.37366
TCGA-E9-A1RF-11	BRCA	Normal	3.58976
TCGA-E9-A1RD-11	BRCA	Normal	4.68312
TCGA-BH-A1FJ-11	BRCA	Normal	3.76019
TCGA-E2-A15M-11	BRCA	Normal	5.0268
TCGA-AC-A2FB-11	BRCA	Normal	4.98504
TCGA-BH-A0H7-11	BRCA	Normal	6.19984
TCGA-BH-A0B8-11	BRCA	Normal	4.55582
TCGA-BH-A0DL-11	BRCA	Normal	5.37222
TCGA-E9-A1R7-11	BRCA	Normal	4.61946
TCGA-A7-A0DC-11	BRCA	Normal	5.56106
TCGA-BH-A0DH-11	BRCA	Normal	5.4738
TCGA-E2-A1BC-11	BRCA	Normal	4.42157
TCGA-E9-A1RH-11	BRCA	Normal	4.38403
TCGA-GI-A2C8-11	BRCA	Normal	2.62063
TCGA-A7-A13E-11	BRCA	Normal	4.47959
TCGA-BH-A0AY-11	BRCA	Normal	5.30961
TCGA-BH-A0C0-11	BRCA	Normal	5.24141
TCGA-E9-A1NG-11	BRCA	Normal	5.38647
TCGA-BH-A0BC-11	BRCA	Normal	5.57564
TCGA-BH-A0DP-11	BRCA	Normal	5.67156
TCGA-BH-A18P-11	BRCA	Normal	4.74844
TCGA-BH-A1FB-11	BRCA	Normal	5.03562
TCGA-E9-A1NF-11	BRCA	Normal	5.08451
TCGA-BH-A0BZ-11	BRCA	Normal	4.85102
TCGA-E2-A1LH-11	BRCA	Normal	5.60022
TCGA-E2-A15K-11	BRCA	Normal	5.9623
TCGA-E9-A1N9-11	BRCA	Normal	5.03475
TCGA-E9-A1NA-11	BRCA	Normal	5.57045
TCGA-GI-A2C9-11	BRCA	Normal	5.51634
TCGA-A7-A0CE-11	BRCA	Normal	5.77163
TCGA-A7-A0DB-11	BRCA	Normal	5.04484
TCGA-BH-A0BT-11	BRCA	Normal	4.84446
TCGA-BH-A18J-11	BRCA	Normal	5.57711
TCGA-BH-A18Q-11	BRCA	Normal	5.0557
TCGA-E9-A1RC-11	BRCA	Normal	4.53792
TCGA-BH-A0BS-11	BRCA	Normal	5.28943
TCGA-BH-A1ET-11	BRCA	Normal	5.51692
TCGA-BH-A0BM-11	BRCA	Normal	5.08403
TCGA-BH-A0DV-11	BRCA	Normal	5.15376
TCGA-BH-A0B3-11	BRCA	Normal	5.39165
TCGA-BH-A1F2-11	BRCA	Normal	5.0175
TCGA-BH-A0E1-11	BRCA	Normal	5.49247
TCGA-E9-A1N6-11	BRCA	Normal	5.27462
TCGA-BH-A0BA-11	BRCA	Normal	5.26264
TCGA-BH-A1F6-11	BRCA	Normal	3.93645
TCGA-E2-A153-11	BRCA	Normal	5.55029
TCGA-BH-A18L-11	BRCA	Normal	5.69235
TCGA-BH-A18R-11	BRCA	Normal	4.80886
TCGA-BH-A0DK-11	BRCA	Normal	5.40229
TCGA-BH-A18V-11	BRCA	Normal	5.98622
TCGA-BH-A208-11	BRCA	Normal	4.48351
TCGA-BH-A0AZ-11	BRCA	Normal	5.7203
TCGA-BH-A0C3-11	BRCA	Normal	5.05269
TCGA-BH-A1FH-11	BRCA	Normal	5.19927
TCGA-BH-A18K-11	BRCA	Normal	5.39506
TCGA-E2-A1LS-11	BRCA	Normal	3.46073
TCGA-BH-A0AU-11	BRCA	Normal	5.57045
TCGA-BH-A0H5-11	BRCA	Normal	5.50841
TCGA-BH-A1EV-11	BRCA	Normal	4.56137
TCGA-E2-A1IG-11	BRCA	Normal	5.20598
TCGA-E9-A1N5-11	BRCA	Normal	5.34022
TCGA-A7-A13F-11	BRCA	Normal	4.49249
TCGA-BH-A1FM-11	BRCA	Normal	4.83741
TCGA-BH-A1FU-11	BRCA	Normal	5.61178
TCGA-E2-A15I-11	BRCA	Normal	3.68486
TCGA-BH-A0DZ-11	BRCA	Normal	6.02609
TCGA-E2-A158-11	BRCA	Normal	4.8022
TCGA-E9-A1RI-11	BRCA	Normal	3.54718
TCGA-BH-A0B7-11	BRCA	Normal	5.56468
TCGA-BH-A0DQ-11	BRCA	Normal	5.55088
TCGA-BH-A0BJ-11	BRCA	Normal	5.49218
TCGA-BH-A0DT-11	BRCA	Normal	4.8714
TCGA-E2-A1LB-11	BRCA	Normal	5.2869
TCGA-E9-A1N4-11	BRCA	Normal	5.07937
TCGA-AC-A2FF-11	BRCA	Normal	5.00403
TCGA-BH-A0B5-11	BRCA	Normal	3.96535
TCGA-E2-A1L7-11	BRCA	Normal	5.67558
TCGA-E9-A1RB-11	BRCA	Normal	4.38546
TCGA-BH-A0BQ-11	BRCA	Normal	5.16387
TCGA-BH-A18M-11	BRCA	Normal	5.64215
TCGA-BH-A0E0-11	BRCA	Normal	5.21065
TCGA-BH-A1EW-11	BRCA	Normal	4.9439
TCGA-A7-A0D9-11	BRCA	Normal	4.4436
TCGA-BH-A1FN-11	BRCA	Normal	4.28613
TCGA-BH-A0HA-11	BRCA	Normal	5.04435
TCGA-BH-A1FE-11	BRCA	Normal	4.00808
TCGA-BH-A0DG-11	BRCA	Normal	4.67409
GTEX-S7SE-0826-SM-4AT4D	BRCA	Normal	6.4481
GTEX-13S86-1226-SM-5S2OA	BRCA	Normal	7.2505
GTEX-S32W-2026-SM-4AD6E	BRCA	Normal	6.09681
GTEX-ZV6S-1826-SM-5NQ8D	BRCA	Normal	5.76259
GTEX-145ME-1526-SM-5Q5F2	BRCA	Normal	5.62843
GTEX-Y5V5-2126-SM-4WWFO	BRCA	Normal	5.90594
GTEX-Q2AG-0326-SM-48U1O	BRCA	Normal	6.46857
GTEX-WYVS-1726-SM-3NMAY	BRCA	Normal	6.23052
GTEX-139T6-1626-SM-5PNYZ	BRCA	Normal	5.61119
GTEX-Y114-2026-SM-4TT7L	BRCA	Normal	5.73011
GTEX-ZDTT-2126-SM-5S2OJ	BRCA	Normal	6.08469
GTEX-WRHU-0326-SM-3MJFY	BRCA	Normal	6.20201
GTEX-UJHI-1426-SM-3DB9C	BRCA	Normal	6.12037
GTEX-13N1W-0626-SM-5MR4U	BRCA	Normal	5.81277
GTEX-U8XE-0826-SM-4E3J1	BRCA	Normal	6.5278
GTEX-ZDYS-1126-SM-5K7UB	BRCA	Normal	5.45582
GTEX-YEC3-1026-SM-5IFI5	BRCA	Normal	5.63137
GTEX-Y5V6-2126-SM-4WWFX	BRCA	Normal	6.25697
GTEX-1269C-2426-SM-5FQSN	BRCA	Normal	6.01437
GTEX-ZF29-1926-SM-5S2P1	BRCA	Normal	5.89965
GTEX-XGQ4-0926-SM-4AT4U	BRCA	Normal	5.478
GTEX-Y3IK-2326-SM-4WWDT	BRCA	Normal	6.11583
GTEX-11EM3-1326-SM-5N9C6	BRCA	Normal	5.51252
GTEX-117YX-1426-SM-5H12H	BRCA	Normal	5.68205
GTEX-QDT8-0626-SM-48TYW	BRCA	Normal	5.87654
GTEX-14ABY-2126-SM-5QGQZ	BRCA	Normal	6.50367
GTEX-XMK1-1126-SM-4IHJ8	BRCA	Normal	5.68568
GTEX-X4XY-0926-SM-4E3JD	BRCA	Normal	6.22707
GTEX-13NZB-2126-SM-5MR4Y	BRCA	Normal	6.91955
GTEX-12WSK-2226-SM-5GCO5	BRCA	Normal	6.03938
GTEX-117XS-1926-SM-5GICO	BRCA	Normal	5.99389
GTEX-XBED-1626-SM-47JYN	BRCA	Normal	6.10411
GTEX-11TT1-2126-SM-5GU5Y	BRCA	Normal	6.19017
GTEX-11ILO-2226-SM-5A5L1	BRCA	Normal	6.77948
GTEX-11EQ9-1826-SM-5Q5AJ	BRCA	Normal	5.82269
GTEX-WY7C-2726-SM-3NB3P	BRCA	Normal	5.94459
GTEX-111YS-1926-SM-5GICC	BRCA	Normal	6.17755
GTEX-T5JW-2026-SM-4DM63	BRCA	Normal	6.58826
GTEX-ZVZQ-0826-SM-51MRF	BRCA	Normal	5.86691
GTEX-ZQG8-0726-SM-5P9H9	BRCA	Normal	5.10684
GTEX-11P7K-0726-SM-5EGKX	BRCA	Normal	6.14097
GTEX-ZYFC-0826-SM-5E44K	BRCA	Normal	6.02215
GTEX-ZYT6-0126-SM-5E45J	BRCA	Normal	6.14955
GTEX-11P82-1326-SM-5HL62	BRCA	Normal	4.23116
GTEX-13113-1726-SM-5GCOO	BRCA	Normal	5.89335
GTEX-ZVE2-1226-SM-5NQ8R	BRCA	Normal	6.46224
GTEX-133LE-1726-SM-5K7VQ	BRCA	Normal	6.14787
GTEX-144GM-0926-SM-5O994	BRCA	Normal	5.98228
GTEX-WXYG-2226-SM-4E3IM	BRCA	Normal	5.80216
GTEX-S4UY-0726-SM-4AD6X	BRCA	Normal	5.39916
GTEX-11NV4-2026-SM-5N9DG	BRCA	Normal	6.29023
GTEX-11P81-1926-SM-5BC53	BRCA	Normal	5.9686
GTEX-146FH-0826-SM-5SI8T	BRCA	Normal	6.76204
GTEX-WYBS-0926-SM-3NM94	BRCA	Normal	6.29329
GTEX-12WSN-1326-SM-5GCNT	BRCA	Normal	5.70539
GTEX-13CF2-2026-SM-5K7VI	BRCA	Normal	6.13624
GTEX-XV7Q-2326-SM-4BRVZ	BRCA	Normal	6.71895
GTEX-1211K-1926-SM-5EQLB	BRCA	Normal	5.29274
GTEX-T6MN-0726-SM-32PML	BRCA	Normal	6.03052
GTEX-ZVT4-1026-SM-57WC4	BRCA	Normal	5.70127
GTEX-13O61-1826-SM-5KM4I	BRCA	Normal	5.95355
GTEX-131YS-0626-SM-5EGKL	BRCA	Normal	6.29004
GTEX-QVJO-1826-SM-447C9	BRCA	Normal	6.51455
GTEX-Y9LG-1426-SM-5IFJZ	BRCA	Normal	5.51536
GTEX-YJ8O-2226-SM-5IFHW	BRCA	Normal	5.79932
GTEX-13CF3-2126-SM-5IFJP	BRCA	Normal	5.7729
GTEX-11OF3-1926-SM-59889	BRCA	Normal	6.33862
GTEX-145MN-1926-SM-5SIAI	BRCA	Normal	5.84372
GTEX-12WSB-0626-SM-59HJO	BRCA	Normal	6.62864
GTEX-X15G-1626-SM-3NMB3	BRCA	Normal	6.94604
GTEX-13W3W-1226-SM-5LU4H	BRCA	Normal	5.94253
GTEX-13W46-0826-SM-5LU3H	BRCA	Normal	6.29794
GTEX-X4EP-2926-SM-3P5YQ	BRCA	Normal	6.43258
GTEX-ZTX8-1226-SM-4YCE9	BRCA	Normal	6.26832
GTEX-XUW1-2326-SM-4BOO5	BRCA	Normal	6.32084
GTEX-XMD1-0826-SM-4AT52	BRCA	Normal	6.89417
GTEX-11I78-2226-SM-5PNYA	BRCA	Normal	5.92148
GTEX-ZEX8-2226-SM-57WC6	BRCA	Normal	6.51742
GTEX-13N11-1726-SM-5J1OJ	BRCA	Normal	6.2619
GTEX-XMD2-0926-SM-4WWEF	BRCA	Normal	6.74441
GTEX-U3ZH-1426-SM-4DXSR	BRCA	Normal	6.56609
GTEX-ZPIC-1126-SM-5BC7F	BRCA	Normal	5.14648
GTEX-QEG5-0726-SM-4R1JQ	BRCA	Normal	6.4138
GTEX-14E6E-1326-SM-5S2NR	BRCA	Normal	5.82348
GTEX-ZAJG-0626-SM-5HL8X	BRCA	Normal	6.2932
GTEX-ZYW4-0826-SM-5GIDG	BRCA	Normal	5.98002
GTEX-S341-1526-SM-4AD6K	BRCA	Normal	6.48043
GTEX-12WSM-1726-SM-5BC6J	BRCA	Normal	5.60796
GTEX-ZC5H-2626-SM-5J2MG	BRCA	Normal	6.52939
GTEX-11GSO-1926-SM-5A5K3	BRCA	Normal	6.03121
GTEX-132Q8-1426-SM-5EGK7	BRCA	Normal	5.99508
GTEX-11WQC-1726-SM-5GU4W	BRCA	Normal	6.29645
GTEX-139TU-0626-SM-5KM3X	BRCA	Normal	6.82031
GTEX-145MO-0826-SM-5NQBL	BRCA	Normal	5.68283
GTEX-YFC4-1426-SM-5IFJG	BRCA	Normal	6.92382
GTEX-ZA64-1526-SM-5CVMD	BRCA	Normal	5.27384
GTEX-13OW8-0226-SM-5K7UP	BRCA	Normal	6.20734
GTEX-Y3I4-1526-SM-4TT7K	BRCA	Normal	5.87625
GTEX-R55F-1726-SM-2TF4R	BRCA	Normal	5.93574
GTEX-Y5LM-1726-SM-4VDSX	BRCA	Normal	6.09317
GTEX-VJWN-0726-SM-3GIJ8	BRCA	Normal	5.73305
GTEX-12KS4-0126-SM-5Q5A5	BRCA	Normal	5.61031
GTEX-X261-0626-SM-3NMD9	BRCA	Normal	6.35087
GTEX-ZYWO-2326-SM-5GZY4	BRCA	Normal	6.40955
GTEX-V955-2026-SM-3GAFA	BRCA	Normal	5.36208
GTEX-T2YK-2226-SM-32QPT	BRCA	Normal	7.28507
GTEX-1117F-2826-SM-5GZXL	BRCA	Normal	6.40135
GTEX-RU1J-0626-SM-4WAWY	BRCA	Normal	6.348
GTEX-12ZZX-1126-SM-5EGKB	BRCA	Normal	5.71206
GTEX-XQ8I-2426-SM-4WAXY	BRCA	Normal	6.78572
GTEX-Y8LW-1626-SM-5IFHX	BRCA	Normal	5.80482
GTEX-13D11-1026-SM-5IJFB	BRCA	Normal	6.25687
GTEX-VUSG-2226-SM-4KKZO	BRCA	Normal	6.82259
GTEX-13NZ9-1026-SM-5MR5K	BRCA	Normal	7.17372
GTEX-RU72-0626-SM-46MUI	BRCA	Normal	6.43229
GTEX-11GS4-2126-SM-5A5KR	BRCA	Normal	6.16305
GTEX-ZUA1-1526-SM-59HLS	BRCA	Normal	6.17528
GTEX-R53T-1526-SM-48FEK	BRCA	Normal	6.48459
GTEX-1313W-0826-SM-5EQ4T	BRCA	Normal	5.98917
GTEX-14753-2426-SM-5LU8U	BRCA	Normal	5.44263
GTEX-ZVT2-1826-SM-5NQ8W	BRCA	Normal	5.91745
GTEX-R55D-0826-SM-48FEA	BRCA	Normal	5.98937
GTEX-ZF2S-2026-SM-5E461	BRCA	Normal	6.30356
GTEX-TML8-1226-SM-32QON	BRCA	Normal	6.2468
GTEX-11PRG-0826-SM-5EQ6A	BRCA	Normal	6.74976
GTEX-1192X-2326-SM-5987X	BRCA	Normal	6.938
GTEX-XYKS-1326-SM-4BRUN	BRCA	Normal	6.20852
GTEX-ZF3C-2326-SM-5S2MZ	BRCA	Normal	6.08982
GTEX-11WQK-2426-SM-5GU5C	BRCA	Normal	6.70597
GTEX-132AR-0826-SM-5EGK6	BRCA	Normal	6.57519
GTEX-13O3P-0826-SM-5L3DH	BRCA	Normal	6.76947
GTEX-XUZC-1626-SM-4BRVP	BRCA	Normal	6.27503
GTEX-13PL6-2926-SM-5L3I2	BRCA	Normal	6.83676
GTEX-13FTY-2226-SM-5J1ND	BRCA	Normal	6.7887
GTEX-WOFL-0826-SM-3MJG1	BRCA	Normal	6.41232
GTEX-Y111-2026-SM-4SOJA	BRCA	Normal	6.01634
GTEX-11ONC-2126-SM-5HL6E	BRCA	Normal	5.90476
GTEX-WI4N-1426-SM-3LK7H	BRCA	Normal	6.57153
GTEX-13FTX-1126-SM-5N9EN	BRCA	Normal	5.48348
GTEX-13O3O-0826-SM-5K7WE	BRCA	Normal	6.35689
GTEX-ZV7C-1826-SM-5NQ83	BRCA	Normal	5.93879
GTEX-ZY6K-1626-SM-5GZWV	BRCA	Normal	6.36786
GTEX-SIU7-1626-SM-4BRUK	BRCA	Normal	6.93562
GTEX-13QIC-2326-SM-5LU5N	BRCA	Normal	6.37122
GTEX-YB5E-1726-SM-5IFJ3	BRCA	Normal	5.784
GTEX-U412-1826-SM-4DXTJ	BRCA	Normal	6.02786
GTEX-131XW-0726-SM-5EGK3	BRCA	Normal	5.62794
GTEX-WYJK-1326-SM-3NB2T	BRCA	Normal	6.16937
GTEX-ZLFU-2126-SM-4WWEV	BRCA	Normal	5.52857
GTEX-ZVTK-0326-SM-51MRR	BRCA	Normal	6.06785
GTEX-ZU9S-1926-SM-5NQBP	BRCA	Normal	6.09573
GTEX-XUJ4-1926-SM-4BOOV	BRCA	Normal	6.37606
GTEX-XQ3S-1326-SM-4BOPQ	BRCA	Normal	6.00157
GTEX-YB5K-1626-SM-5IFIN	BRCA	Normal	5.25017
GTEX-144GL-2026-SM-5LU3O	BRCA	Normal	6.01299
GTEX-11DXZ-1926-SM-5GZZL	BRCA	Normal	5.60884
GTEX-UTHO-1026-SM-3GAF7	BRCA	Normal	5.64872
GTEX-REY6-2426-SM-48FF5	BRCA	Normal	5.44693
GTEX-ZXES-0826-SM-5E43C	BRCA	Normal	5.90525
GTEX-13FHO-0826-SM-5L3E8	BRCA	Normal	6.21375
GTEX-UPK5-2326-SM-3P5Z8	BRCA	Normal	7.25626
GTEX-QMRM-1626-SM-4R1KV	BRCA	Normal	5.79126
GTEX-ZDXO-0126-SM-5S2ND	BRCA	Normal	5.49599
GTEX-S33H-0326-SM-4AD6N	BRCA	Normal	6.61735
GTEX-U3ZN-1926-SM-4DXSG	BRCA	Normal	6.72955
GTEX-SE5C-2126-SM-4BRUJ	BRCA	Normal	6.05593
GTEX-14AS3-1626-SM-5S2OY	BRCA	Normal	6.57876
GTEX-11EI6-0626-SM-5985T	BRCA	Normal	6.5373
GTEX-13PVQ-1026-SM-5KM3M	BRCA	Normal	5.63255
GTEX-QEL4-2126-SM-447AE	BRCA	Normal	6.92174
GTEX-ZWKS-2826-SM-5NQ74	BRCA	Normal	7.28368
GTEX-11DXW-0626-SM-5N9ER	BRCA	Normal	6.22707
GTEX-139T8-0826-SM-5L3DE	BRCA	Normal	7.13827
GTEX-T6MO-0326-SM-32QOK	BRCA	Normal	5.8904
GTEX-ZLV1-1426-SM-4WWES	BRCA	Normal	6.24493
GTEX-1399U-1826-SM-5PNZ1	BRCA	Normal	5.97244
GTEX-11NSD-0926-SM-5N9DR	BRCA	Normal	6.60469
GTEX-ZT9W-2026-SM-51MRA	BRCA	Normal	5.53982
GTEX-147F4-2826-SM-5NQBN	BRCA	Normal	5.47634
TCGA-E2-A15K-06	BRCA	Tumor	6.03692
TCGA-AC-A6IX-06	BRCA	Tumor	5.21688
TCGA-BH-A18V-06	BRCA	Tumor	6.77839
TCGA-E2-A15A-06	BRCA	Tumor	6.1886
TCGA-E2-A15E-06	BRCA	Tumor	7.36706
TCGA-BH-A1ES-06	BRCA	Tumor	7.60671
TCGA-BH-A1FE-06	BRCA	Tumor	5.88116
TCGA-AO-A1KQ-01	BRCA	Tumor	6.63082
TCGA-E2-A14W-01	BRCA	Tumor	4.91933
TCGA-A1-A0SM-01	BRCA	Tumor	5.2642
TCGA-AR-A1AV-01	BRCA	Tumor	5.44761
TCGA-BH-A0B4-01	BRCA	Tumor	6.84162
TCGA-EW-A1PD-01	BRCA	Tumor	6.21602
TCGA-EW-A6SA-01	BRCA	Tumor	7.19269
TCGA-AC-A62V-01	BRCA	Tumor	8.0895
TCGA-BH-A0DD-01	BRCA	Tumor	6.53513
TCGA-AQ-A54O-01	BRCA	Tumor	7.21891
TCGA-D8-A1XS-01	BRCA	Tumor	6.72439
TCGA-A8-A085-01	BRCA	Tumor	5.45679
TCGA-A2-A25D-01	BRCA	Tumor	6.20892
TCGA-AC-A23H-01	BRCA	Tumor	6.14284
TCGA-AC-A3W6-01	BRCA	Tumor	6.84469
TCGA-B6-A0IC-01	BRCA	Tumor	6.30583
TCGA-BH-A1F8-01	BRCA	Tumor	4.77502
TCGA-C8-A26Y-01	BRCA	Tumor	4.70322
TCGA-D8-A1JK-01	BRCA	Tumor	5.29128
TCGA-E2-A9RU-01	BRCA	Tumor	7.29272
TCGA-LL-A6FP-01	BRCA	Tumor	7.09846
TCGA-A8-A08A-01	BRCA	Tumor	6.24335
TCGA-A8-A08L-01	BRCA	Tumor	5.95974
TCGA-E2-A15O-01	BRCA	Tumor	6.70944
TCGA-AN-A0FK-01	BRCA	Tumor	5.53013
TCGA-BH-A18N-01	BRCA	Tumor	7.08406
TCGA-BH-A1FG-01	BRCA	Tumor	6.18228
TCGA-D8-A73U-01	BRCA	Tumor	6.3891
TCGA-LL-A5YM-01	BRCA	Tumor	7.09836
TCGA-AC-A2FM-01	BRCA	Tumor	7.61378
TCGA-AC-A3HN-01	BRCA	Tumor	6.58559
TCGA-BH-A8FY-01	BRCA	Tumor	6.30889
TCGA-D8-A1XG-01	BRCA	Tumor	4.85102
TCGA-A2-A0CO-01	BRCA	Tumor	6.76155
TCGA-A2-A1G1-01	BRCA	Tumor	4.39708
TCGA-A8-A07Z-01	BRCA	Tumor	6.44395
TCGA-D8-A1XC-01	BRCA	Tumor	5.39955
TCGA-E9-A54X-01	BRCA	Tumor	6.26506
TCGA-A7-A56D-01	BRCA	Tumor	7.65955
TCGA-A8-A06Z-01	BRCA	Tumor	6.6321
TCGA-A8-A09I-01	BRCA	Tumor	6.16434
TCGA-A8-A0A1-01	BRCA	Tumor	6.1385
TCGA-AC-A2B8-01	BRCA	Tumor	5.03339
TCGA-AQ-A1H2-01	BRCA	Tumor	6.60558
TCGA-D8-A1XV-01	BRCA	Tumor	4.21724
TCGA-E2-A1LK-01	BRCA	Tumor	6.36944
TCGA-LL-A50Y-01	BRCA	Tumor	7.23679
TCGA-A8-A09Q-01	BRCA	Tumor	5.90014
TCGA-A8-A09Z-01	BRCA	Tumor	7.33913
TCGA-A8-A0AD-01	BRCA	Tumor	4.98001
TCGA-AR-A1AJ-01	BRCA	Tumor	5.98937
TCGA-BH-A1EU-01	BRCA	Tumor	5.55029
TCGA-A2-A0SW-01	BRCA	Tumor	5.46569
TCGA-A8-A09R-01	BRCA	Tumor	6.77363
TCGA-BH-A0H6-01	BRCA	Tumor	7.28298
TCGA-BH-A0WA-01	BRCA	Tumor	5.08704
TCGA-C8-A131-01	BRCA	Tumor	5.85571
TCGA-S3-AA12-01	BRCA	Tumor	7.20123
TCGA-A8-A07E-01	BRCA	Tumor	5.80629
TCGA-A8-A084-01	BRCA	Tumor	6.37586
TCGA-B6-A0IH-01	BRCA	Tumor	5.54383
TCGA-BH-A0HK-01	BRCA	Tumor	4.65709
TCGA-BH-A18G-01	BRCA	Tumor	4.488
TCGA-D8-A1X5-01	BRCA	Tumor	5.83723
TCGA-D8-A1XZ-01	BRCA	Tumor	7.50893
TCGA-A2-A0EV-01	BRCA	Tumor	5.545
TCGA-A8-A06U-01	BRCA	Tumor	6.32084
TCGA-A8-A07R-01	BRCA	Tumor	4.71091
TCGA-A8-A081-01	BRCA	Tumor	5.98641
TCGA-A8-A0A9-01	BRCA	Tumor	6.46432
TCGA-AR-A1AP-01	BRCA	Tumor	6.87563
TCGA-BH-A1F0-01	BRCA	Tumor	4.84446
TCGA-BH-A204-01	BRCA	Tumor	4.13175
TCGA-BH-A42U-01	BRCA	Tumor	6.78651
TCGA-C8-A12K-01	BRCA	Tumor	5.47478
TCGA-D8-A145-01	BRCA	Tumor	5.31321
TCGA-D8-A1JN-01	BRCA	Tumor	4.81918
TCGA-D8-A1X6-01	BRCA	Tumor	6.76422
TCGA-D8-A1Y1-01	BRCA	Tumor	6.16769
TCGA-E2-A1IH-01	BRCA	Tumor	4.72139
TCGA-EW-A1IW-01	BRCA	Tumor	5.46598
TCGA-OL-A66J-01	BRCA	Tumor	6.24473
TCGA-A2-A0EU-01	BRCA	Tumor	5.90181
TCGA-A7-A0CH-01	BRCA	Tumor	5.15182
TCGA-A7-A13G-01	BRCA	Tumor	4.06313
TCGA-A7-A3RF-01	BRCA	Tumor	6.1252
TCGA-A8-A09G-01	BRCA	Tumor	4.91121
TCGA-AC-A2FG-01	BRCA	Tumor	5.56164
TCGA-AC-A3EH-01	BRCA	Tumor	6.23398
TCGA-AC-A3QP-01	BRCA	Tumor	7.02888
TCGA-AC-A62Y-01	BRCA	Tumor	6.25924
TCGA-AN-A0AJ-01	BRCA	Tumor	6.99504
TCGA-BH-A0E7-01	BRCA	Tumor	6.83488
TCGA-BH-A18S-01	BRCA	Tumor	5.30191
TCGA-BH-A1EY-01	BRCA	Tumor	5.43598
TCGA-D8-A1JF-01	BRCA	Tumor	3.28985
TCGA-D8-A73W-01	BRCA	Tumor	6.13643
TCGA-E2-A105-01	BRCA	Tumor	4.95648
TCGA-E2-A14P-01	BRCA	Tumor	5.99301
TCGA-LD-A74U-01	BRCA	Tumor	6.36351
TCGA-A7-A0CG-01	BRCA	Tumor	4.48351
TCGA-AC-A2BK-01	BRCA	Tumor	5.67352
TCGA-AO-A1KT-01	BRCA	Tumor	6.5378
TCGA-BH-A0BV-01	BRCA	Tumor	6.40106
TCGA-BH-A0DO-01	BRCA	Tumor	5.52886
TCGA-BH-A0HI-01	BRCA	Tumor	6.41687
TCGA-BH-A1EN-01	BRCA	Tumor	2.43024
TCGA-BH-A1FC-01	BRCA	Tumor	5.58582
TCGA-BH-A203-01	BRCA	Tumor	3.52232
TCGA-C8-A12Q-01	BRCA	Tumor	4.69764
TCGA-E2-A1IL-01	BRCA	Tumor	5.1285
TCGA-E2-A2P5-01	BRCA	Tumor	6.54066
TCGA-E9-A3Q9-01	BRCA	Tumor	4.98591
TCGA-A2-A4S0-01	BRCA	Tumor	5.74797
TCGA-A8-A06X-01	BRCA	Tumor	5.92295
TCGA-AO-A1KP-01	BRCA	Tumor	5.28056
TCGA-BH-A0HF-01	BRCA	Tumor	5.58318
TCGA-BH-A0W5-01	BRCA	Tumor	6.0706
TCGA-BH-A209-01	BRCA	Tumor	5.55088
TCGA-D8-A1J8-01	BRCA	Tumor	3.51347
TCGA-D8-A1JS-01	BRCA	Tumor	6.40936
TCGA-E2-A2P6-01	BRCA	Tumor	6.29586
TCGA-EW-A1P5-01	BRCA	Tumor	6.75491
TCGA-LL-A6FQ-01	BRCA	Tumor	7.56901
TCGA-WT-AB44-01	BRCA	Tumor	5.96575
TCGA-A2-A0D1-01	BRCA	Tumor	6.08233
TCGA-A8-A07W-01	BRCA	Tumor	7.25487
TCGA-A8-A08Z-01	BRCA	Tumor	5.71667
TCGA-A8-A099-01	BRCA	Tumor	6.10371
TCGA-AC-A23G-01	BRCA	Tumor	6.44721
TCGA-AC-A2QI-01	BRCA	Tumor	6.42715
TCGA-AC-A5EH-01	BRCA	Tumor	4.8379
TCGA-AN-A0AK-01	BRCA	Tumor	6.4833
TCGA-B6-A40B-01	BRCA	Tumor	6.86799
TCGA-BH-A0BP-01	BRCA	Tumor	5.22301
TCGA-D8-A1XJ-01	BRCA	Tumor	4.59635
TCGA-E2-A14O-01	BRCA	Tumor	6.07189
TCGA-E2-A15G-01	BRCA	Tumor	6.06371
TCGA-A8-A06T-01	BRCA	Tumor	6.285
TCGA-A8-A094-01	BRCA	Tumor	5.42455
TCGA-A8-A09M-01	BRCA	Tumor	6.6826
TCGA-AC-A3TN-01	BRCA	Tumor	7.25179
TCGA-AC-A8OR-01	BRCA	Tumor	6.36331
TCGA-AO-A12G-01	BRCA	Tumor	5.6999
TCGA-B6-A0IM-01	BRCA	Tumor	5.36003
TCGA-BH-A42T-01	BRCA	Tumor	7.03851
TCGA-D8-A27G-01	BRCA	Tumor	5.45846
TCGA-E9-A1ND-01	BRCA	Tumor	5.55518
TCGA-EW-A423-01	BRCA	Tumor	6.31255
TCGA-OL-A66P-01	BRCA	Tumor	6.3322
TCGA-V7-A7HQ-01	BRCA	Tumor	8.4949
TCGA-A2-A1FV-01	BRCA	Tumor	3.6656
TCGA-A8-A090-01	BRCA	Tumor	6.6924
TCGA-AC-A3YI-01	BRCA	Tumor	5.95276
TCGA-AC-A5XS-01	BRCA	Tumor	7.06897
TCGA-AC-A5XU-01	BRCA	Tumor	6.10815
TCGA-AN-A03X-01	BRCA	Tumor	5.50235
TCGA-B6-A0IP-01	BRCA	Tumor	6.0123
TCGA-C8-A1HM-01	BRCA	Tumor	6.4482
TCGA-D8-A142-01	BRCA	Tumor	4.33627
TCGA-D8-A1XY-01	BRCA	Tumor	5.85354
TCGA-E2-A14U-01	BRCA	Tumor	6.58717
TCGA-E2-A1B4-01	BRCA	Tumor	5.96811
TCGA-E2-A1IF-01	BRCA	Tumor	5.86445
TCGA-E9-A1RE-01	BRCA	Tumor	7.38445
TCGA-E9-A22A-01	BRCA	Tumor	6.54561
TCGA-OL-A66H-01	BRCA	Tumor	7.00358
TCGA-A2-A0CS-01	BRCA	Tumor	5.71284
TCGA-A2-A0CU-01	BRCA	Tumor	6.08597
TCGA-A2-A0EM-01	BRCA	Tumor	5.39575
TCGA-A8-A07S-01	BRCA	Tumor	5.78243
TCGA-A8-A096-01	BRCA	Tumor	6.26605
TCGA-A8-A09E-01	BRCA	Tumor	6.11337
TCGA-A8-A0A4-01	BRCA	Tumor	6.38851
TCGA-AC-A6IW-01	BRCA	Tumor	6.63735
TCGA-AR-A0U0-01	BRCA	Tumor	5.73551
TCGA-B6-A0I1-01	BRCA	Tumor	6.70766
TCGA-B6-A0RP-01	BRCA	Tumor	6.10184
TCGA-BH-A0BG-01	BRCA	Tumor	6.52266
TCGA-BH-A1FR-01	BRCA	Tumor	5.88293
TCGA-D8-A1JP-01	BRCA	Tumor	5.75867
TCGA-E2-A1LL-01	BRCA	Tumor	4.46985
TCGA-LD-A9QF-01	BRCA	Tumor	5.92767
TCGA-LQ-A4E4-01	BRCA	Tumor	5.84598
TCGA-UL-AAZ6-01	BRCA	Tumor	6.13466
TCGA-A7-A26H-01	BRCA	Tumor	5.52984
TCGA-AC-A62X-01	BRCA	Tumor	6.32341
TCGA-AC-A8OP-01	BRCA	Tumor	6.60746
TCGA-AC-A8OQ-01	BRCA	Tumor	5.48895
TCGA-AO-A125-01	BRCA	Tumor	5.24979
TCGA-BH-A0EA-01	BRCA	Tumor	5.68087
TCGA-BH-A18U-01	BRCA	Tumor	5.68509
TCGA-D8-A1JL-01	BRCA	Tumor	4.85102
TCGA-D8-A27H-01	BRCA	Tumor	5.90997
TCGA-E2-A572-01	BRCA	Tumor	8.22911
TCGA-E9-A2JS-01	BRCA	Tumor	6.83746
TCGA-GM-A3NY-01	BRCA	Tumor	6.0913
TCGA-OL-A66K-01	BRCA	Tumor	7.09419
TCGA-PE-A5DC-01	BRCA	Tumor	7.40056
TCGA-A2-A0CT-01	BRCA	Tumor	6.7556
TCGA-A2-A1G4-01	BRCA	Tumor	3.72466
TCGA-A7-A3IY-01	BRCA	Tumor	5.26751
TCGA-A8-A08S-01	BRCA	Tumor	6.40807
TCGA-AC-A8OS-01	BRCA	Tumor	5.73335
TCGA-AN-A0FD-01	BRCA	Tumor	5.69068
TCGA-AO-A0J7-01	BRCA	Tumor	5.12432
TCGA-B6-A0RO-01	BRCA	Tumor	7.55916
TCGA-BH-A0BW-01	BRCA	Tumor	5.87428
TCGA-BH-A0DS-01	BRCA	Tumor	6.98959
TCGA-D8-A1Y2-01	BRCA	Tumor	5.71255
TCGA-E2-A1IK-01	BRCA	Tumor	5.43794
TCGA-E2-A1LE-01	BRCA	Tumor	6.31719
TCGA-E9-A1NH-01	BRCA	Tumor	4.85595
TCGA-E9-A22B-01	BRCA	Tumor	5.2716
TCGA-E9-A295-01	BRCA	Tumor	6.59994
TCGA-OL-A5D6-01	BRCA	Tumor	5.42192
TCGA-OL-A66L-01	BRCA	Tumor	7.68412
TCGA-S3-A6ZG-01	BRCA	Tumor	6.16355
TCGA-A1-A0SB-01	BRCA	Tumor	4.74844
TCGA-A2-A0EN-01	BRCA	Tumor	5.97431
TCGA-A2-A259-01	BRCA	Tumor	6.59518
TCGA-A7-A425-01	BRCA	Tumor	6.4573
TCGA-A8-A08P-01	BRCA	Tumor	6.91946
TCGA-A8-A09W-01	BRCA	Tumor	5.96624
TCGA-AN-A0AS-01	BRCA	Tumor	5.40805
TCGA-AQ-A0Y5-01	BRCA	Tumor	4.49956
TCGA-AR-A1AK-01	BRCA	Tumor	6.77809
TCGA-AR-A2LL-01	BRCA	Tumor	7.24414
TCGA-BH-A18T-01	BRCA	Tumor	6.364
TCGA-C8-A12M-01	BRCA	Tumor	6.05287
TCGA-D8-A1JT-01	BRCA	Tumor	5.29752
TCGA-E9-A1N3-01	BRCA	Tumor	4.14486
TCGA-E9-A1R3-01	BRCA	Tumor	5.65391
TCGA-EW-A1J6-01	BRCA	Tumor	3.61822
TCGA-EW-A1PB-01	BRCA	Tumor	7.15922
TCGA-LL-A7T0-01	BRCA	Tumor	7.39588
TCGA-OL-A5D7-01	BRCA	Tumor	6.43298
TCGA-A8-A06R-01	BRCA	Tumor	5.31068
TCGA-A8-A079-01	BRCA	Tumor	6.49279
TCGA-A8-A07B-01	BRCA	Tumor	6.68092
TCGA-A8-A07I-01	BRCA	Tumor	5.22963
TCGA-A8-A09C-01	BRCA	Tumor	5.62471
TCGA-AN-A0XP-01	BRCA	Tumor	5.99547
TCGA-AO-A03O-01	BRCA	Tumor	7.08307
TCGA-AO-A12H-01	BRCA	Tumor	5.40092
TCGA-AO-A1KS-01	BRCA	Tumor	4.35548
TCGA-AR-A2LE-01	BRCA	Tumor	4.99279
TCGA-BH-A0E6-01	BRCA	Tumor	4.33485
TCGA-BH-A0EB-01	BRCA	Tumor	4.83992
TCGA-BH-A0H0-01	BRCA	Tumor	6.7133
TCGA-BH-A0H9-01	BRCA	Tumor	5.13919
TCGA-BH-A1FL-01	BRCA	Tumor	5.80118
TCGA-D8-A1XQ-01	BRCA	Tumor	6.90577
TCGA-E2-A56Z-01	BRCA	Tumor	6.3975
TCGA-E2-A576-01	BRCA	Tumor	7.98141
TCGA-E9-A24A-01	BRCA	Tumor	5.21844
TCGA-GM-A2D9-01	BRCA	Tumor	6.24394
TCGA-LL-A9Q3-01	BRCA	Tumor	7.0919
TCGA-A7-A6VX-01	BRCA	Tumor	7.20679
TCGA-A8-A07P-01	BRCA	Tumor	6.71152
TCGA-A8-A09K-01	BRCA	Tumor	6.285
TCGA-A8-A09T-01	BRCA	Tumor	6.44514
TCGA-AC-A3OD-01	BRCA	Tumor	3.62948
TCGA-AN-A046-01	BRCA	Tumor	5.05133
TCGA-AN-A0XN-01	BRCA	Tumor	4.19851
TCGA-AO-A0JF-01	BRCA	Tumor	5.87998
TCGA-AR-A0TR-01	BRCA	Tumor	5.10898
TCGA-AR-A5QN-01	BRCA	Tumor	7.25834
TCGA-AR-A5QQ-01	BRCA	Tumor	7.16726
TCGA-B6-A0RQ-01	BRCA	Tumor	5.37437
TCGA-B6-A1KF-01	BRCA	Tumor	4.11101
TCGA-BH-A0EE-01	BRCA	Tumor	5.00858
TCGA-BH-A1EO-01	BRCA	Tumor	6.40036
TCGA-BH-A1FD-01	BRCA	Tumor	2.80118
TCGA-C8-A3M8-01	BRCA	Tumor	5.98592
TCGA-D8-A4Z1-01	BRCA	Tumor	5.99704
TCGA-E2-A154-01	BRCA	Tumor	5.99842
TCGA-E9-A1RF-01	BRCA	Tumor	4.83037
TCGA-EW-A1P1-01	BRCA	Tumor	5.54442
TCGA-XX-A89A-01	BRCA	Tumor	6.43377
TCGA-A1-A0SO-01	BRCA	Tumor	2.84602
TCGA-A2-A0CW-01	BRCA	Tumor	6.95655
TCGA-A2-A0YF-01	BRCA	Tumor	5.34871
TCGA-A2-A0YM-01	BRCA	Tumor	6.03997
TCGA-A2-A4RX-01	BRCA	Tumor	5.75945
TCGA-A8-A083-01	BRCA	Tumor	6.52138
TCGA-AN-A0FW-01	BRCA	Tumor	5.55058
TCGA-AN-A0XV-01	BRCA	Tumor	4.58676
TCGA-AO-A0J3-01	BRCA	Tumor	5.43667
TCGA-B6-A0WV-01	BRCA	Tumor	6.32371
TCGA-B6-A1KC-01	BRCA	Tumor	4.41004
TCGA-BH-A0GY-01	BRCA	Tumor	6.09021
TCGA-BH-A0HN-01	BRCA	Tumor	6.32766
TCGA-BH-A1EX-01	BRCA	Tumor	5.17914
TCGA-C8-A12L-01	BRCA	Tumor	5.90525
TCGA-E2-A10B-01	BRCA	Tumor	5.80786
TCGA-E9-A1RD-01	BRCA	Tumor	5.39887
TCGA-GM-A4E0-01	BRCA	Tumor	6.23763
TCGA-LL-A73Y-01	BRCA	Tumor	6.06657
TCGA-OL-A97C-01	BRCA	Tumor	6.0775
TCGA-S3-AA11-01	BRCA	Tumor	6.38406
TCGA-A2-A04N-01	BRCA	Tumor	6.30583
TCGA-A2-A0SU-01	BRCA	Tumor	5.64156
TCGA-A2-A0T2-01	BRCA	Tumor	3.38953
TCGA-A2-A25F-01	BRCA	Tumor	5.90614
TCGA-A2-A4S1-01	BRCA	Tumor	7.03563
TCGA-A7-A0CD-01	BRCA	Tumor	6.01595
TCGA-A8-A06N-01	BRCA	Tumor	6.97669
TCGA-A8-A06Y-01	BRCA	Tumor	5.29274
TCGA-A8-A076-01	BRCA	Tumor	6.26753
TCGA-A8-A07U-01	BRCA	Tumor	5.43501
TCGA-A8-A08H-01	BRCA	Tumor	5.95512
TCGA-A8-A0A2-01	BRCA	Tumor	5.57682
TCGA-AC-A3W7-01	BRCA	Tumor	6.44059
TCGA-AC-A3YJ-01	BRCA	Tumor	6.07228
TCGA-AN-A03Y-01	BRCA	Tumor	6.35511
TCGA-AR-A0TV-01	BRCA	Tumor	6.05199
TCGA-B6-A0IO-01	BRCA	Tumor	5.22029
TCGA-BH-A0B1-01	BRCA	Tumor	7.27643
TCGA-BH-A1FJ-01	BRCA	Tumor	5.46569
TCGA-D8-A1X9-01	BRCA	Tumor	5.13219
TCGA-D8-A27E-01	BRCA	Tumor	5.33554
TCGA-E2-A15M-01	BRCA	Tumor	5.49277
TCGA-E9-A1R4-01	BRCA	Tumor	7.09439
TCGA-EW-A1PC-01	BRCA	Tumor	7.28308
TCGA-OL-A5S0-01	BRCA	Tumor	7.12913
TCGA-W8-A86G-01	BRCA	Tumor	6.76828
TCGA-A7-A26I-01	BRCA	Tumor	2.94148
TCGA-A8-A07F-01	BRCA	Tumor	6.37991
TCGA-A8-A07G-01	BRCA	Tumor	5.49316
TCGA-A8-A08C-01	BRCA	Tumor	5.91646
TCGA-A8-A097-01	BRCA	Tumor	5.04959
TCGA-AC-A2FB-01	BRCA	Tumor	5.02729
TCGA-AC-A2FO-01	BRCA	Tumor	5.97913
TCGA-AC-A3W5-01	BRCA	Tumor	6.17469
TCGA-AR-A1AW-01	BRCA	Tumor	6.20043
TCGA-AR-A1AY-01	BRCA	Tumor	5.13258
TCGA-AR-A24H-01	BRCA	Tumor	6.81972
TCGA-AR-A2LN-01	BRCA	Tumor	6.1601
TCGA-BH-A0H7-01	BRCA	Tumor	6.49744
TCGA-BH-A0HP-01	BRCA	Tumor	5.36422
TCGA-C8-A133-01	BRCA	Tumor	5.66273
TCGA-D8-A1Y0-01	BRCA	Tumor	6.43565
TCGA-E2-A14S-01	BRCA	Tumor	6.39779
TCGA-E2-A15L-01	BRCA	Tumor	5.77634
TCGA-E2-A15T-01	BRCA	Tumor	6.50209
TCGA-E9-A5FL-01	BRCA	Tumor	6.13791
TCGA-GM-A5PX-01	BRCA	Tumor	6.78503
TCGA-S3-AA10-01	BRCA	Tumor	6.06519
TCGA-A2-A0EQ-01	BRCA	Tumor	4.88367
TCGA-A8-A08T-01	BRCA	Tumor	4.26081
TCGA-A8-A0A6-01	BRCA	Tumor	5.69235
TCGA-AO-A0JC-01	BRCA	Tumor	6.53354
TCGA-AR-A0TX-01	BRCA	Tumor	5.50431
TCGA-AR-A1AX-01	BRCA	Tumor	6.98304
TCGA-B6-A0IB-01	BRCA	Tumor	6.2774
TCGA-BH-A0B8-01	BRCA	Tumor	5.77055
TCGA-BH-A0DL-01	BRCA	Tumor	5.71392
TCGA-BH-A201-01	BRCA	Tumor	5.06094
TCGA-C8-A135-01	BRCA	Tumor	4.40261
TCGA-D8-A1XA-01	BRCA	Tumor	6.08854
TCGA-D8-A27P-01	BRCA	Tumor	5.47478
TCGA-E2-A109-01	BRCA	Tumor	5.82731
TCGA-E2-A10E-01	BRCA	Tumor	5.97519
TCGA-E2-A14Z-01	BRCA	Tumor	6.42092
TCGA-E2-A15F-01	BRCA	Tumor	6.01171
TCGA-E2-A15R-01	BRCA	Tumor	4.58676
TCGA-E9-A1R7-01	BRCA	Tumor	5.85797
TCGA-EW-A1P6-01	BRCA	Tumor	7.13608
TCGA-LL-A5YL-01	BRCA	Tumor	7.43257
TCGA-PE-A5DD-01	BRCA	Tumor	6.62646
TCGA-S3-A6ZF-01	BRCA	Tumor	6.57361
TCGA-S3-AA17-01	BRCA	Tumor	5.81228
TCGA-5L-AAT1-01	BRCA	Tumor	6.37211
TCGA-A2-A0CY-01	BRCA	Tumor	3.90497
TCGA-A2-A0ER-01	BRCA	Tumor	5.27277
TCGA-A2-A0SV-01	BRCA	Tumor	7.66004
TCGA-A2-A0YD-01	BRCA	Tumor	6.09997
TCGA-A2-A0YG-01	BRCA	Tumor	4.88309
TCGA-A2-A1FZ-01	BRCA	Tumor	5.45416
TCGA-A7-A0DC-01	BRCA	Tumor	5.27532
TCGA-A7-A3J1-01	BRCA	Tumor	6.75312
TCGA-A8-A06P-01	BRCA	Tumor	6.18879
TCGA-A8-A06Q-01	BRCA	Tumor	4.80577
TCGA-AC-A4ZE-01	BRCA	Tumor	6.14462
TCGA-AN-A0FT-01	BRCA	Tumor	5.83615
TCGA-AN-A0XS-01	BRCA	Tumor	7.17501
TCGA-AO-A12B-01	BRCA	Tumor	6.08913
TCGA-B6-A0IK-01	BRCA	Tumor	4.08578
TCGA-B6-A1KI-01	BRCA	Tumor	5.53072
TCGA-BH-A0DH-01	BRCA	Tumor	6.16937
TCGA-BH-A0DI-01	BRCA	Tumor	5.80167
TCGA-BH-A18H-01	BRCA	Tumor	6.1882
TCGA-BH-A5J0-01	BRCA	Tumor	7.61099
TCGA-C8-A274-01	BRCA	Tumor	5.35222
TCGA-E2-A1AZ-01	BRCA	Tumor	5.1457
TCGA-E2-A1BC-01	BRCA	Tumor	5.21912
TCGA-E9-A1R5-01	BRCA	Tumor	6.61498
TCGA-E9-A1R6-01	BRCA	Tumor	6.59024
TCGA-E9-A1RH-01	BRCA	Tumor	4.73881
TCGA-E9-A2JT-01	BRCA	Tumor	6.15763
TCGA-E9-A54Y-01	BRCA	Tumor	8.43687
TCGA-E9-A5UP-01	BRCA	Tumor	7.91618
TCGA-EW-A1OY-01	BRCA	Tumor	5.55156
TCGA-GI-A2C8-01	BRCA	Tumor	4.46336
TCGA-GM-A3NW-01	BRCA	Tumor	6.58559
TCGA-GM-A5PV-01	BRCA	Tumor	5.9812
TCGA-OL-A5RU-01	BRCA	Tumor	6.39542
TCGA-S3-AA0Z-01	BRCA	Tumor	5.8276
TCGA-UU-A93S-01	BRCA	Tumor	6.17193
TCGA-3C-AALJ-01	BRCA	Tumor	6.5558
TCGA-A2-A04T-01	BRCA	Tumor	4.84803
TCGA-A2-A0CQ-01	BRCA	Tumor	5.81611
TCGA-A2-A0EY-01	BRCA	Tumor	5.56282
TCGA-A2-A0ST-01	BRCA	Tumor	5.30746
TCGA-A2-A0SY-01	BRCA	Tumor	5.81562
TCGA-A2-A0T4-01	BRCA	Tumor	5.84018
TCGA-A2-A0YI-01	BRCA	Tumor	4.93123
TCGA-A2-A1FW-01	BRCA	Tumor	5.2604
TCGA-A2-A3XS-01	BRCA	Tumor	6.03367
TCGA-A2-A4S2-01	BRCA	Tumor	7.53241
TCGA-A7-A0DA-01	BRCA	Tumor	4.83442
TCGA-A7-A3IZ-01	BRCA	Tumor	5.79833
TCGA-A7-A3J0-01	BRCA	Tumor	6.52088
TCGA-A7-A4SC-01	BRCA	Tumor	5.5592
TCGA-A7-A5ZV-01	BRCA	Tumor	6.28816
TCGA-A8-A09X-01	BRCA	Tumor	5.13462
TCGA-AC-A23C-01	BRCA	Tumor	5.42924
TCGA-AC-A2FE-01	BRCA	Tumor	6.53028
TCGA-AN-A049-01	BRCA	Tumor	7.47831
TCGA-AN-A0AT-01	BRCA	Tumor	4.75701
TCGA-AN-A0FL-01	BRCA	Tumor	5.47439
TCGA-AR-A1AT-01	BRCA	Tumor	5.77585
TCGA-AR-A255-01	BRCA	Tumor	6.29586
TCGA-AR-A2LK-01	BRCA	Tumor	5.71667
TCGA-AR-A5QM-01	BRCA	Tumor	6.17232
TCGA-B6-A0I9-01	BRCA	Tumor	5.70049
TCGA-B6-A0X4-01	BRCA	Tumor	4.89961
TCGA-B6-A0X7-01	BRCA	Tumor	6.48063
TCGA-B6-A2IU-01	BRCA	Tumor	6.67012
TCGA-BH-A0C0-01	BRCA	Tumor	6.88891
TCGA-BH-A0DE-01	BRCA	Tumor	5.44028
TCGA-BH-A0DX-01	BRCA	Tumor	5.58377
TCGA-BH-A0GZ-01	BRCA	Tumor	5.61707
TCGA-BH-A0HW-01	BRCA	Tumor	6.49171
TCGA-BH-A1F5-01	BRCA	Tumor	4.94439
TCGA-C8-A12X-01	BRCA	Tumor	5.77977
TCGA-D8-A140-01	BRCA	Tumor	5.31507
TCGA-D8-A1JE-01	BRCA	Tumor	5.01924
TCGA-D8-A1JG-01	BRCA	Tumor	6.35877
TCGA-D8-A1X8-01	BRCA	Tumor	5.66587
TCGA-D8-A1XB-01	BRCA	Tumor	6.18899
TCGA-D8-A27V-01	BRCA	Tumor	5.58289
TCGA-E2-A14R-01	BRCA	Tumor	6.0911
TCGA-E9-A1NG-01	BRCA	Tumor	5.8225
TCGA-E9-A1RG-01	BRCA	Tumor	7.12278
TCGA-EW-A6SB-01	BRCA	Tumor	5.93731
TCGA-GM-A2DB-01	BRCA	Tumor	5.42524
TCGA-LL-A441-01	BRCA	Tumor	6.38297
TCGA-A1-A0SG-01	BRCA	Tumor	7.37898
TCGA-A2-A0YK-01	BRCA	Tumor	5.68538
TCGA-A2-A1FX-01	BRCA	Tumor	6.73638
TCGA-A7-A13H-01	BRCA	Tumor	6.63141
TCGA-A8-A091-01	BRCA	Tumor	6.64527
TCGA-A8-A093-01	BRCA	Tumor	5.51761
TCGA-AN-A0FN-01	BRCA	Tumor	5.13627
TCGA-AN-A0XL-01	BRCA	Tumor	6.34514
TCGA-AO-A0J6-01	BRCA	Tumor	5.38647
TCGA-AO-A0J8-01	BRCA	Tumor	6.14343
TCGA-AO-A0J9-01	BRCA	Tumor	4.72139
TCGA-AO-A128-01	BRCA	Tumor	6.48607
TCGA-AQ-A04H-01	BRCA	Tumor	6.17696
TCGA-AR-A24S-01	BRCA	Tumor	5.50147
TCGA-B6-A0RE-01	BRCA	Tumor	5.5182
TCGA-B6-A0WT-01	BRCA	Tumor	5.43696
TCGA-B6-A0X5-01	BRCA	Tumor	6.01841
TCGA-BH-A0C1-01	BRCA	Tumor	5.28943
TCGA-BH-A6R9-01	BRCA	Tumor	5.92817
TCGA-C8-A278-01	BRCA	Tumor	4.22576
TCGA-D8-A1XT-01	BRCA	Tumor	4.90928
TCGA-D8-A1Y3-01	BRCA	Tumor	6.68547
TCGA-E2-A156-01	BRCA	Tumor	5.6153
TCGA-E2-A15C-01	BRCA	Tumor	6.28629
TCGA-E2-A15P-01	BRCA	Tumor	5.71206
TCGA-E2-A1IE-01	BRCA	Tumor	5.86544
TCGA-E9-A1NC-01	BRCA	Tumor	6.11583
TCGA-E9-A1QZ-01	BRCA	Tumor	5.09383
TCGA-EW-A1J3-01	BRCA	Tumor	4.272
TCGA-EW-A3U0-01	BRCA	Tumor	5.9201
TCGA-LL-A440-01	BRCA	Tumor	6.4401
TCGA-LL-A740-01	BRCA	Tumor	5.30814
TCGA-LL-A8F5-01	BRCA	Tumor	6.5283
TCGA-OL-A5DA-01	BRCA	Tumor	6.55432
TCGA-Z7-A8R5-01	BRCA	Tumor	6.6528
TCGA-A2-A0CK-01	BRCA	Tumor	6.4055
TCGA-A2-A0CP-01	BRCA	Tumor	6.25736
TCGA-A2-A0D0-01	BRCA	Tumor	4.86792
TCGA-A8-A06O-01	BRCA	Tumor	6.93334
TCGA-AR-A1AL-01	BRCA	Tumor	5.42192
TCGA-B6-A0RL-01	BRCA	Tumor	6.32825
TCGA-B6-A0RN-01	BRCA	Tumor	5.73796
TCGA-BH-A0BC-01	BRCA	Tumor	5.9748
TCGA-BH-A0DP-01	BRCA	Tumor	6.11288
TCGA-BH-A0HY-01	BRCA	Tumor	5.18828
TCGA-BH-A18P-01	BRCA	Tumor	5.51849
TCGA-BH-A1FB-01	BRCA	Tumor	5.87851
TCGA-BH-A202-01	BRCA	Tumor	6.64586
TCGA-C8-A3M7-01	BRCA	Tumor	5.33379
TCGA-D8-A1JA-01	BRCA	Tumor	2.85601
TCGA-E2-A1IN-01	BRCA	Tumor	5.41918
TCGA-E2-A1IU-01	BRCA	Tumor	5.96466
TCGA-E9-A1NF-01	BRCA	Tumor	5.17875
TCGA-E9-A5FK-01	BRCA	Tumor	7.56105
TCGA-EW-A3E8-01	BRCA	Tumor	7.36994
TCGA-EW-A6SC-01	BRCA	Tumor	6.05356
TCGA-A1-A0SD-01	BRCA	Tumor	6.24523
TCGA-A2-A0T0-01	BRCA	Tumor	4.57047
TCGA-A2-A0YC-01	BRCA	Tumor	5.90043
TCGA-A2-A4S3-01	BRCA	Tumor	6.20122
TCGA-A8-A086-01	BRCA	Tumor	7.34897
TCGA-A8-A08F-01	BRCA	Tumor	5.7046
TCGA-AN-A0FJ-01	BRCA	Tumor	3.99458
TCGA-AN-A0XO-01	BRCA	Tumor	6.00649
TCGA-AO-A03N-01	BRCA	Tumor	4.71476
TCGA-AO-A0JD-01	BRCA	Tumor	4.64614
TCGA-AO-A0JL-01	BRCA	Tumor	5.28729
TCGA-AR-A0U3-01	BRCA	Tumor	5.52416
TCGA-AR-A2LQ-01	BRCA	Tumor	5.10558
TCGA-BH-A0BR-01	BRCA	Tumor	5.26264
TCGA-BH-A0BZ-01	BRCA	Tumor	7.80217
TCGA-BH-A0RX-01	BRCA	Tumor	5.79234
TCGA-C8-A1HE-01	BRCA	Tumor	5.57075
TCGA-C8-A26Z-01	BRCA	Tumor	4.83597
TCGA-C8-A8HP-01	BRCA	Tumor	5.95719
TCGA-D8-A1JC-01	BRCA	Tumor	6.97292
TCGA-D8-A1JM-01	BRCA	Tumor	4.59874
TCGA-D8-A27M-01	BRCA	Tumor	6.26941
TCGA-E2-A1LA-01	BRCA	Tumor	5.83998
TCGA-E2-A1LH-01	BRCA	Tumor	5.83723
TCGA-E9-A247-01	BRCA	Tumor	5.51448
TCGA-EW-A1J5-01	BRCA	Tumor	6.18426
TCGA-EW-A1P7-01	BRCA	Tumor	5.87507
TCGA-EW-A1PA-01	BRCA	Tumor	5.11024
TCGA-EW-A2FR-01	BRCA	Tumor	5.28056
TCGA-OK-A5Q2-01	BRCA	Tumor	6.55877
TCGA-OL-A66N-01	BRCA	Tumor	7.63039
TCGA-A2-A0ET-01	BRCA	Tumor	5.63774
TCGA-A8-A07L-01	BRCA	Tumor	5.839
TCGA-A8-A082-01	BRCA	Tumor	6.36104
TCGA-A8-A09B-01	BRCA	Tumor	6.13427
TCGA-AC-A2QH-01	BRCA	Tumor	3.64499
TCGA-AN-A04D-01	BRCA	Tumor	5.47967
TCGA-AN-A0FV-01	BRCA	Tumor	4.2234
TCGA-AR-A250-01	BRCA	Tumor	4.79546
TCGA-B6-A0WS-01	BRCA	Tumor	6.13998
TCGA-B6-A0WW-01	BRCA	Tumor	7.07741
TCGA-BH-A0W3-01	BRCA	Tumor	6.46926
TCGA-BH-A8FZ-01	BRCA	Tumor	5.92295
TCGA-C8-A12N-01	BRCA	Tumor	6.5187
TCGA-C8-A26W-01	BRCA	Tumor	5.82859
TCGA-C8-A26X-01	BRCA	Tumor	4.2234
TCGA-D8-A27I-01	BRCA	Tumor	6.00423
TCGA-E2-A155-01	BRCA	Tumor	5.36071
TCGA-E2-A15K-01	BRCA	Tumor	6.24582
TCGA-E9-A1N9-01	BRCA	Tumor	5.23538
TCGA-E9-A1NA-01	BRCA	Tumor	6.04815
TCGA-E9-A1R0-01	BRCA	Tumor	5.71206
TCGA-E9-A228-01	BRCA	Tumor	5.24112
TCGA-EW-A1OW-01	BRCA	Tumor	5.28242
TCGA-EW-A1P8-01	BRCA	Tumor	5.80118
TCGA-GI-A2C9-01	BRCA	Tumor	5.79234
TCGA-GM-A2DH-01	BRCA	Tumor	5.70519
TCGA-GM-A2DK-01	BRCA	Tumor	6.13427
TCGA-GM-A2DN-01	BRCA	Tumor	5.88706
TCGA-A2-A3Y0-01	BRCA	Tumor	6.92481
TCGA-A7-A0CE-01	BRCA	Tumor	4.79237
TCGA-A7-A0CJ-01	BRCA	Tumor	6.26862
TCGA-A8-A07C-01	BRCA	Tumor	3.78132
TCGA-A8-A09N-01	BRCA	Tumor	7.59477
TCGA-A8-A0A7-01	BRCA	Tumor	6.60736
TCGA-AO-A03R-01	BRCA	Tumor	5.73659
TCGA-AR-A24Z-01	BRCA	Tumor	6.40481
TCGA-B6-A0RM-01	BRCA	Tumor	6.90676
TCGA-B6-A1KN-01	BRCA	Tumor	6.36173
TCGA-D8-A146-01	BRCA	Tumor	5.18663
TCGA-D8-A1XM-01	BRCA	Tumor	5.87163
TCGA-E2-A1IJ-01	BRCA	Tumor	5.59816
TCGA-E2-A1LI-01	BRCA	Tumor	4.82371
TCGA-GM-A2DC-01	BRCA	Tumor	7.43465
TCGA-GM-A2DM-01	BRCA	Tumor	5.53111
TCGA-OL-A5RZ-01	BRCA	Tumor	6.23033
TCGA-A1-A0SE-01	BRCA	Tumor	6.06588
TCGA-A2-A0EP-01	BRCA	Tumor	6.37695
TCGA-A2-A0YT-01	BRCA	Tumor	6.8103
TCGA-A7-A4SB-01	BRCA	Tumor	5.97588
TCGA-AC-A7VC-01	BRCA	Tumor	6.72053
TCGA-AN-A0AM-01	BRCA	Tumor	5.84804
TCGA-AN-A0G0-01	BRCA	Tumor	5.06695
TCGA-AO-A0JI-01	BRCA	Tumor	6.27335
TCGA-BH-A0AW-01	BRCA	Tumor	4.71976
TCGA-BH-A0B0-01	BRCA	Tumor	5.77506
TCGA-BH-A0BF-01	BRCA	Tumor	5.99823
TCGA-BH-A0BT-01	BRCA	Tumor	6.1737
TCGA-BH-A0HL-01	BRCA	Tumor	5.70402
TCGA-BH-A0HQ-01	BRCA	Tumor	6.466
TCGA-BH-A18J-01	BRCA	Tumor	5.43862
TCGA-BH-A18Q-01	BRCA	Tumor	5.6299
TCGA-C8-A132-01	BRCA	Tumor	5.57985
TCGA-C8-A1HN-01	BRCA	Tumor	5.82829
TCGA-C8-A275-01	BRCA	Tumor	6.49101
TCGA-D8-A1JH-01	BRCA	Tumor	5.99006
TCGA-D8-A1XO-01	BRCA	Tumor	5.59572
TCGA-D8-A1XR-01	BRCA	Tumor	5.84018
TCGA-D8-A1XU-01	BRCA	Tumor	5.73629
TCGA-D8-A3Z6-01	BRCA	Tumor	6.83439
TCGA-E2-A152-01	BRCA	Tumor	5.38374
TCGA-E9-A1RC-01	BRCA	Tumor	6.0252
TCGA-E9-A22E-01	BRCA	Tumor	4.82834
TCGA-EW-A1OV-01	BRCA	Tumor	5.29391
TCGA-EW-A1OZ-01	BRCA	Tumor	5.33125
TCGA-EW-A1PE-01	BRCA	Tumor	6.21533
TCGA-HN-A2NL-01	BRCA	Tumor	6.2772
TCGA-LL-A442-01	BRCA	Tumor	5.83723
TCGA-3C-AAAU-01	BRCA	Tumor	5.51976
TCGA-A2-A0T1-01	BRCA	Tumor	5.90594
TCGA-A2-A3KC-01	BRCA	Tumor	6.1115
TCGA-A7-A26F-01	BRCA	Tumor	2.9971
TCGA-AN-A0AR-01	BRCA	Tumor	5.0883
TCGA-AN-A0FS-01	BRCA	Tumor	5.36803
TCGA-AN-A0FY-01	BRCA	Tumor	5.57016
TCGA-AN-A0XR-01	BRCA	Tumor	6.03997
TCGA-AQ-A7U7-01	BRCA	Tumor	6.80554
TCGA-AR-A24W-01	BRCA	Tumor	4.40194
TCGA-AR-A2LH-01	BRCA	Tumor	6.59113
TCGA-B6-A408-01	BRCA	Tumor	7.26599
TCGA-BH-A0BS-01	BRCA	Tumor	5.80138
TCGA-BH-A0HB-01	BRCA	Tumor	6.51732
TCGA-BH-A1ET-01	BRCA	Tumor	5.15542
TCGA-C8-A12P-01	BRCA	Tumor	3.79394
TCGA-C8-A12V-01	BRCA	Tumor	5.77899
TCGA-D8-A1XK-01	BRCA	Tumor	4.90154
TCGA-D8-A27W-01	BRCA	Tumor	6.21474
TCGA-E2-A14X-01	BRCA	Tumor	4.32411
TCGA-EW-A1P0-01	BRCA	Tumor	5.822
TCGA-LL-A73Z-01	BRCA	Tumor	6.62527
TCGA-WT-AB41-01	BRCA	Tumor	6.87771
TCGA-A1-A0SF-01	BRCA	Tumor	6.20852
TCGA-A1-A0SK-01	BRCA	Tumor	5.6693
TCGA-A2-A0CR-01	BRCA	Tumor	7.59746
TCGA-A2-A0EO-01	BRCA	Tumor	5.5002
TCGA-A7-A4SE-01	BRCA	Tumor	6.04874
TCGA-A7-A4SF-01	BRCA	Tumor	7.07017
TCGA-A8-A0AB-01	BRCA	Tumor	4.39575
TCGA-AC-A3QQ-01	BRCA	Tumor	5.37977
TCGA-AN-A0XT-01	BRCA	Tumor	5.29274
TCGA-AN-A0XU-01	BRCA	Tumor	4.86985
TCGA-AO-A03P-01	BRCA	Tumor	4.79131
TCGA-AO-A0JJ-01	BRCA	Tumor	5.72795
TCGA-AR-A0TY-01	BRCA	Tumor	4.82227
TCGA-AR-A0U4-01	BRCA	Tumor	6.04174
TCGA-AR-A1AS-01	BRCA	Tumor	4.89913
TCGA-AR-A24N-01	BRCA	Tumor	7.27494
TCGA-AR-A5QP-01	BRCA	Tumor	6.28925
TCGA-B6-A0X0-01	BRCA	Tumor	5.52602
TCGA-BH-A0BM-01	BRCA	Tumor	5.18468
TCGA-BH-A0BO-01	BRCA	Tumor	5.68146
TCGA-BH-A0DV-01	BRCA	Tumor	5.52857
TCGA-BH-A0HX-01	BRCA	Tumor	6.29833
TCGA-BH-A8G0-01	BRCA	Tumor	6.2399
TCGA-C8-A138-01	BRCA	Tumor	6.79246
TCGA-D8-A1JB-01	BRCA	Tumor	5.37818
TCGA-D8-A1JI-01	BRCA	Tumor	6.00364
TCGA-D8-A1JJ-01	BRCA	Tumor	5.16348
TCGA-D8-A3Z5-01	BRCA	Tumor	6.64903
TCGA-E2-A107-01	BRCA	Tumor	6.65636
TCGA-E2-A10C-01	BRCA	Tumor	6.51376
TCGA-E9-A244-01	BRCA	Tumor	2.5777
TCGA-GM-A2DO-01	BRCA	Tumor	6.67755
TCGA-LD-A7W6-01	BRCA	Tumor	6.51505
TCGA-PL-A8LV-01	BRCA	Tumor	5.65509
TCGA-A2-A04Y-01	BRCA	Tumor	4.84195
TCGA-A2-A0EW-01	BRCA	Tumor	5.70902
TCGA-A2-A0YH-01	BRCA	Tumor	6.92957
TCGA-A7-A2KD-01	BRCA	Tumor	6.28115
TCGA-A8-A08I-01	BRCA	Tumor	6.06223
TCGA-AO-A0JE-01	BRCA	Tumor	5.50685
TCGA-AR-A0TT-01	BRCA	Tumor	5.12685
TCGA-BH-A0B3-01	BRCA	Tumor	5.81817
TCGA-BH-A0E9-01	BRCA	Tumor	5.46403
TCGA-BH-A18I-01	BRCA	Tumor	6.23477
TCGA-BH-A1F2-01	BRCA	Tumor	4.5904
TCGA-BH-AB28-01	BRCA	Tumor	6.38129
TCGA-C8-A1HJ-01	BRCA	Tumor	2.06694
TCGA-C8-A1HK-01	BRCA	Tumor	4.62704
TCGA-C8-A8HQ-01	BRCA	Tumor	5.85472
TCGA-D8-A1XW-01	BRCA	Tumor	4.85952
TCGA-D8-A27T-01	BRCA	Tumor	5.9748
TCGA-D8-A73X-01	BRCA	Tumor	6.08538
TCGA-E2-A14V-01	BRCA	Tumor	5.75808
TCGA-E2-A1BD-01	BRCA	Tumor	6.11938
TCGA-EW-A1IZ-01	BRCA	Tumor	6.42458
TCGA-EW-A1PG-01	BRCA	Tumor	4.53916
TCGA-GM-A2DD-01	BRCA	Tumor	5.62089
TCGA-GM-A2DF-01	BRCA	Tumor	4.4148
TCGA-3C-AALK-01	BRCA	Tumor	6.071
TCGA-5T-A9QA-01	BRCA	Tumor	6.80009
TCGA-A1-A0SI-01	BRCA	Tumor	6.05681
TCGA-A2-A0CX-01	BRCA	Tumor	5.13997
TCGA-A2-A0ES-01	BRCA	Tumor	5.12685
TCGA-A7-A4SD-01	BRCA	Tumor	6.56144
TCGA-A8-A08B-01	BRCA	Tumor	5.90643
TCGA-A8-A08J-01	BRCA	Tumor	6.80842
TCGA-A8-A08R-01	BRCA	Tumor	5.74385
TCGA-AN-A0FX-01	BRCA	Tumor	6.28135
TCGA-AR-A1AM-01	BRCA	Tumor	6.60389
TCGA-AR-A24V-01	BRCA	Tumor	6.18643
TCGA-AR-A24X-01	BRCA	Tumor	5.38091
TCGA-BH-A0AV-01	BRCA	Tumor	4.7339
TCGA-BH-A0E1-01	BRCA	Tumor	6.33793
TCGA-BH-A0HU-01	BRCA	Tumor	6.38317
TCGA-C8-A130-01	BRCA	Tumor	4.89478
TCGA-C8-A134-01	BRCA	Tumor	6.47213
TCGA-D8-A13Y-01	BRCA	Tumor	4.701
TCGA-E2-A14T-01	BRCA	Tumor	6.31739
TCGA-E2-A1L8-01	BRCA	Tumor	4.0108
TCGA-E9-A1N6-01	BRCA	Tumor	5.86268
TCGA-E9-A243-01	BRCA	Tumor	5.13423
TCGA-EW-A1PH-01	BRCA	Tumor	5.88854
TCGA-EW-A2FW-01	BRCA	Tumor	5.84824
TCGA-GM-A2DI-01	BRCA	Tumor	6.11376
TCGA-LD-A7W5-01	BRCA	Tumor	6.76452
TCGA-OL-A5RY-01	BRCA	Tumor	5.96004
TCGA-A2-A0T7-01	BRCA	Tumor	7.27345
TCGA-A7-A6VV-01	BRCA	Tumor	6.21316
TCGA-A8-A07O-01	BRCA	Tumor	5.03999
TCGA-A8-A09V-01	BRCA	Tumor	5.72216
TCGA-AC-A7VB-01	BRCA	Tumor	6.22865
TCGA-AN-A04C-01	BRCA	Tumor	3.16026
TCGA-AO-A12E-01	BRCA	Tumor	6.37675
TCGA-AO-A1KR-01	BRCA	Tumor	6.21197
TCGA-AQ-A54N-01	BRCA	Tumor	5.6496
TCGA-AR-A1AH-01	BRCA	Tumor	2.01078
TCGA-AR-A251-01	BRCA	Tumor	4.53792
TCGA-B6-A0IA-01	BRCA	Tumor	6.96002
TCGA-B6-A0RH-01	BRCA	Tumor	5.81631
TCGA-B6-A40C-01	BRCA	Tumor	6.92987
TCGA-BH-A0BA-01	BRCA	Tumor	5.37925
TCGA-BH-A0EI-01	BRCA	Tumor	5.83261
TCGA-BH-A1F6-01	BRCA	Tumor	3.66449
TCGA-BH-A5IZ-01	BRCA	Tumor	5.73845
TCGA-D8-A13Z-01	BRCA	Tumor	5.03126
TCGA-D8-A143-01	BRCA	Tumor	5.46305
TCGA-D8-A1JU-01	BRCA	Tumor	5.97067
TCGA-E2-A153-01	BRCA	Tumor	6.14876
TCGA-E2-A15J-01	BRCA	Tumor	5.82633
TCGA-E2-A1II-01	BRCA	Tumor	5.28319
TCGA-E9-A1NI-01	BRCA	Tumor	6.2098
TCGA-E9-A1R2-01	BRCA	Tumor	7.28328
TCGA-E9-A248-01	BRCA	Tumor	5.54197
TCGA-EW-A424-01	BRCA	Tumor	6.59499
TCGA-OL-A5RX-01	BRCA	Tumor	6.41578
TCGA-S3-AA15-01	BRCA	Tumor	5.60825
TCGA-3C-AALI-01	BRCA	Tumor	7.09468
TCGA-4H-AAAK-01	BRCA	Tumor	6.41123
TCGA-A1-A0SN-01	BRCA	Tumor	6.64042
TCGA-A2-A04W-01	BRCA	Tumor	3.76872
TCGA-A2-A0T6-01	BRCA	Tumor	5.94981
TCGA-A2-A1G6-01	BRCA	Tumor	4.63865
TCGA-A2-A25C-01	BRCA	Tumor	6.00049
TCGA-A7-A26G-01	BRCA	Tumor	3.94673
TCGA-A7-A426-01	BRCA	Tumor	7.37491
TCGA-AC-A23E-01	BRCA	Tumor	4.89575
TCGA-AC-A3TM-01	BRCA	Tumor	7.61706
TCGA-AO-A0JB-01	BRCA	Tumor	4.53418
TCGA-AR-A0TW-01	BRCA	Tumor	6.22973
TCGA-AR-A1AR-01	BRCA	Tumor	4.31395
TCGA-AR-A252-01	BRCA	Tumor	4.97178
TCGA-AR-A254-01	BRCA	Tumor	4.98233
TCGA-B6-A0IG-01	BRCA	Tumor	6.23151
TCGA-B6-A0WZ-01	BRCA	Tumor	5.62206
TCGA-B6-A3ZX-01	BRCA	Tumor	5.75406
TCGA-BH-A18F-01	BRCA	Tumor	6.00266
TCGA-BH-A18L-01	BRCA	Tumor	7.27096
TCGA-BH-A18R-01	BRCA	Tumor	5.98819
TCGA-BH-A28O-01	BRCA	Tumor	6.02481
TCGA-C8-A12O-01	BRCA	Tumor	5.28612
TCGA-C8-A1HG-01	BRCA	Tumor	6.00453
TCGA-E2-A14Q-01	BRCA	Tumor	5.97864
TCGA-E2-A159-01	BRCA	Tumor	4.91073
TCGA-E2-A1B0-01	BRCA	Tumor	4.49631
TCGA-E2-A1LG-01	BRCA	Tumor	2.48284
TCGA-EW-A1J2-01	BRCA	Tumor	5.69764
TCGA-EW-A1PF-01	BRCA	Tumor	5.78527
TCGA-GM-A2DL-01	BRCA	Tumor	5.58769
TCGA-LL-A5YO-01	BRCA	Tumor	6.88951
TCGA-LL-A6FR-01	BRCA	Tumor	6.66151
TCGA-A2-A1G0-01	BRCA	Tumor	5.83841
TCGA-A2-A3XX-01	BRCA	Tumor	6.5561
TCGA-A2-A3XY-01	BRCA	Tumor	6.51455
TCGA-A2-A4RW-01	BRCA	Tumor	6.66181
TCGA-AC-A6IX-01	BRCA	Tumor	5.66842
TCGA-AO-A0JG-01	BRCA	Tumor	5.33379
TCGA-AQ-A1H3-01	BRCA	Tumor	5.85698
TCGA-AR-A1AQ-01	BRCA	Tumor	4.58973
TCGA-AR-A24Q-01	BRCA	Tumor	4.03032
TCGA-AR-A2LM-01	BRCA	Tumor	6.01171
TCGA-AR-A2LR-01	BRCA	Tumor	4.26678
TCGA-B6-A0I5-01	BRCA	Tumor	5.44126
TCGA-B6-A0I6-01	BRCA	Tumor	4.85295
TCGA-BH-A0DK-01	BRCA	Tumor	5.50617
TCGA-BH-A0E2-01	BRCA	Tumor	5.53512
TCGA-BH-A0W7-01	BRCA	Tumor	6.69181
TCGA-C8-A12W-01	BRCA	Tumor	7.16826
TCGA-C8-A8HR-01	BRCA	Tumor	6.59855
TCGA-D8-A27L-01	BRCA	Tumor	6.36628
TCGA-E9-A3HO-01	BRCA	Tumor	6.2852
TCGA-GM-A3XL-01	BRCA	Tumor	6.91113
TCGA-JL-A3YW-01	BRCA	Tumor	6.4398
TCGA-LL-A5YP-01	BRCA	Tumor	6.45285
TCGA-LL-A7SZ-01	BRCA	Tumor	7.28239
TCGA-OL-A6VQ-01	BRCA	Tumor	6.0123
TCGA-A2-A04Q-01	BRCA	Tumor	6.07937
TCGA-A2-A0SX-01	BRCA	Tumor	5.86966
TCGA-A2-A0YE-01	BRCA	Tumor	5.3413
TCGA-A2-A0YL-01	BRCA	Tumor	5.47898
TCGA-A7-A5ZX-01	BRCA	Tumor	6.46876
TCGA-A7-A6VW-01	BRCA	Tumor	6.54245
TCGA-A7-A6VY-01	BRCA	Tumor	7.1612
TCGA-A8-A092-01	BRCA	Tumor	7.25874
TCGA-AC-A2QJ-01	BRCA	Tumor	8.22313
TCGA-AO-A0J5-01	BRCA	Tumor	5.48641
TCGA-AQ-A04L-01	BRCA	Tumor	4.60641
TCGA-B6-A0X1-01	BRCA	Tumor	7.38972
TCGA-BH-A0C7-01	BRCA	Tumor	6.48478
TCGA-BH-A0HO-01	BRCA	Tumor	5.79107
TCGA-BH-A18V-01	BRCA	Tumor	5.19421
TCGA-BH-A208-01	BRCA	Tumor	3.32914
TCGA-C8-A27A-01	BRCA	Tumor	3.07557
TCGA-C8-A27B-01	BRCA	Tumor	6.09405
TCGA-D8-A1J9-01	BRCA	Tumor	4.43559
TCGA-E2-A150-01	BRCA	Tumor	5.94695
TCGA-E2-A573-01	BRCA	Tumor	7.01042
TCGA-E9-A1N8-01	BRCA	Tumor	5.11607
TCGA-E9-A1RA-01	BRCA	Tumor	5.49795
TCGA-E9-A3X8-01	BRCA	Tumor	7.92863
TCGA-EW-A1IX-01	BRCA	Tumor	6.33822
TCGA-EW-A1P3-01	BRCA	Tumor	5.92738
TCGA-OL-A6VR-01	BRCA	Tumor	7.57468
TCGA-A2-A04U-01	BRCA	Tumor	5.01662
TCGA-A2-A3KD-01	BRCA	Tumor	6.41766
TCGA-A7-A5ZW-01	BRCA	Tumor	6.27217
TCGA-A8-A09D-01	BRCA	Tumor	4.20164
TCGA-AC-A6IV-01	BRCA	Tumor	6.45364
TCGA-AO-A12A-01	BRCA	Tumor	6.06804
TCGA-AR-A0U2-01	BRCA	Tumor	4.46011
TCGA-AR-A1AI-01	BRCA	Tumor	4.69264
TCGA-AR-A1AO-01	BRCA	Tumor	5.58798
TCGA-AR-A24P-01	BRCA	Tumor	5.36529
TCGA-AR-A24U-01	BRCA	Tumor	4.72351
TCGA-B6-A401-01	BRCA	Tumor	6.96131
TCGA-B6-A402-01	BRCA	Tumor	4.47768
TCGA-BH-A0AZ-01	BRCA	Tumor	5.37535
TCGA-BH-A0B6-01	BRCA	Tumor	6.95496
TCGA-BH-A0BD-01	BRCA	Tumor	5.85944
TCGA-BH-A0C3-01	BRCA	Tumor	5.88922
TCGA-BH-A1FH-01	BRCA	Tumor	5.22224
TCGA-C8-A26V-01	BRCA	Tumor	5.76073
TCGA-D8-A27K-01	BRCA	Tumor	5.43129
TCGA-E2-A10F-01	BRCA	Tumor	6.05632
TCGA-E2-A15D-01	BRCA	Tumor	6.57638
TCGA-E2-A570-01	BRCA	Tumor	6.27928
TCGA-E9-A22G-01	BRCA	Tumor	3.88072
TCGA-E9-A245-01	BRCA	Tumor	6.00295
TCGA-S3-AA14-01	BRCA	Tumor	5.77693
TCGA-A2-A0CZ-01	BRCA	Tumor	5.4019
TCGA-A2-A0EX-01	BRCA	Tumor	4.66736
TCGA-A2-A3XV-01	BRCA	Tumor	6.15053
TCGA-A2-A3XZ-01	BRCA	Tumor	5.95817
TCGA-A2-A4RY-01	BRCA	Tumor	6.37033
TCGA-AC-A3BB-01	BRCA	Tumor	6.43496
TCGA-AO-A1KO-01	BRCA	Tumor	4.121
TCGA-AR-A0TS-01	BRCA	Tumor	6.12559
TCGA-AR-A1AN-01	BRCA	Tumor	4.99095
TCGA-AR-A24K-01	BRCA	Tumor	4.5273
TCGA-AR-A24T-01	BRCA	Tumor	5.25699
TCGA-AR-A2LO-01	BRCA	Tumor	6.49279
TCGA-B6-A0I8-01	BRCA	Tumor	5.83389
TCGA-BH-A0H3-01	BRCA	Tumor	5.11315
TCGA-BH-A0W4-01	BRCA	Tumor	5.29499
TCGA-BH-A18K-01	BRCA	Tumor	5.27725
TCGA-BH-A28Q-01	BRCA	Tumor	5.7203
TCGA-BH-A6R8-01	BRCA	Tumor	6.91658
TCGA-C8-A12U-01	BRCA	Tumor	4.38956
TCGA-E2-A1B5-01	BRCA	Tumor	5.17992
TCGA-E2-A1LS-01	BRCA	Tumor	1.85996
TCGA-GM-A2DA-01	BRCA	Tumor	6.54779
TCGA-GM-A3XG-01	BRCA	Tumor	6.22263
TCGA-JL-A3YX-01	BRCA	Tumor	6.9017
TCGA-LL-A5YN-01	BRCA	Tumor	7.89995
TCGA-XX-A899-01	BRCA	Tumor	6.25697
TCGA-Z7-A8R6-01	BRCA	Tumor	6.9024
TCGA-A1-A0SQ-01	BRCA	Tumor	5.49922
TCGA-A2-A0D2-01	BRCA	Tumor	5.30415
TCGA-A2-A3XT-01	BRCA	Tumor	5.58651
TCGA-A8-A08O-01	BRCA	Tumor	6.23664
TCGA-A8-A095-01	BRCA	Tumor	5.71481
TCGA-AC-A2FK-01	BRCA	Tumor	5.19966
TCGA-AN-A0FZ-01	BRCA	Tumor	7.10709
TCGA-AQ-A04J-01	BRCA	Tumor	4.77926
TCGA-AR-A24R-01	BRCA	Tumor	6.47361
TCGA-AR-A256-01	BRCA	Tumor	4.85054
TCGA-B6-A0I2-01	BRCA	Tumor	6.23151
TCGA-B6-A0IN-01	BRCA	Tumor	4.76924
TCGA-BH-A0AU-01	BRCA	Tumor	6.84985
TCGA-BH-A0H5-01	BRCA	Tumor	6.25687
TCGA-BH-A1EV-01	BRCA	Tumor	5.40697
TCGA-BH-A2L8-01	BRCA	Tumor	6.53918
TCGA-C8-A12Z-01	BRCA	Tumor	4.47119
TCGA-D8-A147-01	BRCA	Tumor	5.44859
TCGA-D8-A1XF-01	BRCA	Tumor	5.9324
TCGA-E2-A15A-01	BRCA	Tumor	6.27651
TCGA-E2-A1B1-01	BRCA	Tumor	5.51761
TCGA-E2-A1IG-01	BRCA	Tumor	6.13979
TCGA-E9-A1N5-01	BRCA	Tumor	6.6623
TCGA-E9-A226-01	BRCA	Tumor	4.74305
TCGA-E9-A249-01	BRCA	Tumor	5.45611
TCGA-E9-A6HE-01	BRCA	Tumor	7.61149
TCGA-HN-A2OB-01	BRCA	Tumor	6.17075
TCGA-A2-A25A-01	BRCA	Tumor	5.70568
TCGA-A7-A13F-01	BRCA	Tumor	5.59689
TCGA-B6-A0RI-01	BRCA	Tumor	5.44497
TCGA-B6-A409-01	BRCA	Tumor	6.79415
TCGA-BH-A0B9-01	BRCA	Tumor	5.69038
TCGA-BH-A1FM-01	BRCA	Tumor	4.03295
TCGA-BH-A1FU-01	BRCA	Tumor	4.38194
TCGA-C8-A12Y-01	BRCA	Tumor	6.13624
TCGA-E2-A15I-01	BRCA	Tumor	5.6447
TCGA-E2-A1B6-01	BRCA	Tumor	5.8166
TCGA-E2-A1L6-01	BRCA	Tumor	5.17476
TCGA-E2-A574-01	BRCA	Tumor	6.13732
TCGA-GM-A3XN-01	BRCA	Tumor	6.61062
TCGA-LD-A66U-01	BRCA	Tumor	7.51888
TCGA-MS-A51U-01	BRCA	Tumor	6.18998
TCGA-A8-A08X-01	BRCA	Tumor	3.87475
TCGA-AC-A6NO-01	BRCA	Tumor	6.51979
TCGA-AO-A12D-01	BRCA	Tumor	4.77454
TCGA-AR-A0TP-01	BRCA	Tumor	5.56252
TCGA-AR-A0TZ-01	BRCA	Tumor	5.71942
TCGA-AR-A24O-01	BRCA	Tumor	5.20044
TCGA-B6-A400-01	BRCA	Tumor	6.20477
TCGA-BH-A0DZ-01	BRCA	Tumor	6.35946
TCGA-C8-A12T-01	BRCA	Tumor	5.50049
TCGA-E2-A158-01	BRCA	Tumor	4.59452
TCGA-E2-A3DX-01	BRCA	Tumor	5.78085
TCGA-E9-A1RI-01	BRCA	Tumor	5.41752
TCGA-EW-A1OX-01	BRCA	Tumor	6.48221
TCGA-EW-A1P4-01	BRCA	Tumor	5.86593
TCGA-OL-A5RV-01	BRCA	Tumor	6.1743
TCGA-OL-A6VO-01	BRCA	Tumor	6.45384
TCGA-5L-AAT0-01	BRCA	Tumor	6.04943
TCGA-A2-A0D3-01	BRCA	Tumor	6.40017
TCGA-A2-A3XW-01	BRCA	Tumor	6.59578
TCGA-A8-A075-01	BRCA	Tumor	6.89744
TCGA-AO-A03T-01	BRCA	Tumor	5.93407
TCGA-AO-A12C-01	BRCA	Tumor	5.23265
TCGA-B6-A0IJ-01	BRCA	Tumor	5.9809
TCGA-B6-A0RV-01	BRCA	Tumor	6.28174
TCGA-BH-A0B7-01	BRCA	Tumor	4.31471
TCGA-BH-A0DQ-01	BRCA	Tumor	5.91794
TCGA-E9-A227-01	BRCA	Tumor	5.35329
TCGA-E9-A22H-01	BRCA	Tumor	5.69627
TCGA-A2-A0CV-01	BRCA	Tumor	5.63696
TCGA-A8-A08G-01	BRCA	Tumor	6.58964
TCGA-AC-A2BM-01	BRCA	Tumor	5.78635
TCGA-AN-A0AL-01	BRCA	Tumor	5.16067
TCGA-AO-A03V-01	BRCA	Tumor	5.87084
TCGA-AO-A0J2-01	BRCA	Tumor	5.35047
TCGA-AO-A0J4-01	BRCA	Tumor	5.01788
TCGA-BH-A0BJ-01	BRCA	Tumor	6.00876
TCGA-BH-A0DT-01	BRCA	Tumor	5.98848
TCGA-BH-A42V-01	BRCA	Tumor	6.89655
TCGA-D8-A1JD-01	BRCA	Tumor	6.65735
TCGA-D8-A27R-01	BRCA	Tumor	7.15316
TCGA-E2-A10A-01	BRCA	Tumor	6.25381
TCGA-E2-A1LB-01	BRCA	Tumor	4.7339
TCGA-E9-A1N4-01	BRCA	Tumor	5.57319
TCGA-E9-A5UO-01	BRCA	Tumor	6.58153
TCGA-EW-A2FS-01	BRCA	Tumor	5.71696
TCGA-PE-A5DE-01	BRCA	Tumor	6.55996
TCGA-A1-A0SP-01	BRCA	Tumor	4.63347
TCGA-A2-A0CM-01	BRCA	Tumor	5.61589
TCGA-A7-A4SA-01	BRCA	Tumor	6.93671
TCGA-A8-A09A-01	BRCA	Tumor	5.96004
TCGA-AC-A2FF-01	BRCA	Tumor	4.90396
TCGA-AO-A0JM-01	BRCA	Tumor	6.44514
TCGA-AR-A2LJ-01	BRCA	Tumor	6.50001
TCGA-B6-A0IQ-01	BRCA	Tumor	3.90497
TCGA-B6-A0RU-01	BRCA	Tumor	4.91508
TCGA-B6-A0WX-01	BRCA	Tumor	5.34871
TCGA-B6-A0WY-01	BRCA	Tumor	6.75411
TCGA-BH-A0B5-01	BRCA	Tumor	6.3648
TCGA-C8-A1HI-01	BRCA	Tumor	5.27316
TCGA-D8-A141-01	BRCA	Tumor	5.99163
TCGA-D8-A1X7-01	BRCA	Tumor	4.88657
TCGA-D8-A27F-01	BRCA	Tumor	4.54222
TCGA-E2-A15E-01	BRCA	Tumor	6.91013
TCGA-E2-A1L7-01	BRCA	Tumor	6.5375
TCGA-E2-A1L9-01	BRCA	Tumor	5.01885
TCGA-E9-A1RB-01	BRCA	Tumor	5.53825
TCGA-OL-A5D8-01	BRCA	Tumor	6.95754
TCGA-OL-A5RW-01	BRCA	Tumor	6.79068
TCGA-A1-A0SH-01	BRCA	Tumor	5.79411
TCGA-A1-A0SJ-01	BRCA	Tumor	5.90761
TCGA-A2-A04V-01	BRCA	Tumor	5.57231
TCGA-A2-A0T5-01	BRCA	Tumor	5.33486
TCGA-A2-A0YJ-01	BRCA	Tumor	4.19766
TCGA-A2-A25B-01	BRCA	Tumor	5.46598
TCGA-AO-A126-01	BRCA	Tumor	5.94745
TCGA-AR-A1AU-01	BRCA	Tumor	6.02569
TCGA-B6-A0RT-01	BRCA	Tumor	5.81994
TCGA-BH-A0BQ-01	BRCA	Tumor	6.06046
TCGA-BH-A18M-01	BRCA	Tumor	6.65725
TCGA-EW-A2FV-01	BRCA	Tumor	7.35105
TCGA-OL-A66O-01	BRCA	Tumor	7.63368
TCGA-AO-A124-01	BRCA	Tumor	5.00761
TCGA-AR-A24M-01	BRCA	Tumor	5.32374
TCGA-B6-A0IE-01	BRCA	Tumor	5.42993
TCGA-B6-A0RS-01	BRCA	Tumor	4.31831
TCGA-BH-A0E0-01	BRCA	Tumor	4.25474
TCGA-BH-A1EW-01	BRCA	Tumor	5.46764
TCGA-C8-A1HL-01	BRCA	Tumor	4.46661
TCGA-E2-A15H-01	BRCA	Tumor	6.31018
TCGA-E9-A22D-01	BRCA	Tumor	6.29537
TCGA-EW-A1IY-01	BRCA	Tumor	4.5185
TCGA-EW-A1J1-01	BRCA	Tumor	5.60345
TCGA-A2-A0CL-01	BRCA	Tumor	6.47153
TCGA-A2-A0D4-01	BRCA	Tumor	7.91986
TCGA-A2-A0T3-01	BRCA	Tumor	6.63121
TCGA-A7-A0D9-01	BRCA	Tumor	5.60404
TCGA-E2-A14N-01	BRCA	Tumor	3.69492
TCGA-E2-A1IO-01	BRCA	Tumor	5.90909
TCGA-E9-A229-01	BRCA	Tumor	5.90083
TCGA-A2-A04P-01	BRCA	Tumor	4.36737
TCGA-A2-A04R-01	BRCA	Tumor	6.38643
TCGA-AN-A04A-01	BRCA	Tumor	4.88463
TCGA-AN-A0XW-01	BRCA	Tumor	5.69548
TCGA-AO-A0JA-01	BRCA	Tumor	5.39126
TCGA-AO-A12F-01	BRCA	Tumor	5.38091
TCGA-D8-A1XD-01	BRCA	Tumor	4.83848
TCGA-D8-A27N-01	BRCA	Tumor	4.89816
TCGA-OL-A66I-01	BRCA	Tumor	6.84113
TCGA-A2-A3XU-01	BRCA	Tumor	7.67696
TCGA-A8-A07J-01	BRCA	Tumor	5.77663
TCGA-AR-A0TU-01	BRCA	Tumor	4.77608
TCGA-BH-A0BL-01	BRCA	Tumor	5.3611
TCGA-BH-A1ES-01	BRCA	Tumor	5.20754
TCGA-E2-A14Y-01	BRCA	Tumor	4.87574
TCGA-PL-A8LX-01	BRCA	Tumor	6.42052
TCGA-A2-A04X-01	BRCA	Tumor	4.35681
TCGA-A2-A25E-01	BRCA	Tumor	6.20201
[truncated: 16,103 more rows]

## Sheet: KIRC experience
sample_id	gene	status	expr		组别	数目	最小值	最大值	中位数(Median)	四分位距(IQR)	下四分位	上四分位	均值(Mean)	标准差(SD)	标准误(SE)
TCGA-A3-3358-11A-01R-1541-07	GSDMD	Normal	5.15806		Normal	72	3.583	6.076	4.797	0.378	4.634	5.012	4.788	0.412	0.049
TCGA-A3-3387-11A-01R-1541-07	GSDMD	Normal	4.69013		Tumor	539	1.326	7.814	5.575	0.695	5.176	5.871	5.496	0.673	0.029
TCGA-B0-4700-11A-01R-1541-07	GSDMD	Normal	4.32693
TCGA-B0-4712-11A-02R-1503-07	GSDMD	Normal	5.05583
TCGA-B0-5402-11A-01R-1503-07	GSDMD	Normal	4.9509
TCGA-B0-5690-11A-01R-1541-07	GSDMD	Normal	4.33149		组统计
TCGA-B0-5691-11A-01R-1541-07	GSDMD	Normal	4.59405			VAR00001	个案数	平均值	标准 偏差	标准 误差平均值
TCGA-B0-5694-11A-01R-1541-07	GSDMD	Normal	4.67136		VAR00002	Normal	72	4.7884	0.41228	0.04859
TCGA-B0-5696-11A-01R-1541-07	GSDMD	Normal	4.63631			Tumor	539	5.4958	0.67263	0.02897
TCGA-B0-5697-11A-01R-1541-07	GSDMD	Normal	4.86937
TCGA-B0-5699-11A-01R-1541-07	GSDMD	Normal	4.41532
TCGA-B0-5701-11A-01R-1541-07	GSDMD	Normal	4.67339		独立样本检验
TCGA-B0-5703-11A-01R-1541-07	GSDMD	Normal	5.30026				莱文方差等同性检验		平均值等同性 t 检验
TCGA-B0-5705-11A-01R-1541-07	GSDMD	Normal	4.00045				F	显著性	t	自由度	Sig.（双尾）	平均值差值	标准误差差值	差值 95% 置信区间
TCGA-B0-5706-11A-01R-1541-07	GSDMD	Normal	4.81227											下限	上限
TCGA-B0-5709-11A-01R-1541-07	GSDMD	Normal	4.90731		VAR00002	假定等方差	10.159	0.002	-8.704	609	0	-0.70738	0.08127	-0.86698	-0.54778
TCGA-B0-5711-11A-01R-1672-07	GSDMD	Normal	4.71165			不假定等方差			-12.504	128.323	0	-0.70738	0.05657	-0.81931	-0.59545
TCGA-B0-5712-11A-01R-1672-07	GSDMD	Normal	4.76966
TCGA-B2-5636-11A-01R-1541-07	GSDMD	Normal	4.81623
TCGA-B2-5641-11A-01R-1541-07	GSDMD	Normal	4.84059
TCGA-B8-4619-11A-01R-1758-07	GSDMD	Normal	4.82646
TCGA-B8-4620-11A-01R-1758-07	GSDMD	Normal	4.76889
TCGA-B8-4622-11A-01R-1758-07	GSDMD	Normal	4.71034
TCGA-B8-5549-11A-01R-1541-07	GSDMD	Normal	4.88486
TCGA-B8-5552-11A-01R-1672-07	GSDMD	Normal	4.64731
TCGA-CJ-5672-11A-01R-1541-07	GSDMD	Normal	4.83663
TCGA-CJ-5676-11A-01R-1541-07	GSDMD	Normal	4.95934
TCGA-CJ-5677-11A-01R-1541-07	GSDMD	Normal	4.99756
TCGA-CJ-5678-11A-01R-1541-07	GSDMD	Normal	4.0878
TCGA-CJ-5679-11A-01R-1541-07	GSDMD	Normal	4.97664
TCGA-CJ-5680-11A-01R-1541-07	GSDMD	Normal	5.40283
TCGA-CJ-5681-11A-01R-1541-07	GSDMD	Normal	4.34043
TCGA-CJ-5689-11A-01R-1541-07	GSDMD	Normal	4.8005
TCGA-CJ-6030-11A-01R-1672-07	GSDMD	Normal	4.91804
TCGA-CJ-6033-11A-01R-1858-07	GSDMD	Normal	4.77123
TCGA-CW-5580-11A-02R-1672-07	GSDMD	Normal	4.79325
TCGA-CW-5581-11A-01R-1541-07	GSDMD	Normal	4.83102
TCGA-CW-5584-11A-01R-1541-07	GSDMD	Normal	5.40791
TCGA-CW-5585-11A-01R-1541-07	GSDMD	Normal	4.6286
TCGA-CW-5587-11A-01R-1541-07	GSDMD	Normal	5.178
TCGA-CW-5589-11A-01R-1541-07	GSDMD	Normal	5.13882
TCGA-CW-5591-11A-01R-1541-07	GSDMD	Normal	6.07623
TCGA-CW-6087-11A-01R-1672-07	GSDMD	Normal	3.70367
TCGA-CW-6088-11A-01R-1672-07	GSDMD	Normal	4.35127
TCGA-CW-6090-11A-01R-1672-07	GSDMD	Normal	4.15413
TCGA-CZ-4863-11A-01R-1503-07	GSDMD	Normal	4.74441
TCGA-CZ-4864-11A-01R-1503-07	GSDMD	Normal	4.7852
TCGA-CZ-4865-11A-01R-1503-07	GSDMD	Normal	4.62785
TCGA-CZ-5451-11A-01R-1503-07	GSDMD	Normal	5.16496
TCGA-CZ-5452-11A-01R-1503-07	GSDMD	Normal	5.35972
TCGA-CZ-5453-11A-01R-1503-07	GSDMD	Normal	5.13843
TCGA-CZ-5454-11A-01R-1503-07	GSDMD	Normal	5.44349
TCGA-CZ-5455-11A-01R-1503-07	GSDMD	Normal	4.74834
TCGA-CZ-5456-11A-02R-1503-07	GSDMD	Normal	4.89749
TCGA-CZ-5457-11A-01R-1503-07	GSDMD	Normal	5.15925
TCGA-CZ-5458-11A-01R-1503-07	GSDMD	Normal	4.95789
TCGA-CZ-5461-11A-01R-1503-07	GSDMD	Normal	4.75962
TCGA-CZ-5462-11A-01R-1503-07	GSDMD	Normal	5.25518
TCGA-CZ-5463-11A-01R-1503-07	GSDMD	Normal	4.57004
TCGA-CZ-5465-11A-01R-1503-07	GSDMD	Normal	4.73618
TCGA-CZ-5466-11A-01R-1503-07	GSDMD	Normal	4.78855
TCGA-CZ-5467-11A-01R-1503-07	GSDMD	Normal	5.076
TCGA-CZ-5468-11A-01R-1503-07	GSDMD	Normal	5.26446
TCGA-CZ-5469-11A-01R-1503-07	GSDMD	Normal	5.27395
TCGA-CZ-5470-11A-01R-1503-07	GSDMD	Normal	5.10711
TCGA-CZ-5982-11A-01R-1672-07	GSDMD	Normal	4.08603
TCGA-CZ-5984-11A-01R-1672-07	GSDMD	Normal	4.51061
TCGA-CZ-5985-11A-01R-1672-07	GSDMD	Normal	3.58276
TCGA-CZ-5986-11A-01R-1672-07	GSDMD	Normal	4.06291
TCGA-CZ-5987-11A-01R-1672-07	GSDMD	Normal	4.85246
TCGA-CZ-5988-11A-01R-1672-07	GSDMD	Normal	4.32467
TCGA-CZ-5989-11A-01R-1672-07	GSDMD	Normal	4.76608
TCGA-3Z-A93Z-01A-11R-A37O-07	GSDMD	Tumor	6.62701
TCGA-6D-AA2E-01A-11R-A37O-07	GSDMD	Tumor	5.41667
TCGA-A3-3306-01A-01R-0864-07	GSDMD	Tumor	6.00668
TCGA-A3-3307-01A-01R-0864-07	GSDMD	Tumor	5.75041
TCGA-A3-3308-01A-02R-1325-07	GSDMD	Tumor	5.98534
TCGA-A3-3311-01A-02R-1325-07	GSDMD	Tumor	5.18358
TCGA-A3-3313-01A-02R-1325-07	GSDMD	Tumor	4.7122
TCGA-A3-3316-01A-01R-0864-07	GSDMD	Tumor	5.46677
TCGA-A3-3317-01A-02R-1325-07	GSDMD	Tumor	5.17825
TCGA-A3-3319-01A-02R-1325-07	GSDMD	Tumor	6.30124
TCGA-A3-3320-01A-02R-1325-07	GSDMD	Tumor	5.37023
TCGA-A3-3322-01A-02R-1325-07	GSDMD	Tumor	5.29139
TCGA-A3-3323-01A-02R-1325-07	GSDMD	Tumor	5.49266
TCGA-A3-3324-01A-02R-1325-07	GSDMD	Tumor	4.99822
TCGA-A3-3325-01A-01R-0864-07	GSDMD	Tumor	5.6805
TCGA-A3-3326-01A-01R-0864-07	GSDMD	Tumor	5.9115
TCGA-A3-3328-01A-01R-0864-07	GSDMD	Tumor	4.71334
TCGA-A3-3329-01A-01R-0864-07	GSDMD	Tumor	6.01575
TCGA-A3-3331-01A-02R-1325-07	GSDMD	Tumor	5.47188
TCGA-A3-3335-01A-01R-0864-07	GSDMD	Tumor	6.22192
TCGA-A3-3343-01A-01R-0864-07	GSDMD	Tumor	6.0394
TCGA-A3-3346-01A-01R-1766-07	GSDMD	Tumor	6.26521
TCGA-A3-3347-01A-02R-1325-07	GSDMD	Tumor	5.70282
TCGA-A3-3349-01A-01R-1188-07	GSDMD	Tumor	6.01261
TCGA-A3-3351-01A-02R-1325-07	GSDMD	Tumor	6.14308
TCGA-A3-3352-01A-01R-0864-07	GSDMD	Tumor	5.67582
TCGA-A3-3357-01A-02R-1420-07	GSDMD	Tumor	5.62039
TCGA-A3-3358-01A-01R-1541-07	GSDMD	Tumor	5.57096
TCGA-A3-3359-01A-01R-0864-07	GSDMD	Tumor	5.8787
TCGA-A3-3362-01A-02R-1325-07	GSDMD	Tumor	5.94296
TCGA-A3-3363-01A-01R-0864-07	GSDMD	Tumor	5.74693
TCGA-A3-3365-01A-01R-0864-07	GSDMD	Tumor	5.04707
TCGA-A3-3367-01A-02R-1420-07	GSDMD	Tumor	4.96406
TCGA-A3-3370-01A-02R-1420-07	GSDMD	Tumor	6.03351
TCGA-A3-3372-01A-02R-1325-07	GSDMD	Tumor	5.24662
TCGA-A3-3373-01A-02R-1420-07	GSDMD	Tumor	4.58072
TCGA-A3-3374-01A-02R-1325-07	GSDMD	Tumor	3.65478
TCGA-A3-3376-01A-02R-1420-07	GSDMD	Tumor	5.6643
TCGA-A3-3378-01A-02R-1325-07	GSDMD	Tumor	5.59362
TCGA-A3-3380-01A-01R-0864-07	GSDMD	Tumor	5.76484
TCGA-A3-3382-01A-02R-1325-07	GSDMD	Tumor	6.02525
TCGA-A3-3383-01A-02R-1325-07	GSDMD	Tumor	6.72496
TCGA-A3-3385-01A-02R-1420-07	GSDMD	Tumor	5.06206
TCGA-A3-3387-01A-01R-1541-07	GSDMD	Tumor	5.55815
TCGA-A3-A6NI-01A-11R-A33J-07	GSDMD	Tumor	6.1099
TCGA-A3-A6NJ-01A-12R-A33J-07	GSDMD	Tumor	6.27637
TCGA-A3-A6NL-01A-11R-A33J-07	GSDMD	Tumor	6.35644
TCGA-A3-A6NN-01A-12R-A33J-07	GSDMD	Tumor	5.51338
TCGA-A3-A8CQ-01A-11R-A37O-07	GSDMD	Tumor	5.96168
TCGA-A3-A8OU-01A-11R-A37O-07	GSDMD	Tumor	6.37353
TCGA-A3-A8OV-01A-11R-A37O-07	GSDMD	Tumor	6.07588
TCGA-A3-A8OW-01A-11R-A37O-07	GSDMD	Tumor	6.46708
TCGA-A3-A8OX-01A-11R-A37O-07	GSDMD	Tumor	5.83342
TCGA-AK-3425-01A-02R-1277-07	GSDMD	Tumor	5.70579
TCGA-AK-3426-01A-02R-1325-07	GSDMD	Tumor	5.74161
TCGA-AK-3427-01A-01R-0864-07	GSDMD	Tumor	5.36837
TCGA-AK-3428-01A-02R-1277-07	GSDMD	Tumor	5.44343
TCGA-AK-3429-01A-02R-1325-07	GSDMD	Tumor	5.97306
TCGA-AK-3431-01A-02R-1277-07	GSDMD	Tumor	5.68967
TCGA-AK-3433-01A-02R-1277-07	GSDMD	Tumor	3.89865
TCGA-AK-3434-01A-02R-1277-07	GSDMD	Tumor	5.80828
TCGA-AK-3436-01A-02R-1325-07	GSDMD	Tumor	6.41466
TCGA-AK-3440-01A-02R-1277-07	GSDMD	Tumor	2.8865
TCGA-AK-3443-01A-02R-1325-07	GSDMD	Tumor	4.36486
TCGA-AK-3445-01A-02R-1277-07	GSDMD	Tumor	6.40026
TCGA-AK-3447-01A-01R-1766-07	GSDMD	Tumor	5.07016
TCGA-AK-3450-01A-02R-1277-07	GSDMD	Tumor	6.09995
TCGA-AK-3451-01A-02R-1188-07	GSDMD	Tumor	5.92295
TCGA-AK-3453-01A-02R-1277-07	GSDMD	Tumor	5.67734
TCGA-AK-3454-01A-02R-1277-07	GSDMD	Tumor	5.63969
TCGA-AK-3455-01A-01R-0864-07	GSDMD	Tumor	6.43179
TCGA-AK-3456-01A-02R-1325-07	GSDMD	Tumor	4.54353
TCGA-AK-3458-01A-01R-1503-07	GSDMD	Tumor	6.56642
TCGA-AK-3460-01A-02R-1277-07	GSDMD	Tumor	5.6393
TCGA-AK-3461-01A-02R-1277-07	GSDMD	Tumor	5.88934
TCGA-AK-3465-01A-02R-1325-07	GSDMD	Tumor	3.58728
TCGA-AS-3777-01A-01R-0864-07	GSDMD	Tumor	4.59936
TCGA-AS-3778-01A-01R-A32Z-07	GSDMD	Tumor	6.19625
TCGA-B0-4688-01A-01R-1277-07	GSDMD	Tumor	5.64375
TCGA-B0-4690-01A-01R-1277-07	GSDMD	Tumor	5.41025
TCGA-B0-4691-01A-01R-1277-07	GSDMD	Tumor	6.08344
TCGA-B0-4693-01A-01R-1277-07	GSDMD	Tumor	5.67993
TCGA-B0-4694-01A-01R-1277-07	GSDMD	Tumor	7.07658
TCGA-B0-4696-01A-01R-1277-07	GSDMD	Tumor	5.69142
TCGA-B0-4697-01A-01R-1277-07	GSDMD	Tumor	5.72956
TCGA-B0-4698-01A-01R-1503-07	GSDMD	Tumor	6.98054
TCGA-B0-4699-01A-01R-1277-07	GSDMD	Tumor	5.26285
TCGA-B0-4700-01A-02R-1541-07	GSDMD	Tumor	6.11898
TCGA-B0-4701-01A-01R-1277-07	GSDMD	Tumor	5.60218
TCGA-B0-4703-01A-01R-1277-07	GSDMD	Tumor	6.63293
TCGA-B0-4706-01A-01R-1503-07	GSDMD	Tumor	5.82878
TCGA-B0-4707-01A-01R-1277-07	GSDMD	Tumor	5.66412
TCGA-B0-4710-01A-01R-1503-07	GSDMD	Tumor	6.07637
TCGA-B0-4712-01A-01R-1503-07	GSDMD	Tumor	5.81075
TCGA-B0-4713-01A-01R-1277-07	GSDMD	Tumor	6.73393
TCGA-B0-4714-01A-01R-1277-07	GSDMD	Tumor	5.89779
TCGA-B0-4718-01A-01R-1277-07	GSDMD	Tumor	5.749
TCGA-B0-4810-01A-01R-1503-07	GSDMD	Tumor	6.56731
TCGA-B0-4811-01A-01R-1503-07	GSDMD	Tumor	5.08182
TCGA-B0-4813-01A-01R-1277-07	GSDMD	Tumor	6.20786
TCGA-B0-4814-01A-01R-1277-07	GSDMD	Tumor	6.05921
TCGA-B0-4815-01A-01R-1503-07	GSDMD	Tumor	6.03211
TCGA-B0-4816-01A-01R-1503-07	GSDMD	Tumor	5.8655
TCGA-B0-4817-01A-01R-1277-07	GSDMD	Tumor	5.71265
TCGA-B0-4818-01A-01R-1503-07	GSDMD	Tumor	5.85688
TCGA-B0-4819-01A-01R-1277-07	GSDMD	Tumor	5.6421
TCGA-B0-4821-01A-01R-1503-07	GSDMD	Tumor	7.12687
TCGA-B0-4822-01A-01R-1277-07	GSDMD	Tumor	5.88012
TCGA-B0-4823-01A-02R-1420-07	GSDMD	Tumor	5.64356
TCGA-B0-4824-01A-01R-1277-07	GSDMD	Tumor	6.21359
TCGA-B0-4827-01A-02R-1420-07	GSDMD	Tumor	7.20995
TCGA-B0-4828-01A-01R-1277-07	GSDMD	Tumor	5.72709
TCGA-B0-4833-01A-01R-1305-07	GSDMD	Tumor	5.58433
TCGA-B0-4834-01A-01R-1305-07	GSDMD	Tumor	3.14355
TCGA-B0-4836-01A-01R-1305-07	GSDMD	Tumor	5.76628
TCGA-B0-4837-01A-01R-1305-07	GSDMD	Tumor	5.21657
TCGA-B0-4838-01A-01R-1305-07	GSDMD	Tumor	5.03927
TCGA-B0-4839-01A-01R-1305-07	GSDMD	Tumor	5.29305
TCGA-B0-4841-01A-01R-1277-07	GSDMD	Tumor	4.2407
TCGA-B0-4842-01A-02R-1420-07	GSDMD	Tumor	5.36724
TCGA-B0-4843-01A-01R-1277-07	GSDMD	Tumor	5.52613
TCGA-B0-4844-01A-01R-1277-07	GSDMD	Tumor	6.86449
TCGA-B0-4845-01A-01R-1277-07	GSDMD	Tumor	5.41429
TCGA-B0-4846-01A-01R-1277-07	GSDMD	Tumor	5.70746
TCGA-B0-4847-01A-01R-1277-07	GSDMD	Tumor	5.65291
TCGA-B0-4848-01A-01R-1277-07	GSDMD	Tumor	5.74147
TCGA-B0-4849-01A-01R-1277-07	GSDMD	Tumor	6.17465
TCGA-B0-4852-01A-01R-1503-07	GSDMD	Tumor	4.82179
TCGA-B0-4945-01A-01R-1420-07	GSDMD	Tumor	5.15067
TCGA-B0-5075-01A-01R-1334-07	GSDMD	Tumor	5.20173
TCGA-B0-5077-01A-01R-1334-07	GSDMD	Tumor	5.64528
TCGA-B0-5080-01A-01R-1503-07	GSDMD	Tumor	5.49257
TCGA-B0-5081-01A-01R-1334-07	GSDMD	Tumor	5.5544
TCGA-B0-5083-01A-02R-1420-07	GSDMD	Tumor	4.10318
TCGA-B0-5084-01A-01R-1334-07	GSDMD	Tumor	5.54006
TCGA-B0-5085-01A-01R-1334-07	GSDMD	Tumor	5.14233
TCGA-B0-5088-01A-01R-1334-07	GSDMD	Tumor	5.64158
TCGA-B0-5092-01A-01R-1420-07	GSDMD	Tumor	6.34384
TCGA-B0-5094-01A-01R-1420-07	GSDMD	Tumor	5.83528
TCGA-B0-5095-01A-01R-1420-07	GSDMD	Tumor	5.98859
TCGA-B0-5096-01A-01R-1420-07	GSDMD	Tumor	3.84587
TCGA-B0-5097-01A-01R-1420-07	GSDMD	Tumor	5.70522
TCGA-B0-5098-01A-01R-1420-07	GSDMD	Tumor	5.64698
TCGA-B0-5099-01A-01R-1420-07	GSDMD	Tumor	5.84894
TCGA-B0-5100-01A-01R-1420-07	GSDMD	Tumor	5.25546
TCGA-B0-5102-01A-01R-1420-07	GSDMD	Tumor	5.48979
TCGA-B0-5104-01A-01R-1420-07	GSDMD	Tumor	5.21618
TCGA-B0-5106-01A-01R-1420-07	GSDMD	Tumor	5.60122
TCGA-B0-5107-01A-01R-1420-07	GSDMD	Tumor	6.04474
TCGA-B0-5108-01A-01R-1420-07	GSDMD	Tumor	5.97488
TCGA-B0-5109-01A-02R-1420-07	GSDMD	Tumor	6.07467
TCGA-B0-5110-01A-01R-1420-07	GSDMD	Tumor	5.58342
TCGA-B0-5113-01A-01R-1420-07	GSDMD	Tumor	4.99096
TCGA-B0-5115-01A-01R-1420-07	GSDMD	Tumor	5.96866
TCGA-B0-5116-01A-02R-1420-07	GSDMD	Tumor	5.74042
TCGA-B0-5117-01A-01R-1420-07	GSDMD	Tumor	3.43657
TCGA-B0-5119-01A-02R-1420-07	GSDMD	Tumor	5.37381
TCGA-B0-5120-01A-01R-1420-07	GSDMD	Tumor	5.375
TCGA-B0-5121-01A-02R-1420-07	GSDMD	Tumor	4.48454
TCGA-B0-5399-01A-01R-1503-07	GSDMD	Tumor	5.95281
TCGA-B0-5400-01A-01R-1503-07	GSDMD	Tumor	5.85797
TCGA-B0-5402-01A-01R-1503-07	GSDMD	Tumor	5.27378
TCGA-B0-5690-01A-11R-1541-07	GSDMD	Tumor	5.59697
TCGA-B0-5691-01A-11R-1541-07	GSDMD	Tumor	5.65443
TCGA-B0-5692-01A-11R-1541-07	GSDMD	Tumor	6.00577
TCGA-B0-5693-01A-11R-1541-07	GSDMD	Tumor	5.88424
TCGA-B0-5694-01A-11R-1541-07	GSDMD	Tumor	4.80598
TCGA-B0-5695-01A-11R-1541-07	GSDMD	Tumor	5.57219
TCGA-B0-5696-01A-11R-1541-07	GSDMD	Tumor	5.73607
TCGA-B0-5697-01A-11R-1541-07	GSDMD	Tumor	5.58474
TCGA-B0-5698-01A-11R-1672-07	GSDMD	Tumor	4.86057
TCGA-B0-5699-01A-11R-1541-07	GSDMD	Tumor	6.00447
TCGA-B0-5700-01A-11R-1541-07	GSDMD	Tumor	6.18484
TCGA-B0-5701-01A-11R-1541-07	GSDMD	Tumor	6.00158
TCGA-B0-5702-01A-11R-1541-07	GSDMD	Tumor	7.24043
TCGA-B0-5703-01A-11R-1541-07	GSDMD	Tumor	5.92807
TCGA-B0-5705-01A-11R-1541-07	GSDMD	Tumor	6.02856
TCGA-B0-5706-01A-11R-1541-07	GSDMD	Tumor	4.80445
TCGA-B0-5707-01A-11R-1541-07	GSDMD	Tumor	5.62633
TCGA-B0-5709-01A-11R-1541-07	GSDMD	Tumor	5.854
TCGA-B0-5710-01A-11R-1672-07	GSDMD	Tumor	4.93708
TCGA-B0-5711-01A-11R-1672-07	GSDMD	Tumor	5.1479
TCGA-B0-5712-01A-11R-1672-07	GSDMD	Tumor	5.25167
TCGA-B0-5713-01A-11R-1672-07	GSDMD	Tumor	5.82777
TCGA-B0-5812-01A-11R-1672-07	GSDMD	Tumor	5.36381
TCGA-B2-3923-01A-02R-1325-07	GSDMD	Tumor	3.96018
TCGA-B2-3923-01A-02R-A277-07	GSDMD	Tumor	3.39932
TCGA-B2-3923-01B-10R-A277-07	GSDMD	Tumor	1.68892
TCGA-B2-3924-01A-02R-1325-07	GSDMD	Tumor	5.7781
TCGA-B2-3924-01A-02R-A277-07	GSDMD	Tumor	4.52192
TCGA-B2-3924-01B-03R-A277-07	GSDMD	Tumor	4.09313
TCGA-B2-4098-01A-02R-1325-07	GSDMD	Tumor	4.45197
TCGA-B2-4099-01A-02R-1188-07	GSDMD	Tumor	6.35699
TCGA-B2-4101-01A-02R-1277-07	GSDMD	Tumor	5.83323
TCGA-B2-4102-01A-02R-1325-07	GSDMD	Tumor	5.90181
TCGA-B2-5633-01A-01R-1541-07	GSDMD	Tumor	5.64232
TCGA-B2-5633-01A-01R-A277-07	GSDMD	Tumor	4.52654
TCGA-B2-5633-01B-04R-A277-07	GSDMD	Tumor	4.18734
TCGA-B2-5635-01A-01R-1541-07	GSDMD	Tumor	5.76387
TCGA-B2-5635-01A-01R-A277-07	GSDMD	Tumor	4.91365
TCGA-B2-5635-01B-04R-A277-07	GSDMD	Tumor	4.34583
TCGA-B2-5636-01A-02R-1541-07	GSDMD	Tumor	4.95433
TCGA-B2-5639-01A-01R-1541-07	GSDMD	Tumor	5.1199
TCGA-B2-5641-01A-01R-1541-07	GSDMD	Tumor	6.23578
TCGA-B2-A4SR-01A-11R-A266-07	GSDMD	Tumor	5.82775
TCGA-B4-5377-01A-01R-1503-07	GSDMD	Tumor	6.20123
TCGA-B4-5378-01A-01R-1503-07	GSDMD	Tumor	5.28416
TCGA-B4-5832-01A-11R-1672-07	GSDMD	Tumor	2.33095
TCGA-B4-5834-01A-11R-1672-07	GSDMD	Tumor	5.95309
TCGA-B4-5835-01A-11R-1672-07	GSDMD	Tumor	5.24595
TCGA-B4-5836-01A-11R-1672-07	GSDMD	Tumor	5.10837
TCGA-B4-5838-01A-11R-1672-07	GSDMD	Tumor	5.03296
TCGA-B4-5843-01A-11R-1672-07	GSDMD	Tumor	4.65681
TCGA-B4-5844-01A-11R-1672-07	GSDMD	Tumor	5.45634
TCGA-B8-4143-01A-01R-1188-07	GSDMD	Tumor	6.50413
TCGA-B8-4146-01B-11R-1672-07	GSDMD	Tumor	3.93465
TCGA-B8-4148-01A-02R-1325-07	GSDMD	Tumor	6.02142
TCGA-B8-4151-01A-01R-1188-07	GSDMD	Tumor	6.03115
TCGA-B8-4153-01B-11R-1672-07	GSDMD	Tumor	5.47157
TCGA-B8-4154-01A-01R-1188-07	GSDMD	Tumor	5.876
TCGA-B8-4619-01A-02R-1325-07	GSDMD	Tumor	4.05433
TCGA-B8-4620-01A-02R-1325-07	GSDMD	Tumor	4.32597
TCGA-B8-4621-01A-01R-1503-07	GSDMD	Tumor	4.63208
TCGA-B8-4622-01A-02R-1277-07	GSDMD	Tumor	5.50173
TCGA-B8-5158-01A-01R-1420-07	GSDMD	Tumor	6.06255
TCGA-B8-5159-01A-01R-1420-07	GSDMD	Tumor	5.49643
TCGA-B8-5162-01A-01R-1420-07	GSDMD	Tumor	4.97365
TCGA-B8-5163-01A-01R-1420-07	GSDMD	Tumor	5.75566
TCGA-B8-5164-01A-01R-1420-07	GSDMD	Tumor	5.04075
TCGA-B8-5165-01A-01R-1420-07	GSDMD	Tumor	5.12679
TCGA-B8-5545-01A-01R-1672-07	GSDMD	Tumor	5.12043
TCGA-B8-5546-01A-01R-1541-07	GSDMD	Tumor	5.15934
TCGA-B8-5549-01A-01R-1541-07	GSDMD	Tumor	5.11026
TCGA-B8-5550-01A-01R-1541-07	GSDMD	Tumor	5.5136
TCGA-B8-5551-01A-01R-1541-07	GSDMD	Tumor	6.78717
TCGA-B8-5552-01B-11R-1672-07	GSDMD	Tumor	5.51813
TCGA-B8-5553-01A-01R-1541-07	GSDMD	Tumor	5.70206
TCGA-B8-A54D-01A-21R-A266-07	GSDMD	Tumor	5.807
TCGA-B8-A54E-01A-11R-A266-07	GSDMD	Tumor	4.19427
TCGA-B8-A54F-01A-11R-A266-07	GSDMD	Tumor	5.8308
TCGA-B8-A54G-01A-11R-A266-07	GSDMD	Tumor	6.25819
TCGA-B8-A54H-01A-11R-A33J-07	GSDMD	Tumor	6.49431
TCGA-B8-A54I-01A-21R-A33J-07	GSDMD	Tumor	5.56464
TCGA-B8-A54J-01A-11R-A33J-07	GSDMD	Tumor	6.35175
TCGA-B8-A54K-01A-11R-A33J-07	GSDMD	Tumor	5.23601
TCGA-B8-A7U6-01A-12R-A37O-07	GSDMD	Tumor	6.02264
TCGA-B8-A8YJ-01A-13R-A39I-07	GSDMD	Tumor	5.92449
TCGA-BP-4158-01A-02R-1289-07	GSDMD	Tumor	5.43444
TCGA-BP-4159-01A-02R-1289-07	GSDMD	Tumor	4.45498
TCGA-BP-4160-01A-02R-1289-07	GSDMD	Tumor	5.81356
TCGA-BP-4161-01A-02R-1325-07	GSDMD	Tumor	6.05069
TCGA-BP-4162-01A-02R-1325-07	GSDMD	Tumor	5.76938
TCGA-BP-4163-01A-02R-1325-07	GSDMD	Tumor	5.13481
TCGA-BP-4164-01A-02R-1325-07	GSDMD	Tumor	6.22526
TCGA-BP-4165-01A-02R-1289-07	GSDMD	Tumor	5.45164
TCGA-BP-4166-01A-02R-1289-07	GSDMD	Tumor	4.79986
TCGA-BP-4167-01A-02R-1325-07	GSDMD	Tumor	5.54558
TCGA-BP-4169-01A-02R-1289-07	GSDMD	Tumor	5.90241
TCGA-BP-4170-01A-02R-1289-07	GSDMD	Tumor	5.19686
TCGA-BP-4173-01A-02R-1289-07	GSDMD	Tumor	6.20567
TCGA-BP-4174-01A-02R-1289-07	GSDMD	Tumor	6.72749
TCGA-BP-4176-01A-02R-1289-07	GSDMD	Tumor	5.49533
TCGA-BP-4177-01A-02R-1420-07	GSDMD	Tumor	4.93564
TCGA-BP-4325-01A-02R-1289-07	GSDMD	Tumor	5.39326
TCGA-BP-4326-01A-01R-1289-07	GSDMD	Tumor	5.75174
TCGA-BP-4327-01A-01R-1289-07	GSDMD	Tumor	5.58475
TCGA-BP-4329-01A-02R-1289-07	GSDMD	Tumor	5.25031
TCGA-BP-4330-01A-01R-1289-07	GSDMD	Tumor	5.97561
TCGA-BP-4331-01A-01R-1289-07	GSDMD	Tumor	6.33015
TCGA-BP-4332-01A-01R-1289-07	GSDMD	Tumor	5.01702
TCGA-BP-4334-01A-01R-1289-07	GSDMD	Tumor	4.04444
TCGA-BP-4335-01A-01R-1289-07	GSDMD	Tumor	5.14159
TCGA-BP-4337-01A-01R-1289-07	GSDMD	Tumor	5.68575
TCGA-BP-4338-01A-01R-1289-07	GSDMD	Tumor	5.45714
TCGA-BP-4340-01A-01R-1289-07	GSDMD	Tumor	5.3903
TCGA-BP-4341-01A-01R-1289-07	GSDMD	Tumor	5.985
TCGA-BP-4342-01A-01R-1289-07	GSDMD	Tumor	5.83053
TCGA-BP-4343-01A-02R-1289-07	GSDMD	Tumor	4.95709
TCGA-BP-4344-01A-01R-1289-07	GSDMD	Tumor	5.31404
TCGA-BP-4345-01A-01R-1289-07	GSDMD	Tumor	5.29565
TCGA-BP-4346-01A-01R-1289-07	GSDMD	Tumor	6.04622
TCGA-BP-4347-01A-01R-1289-07	GSDMD	Tumor	5.23831
TCGA-BP-4349-01A-01R-1289-07	GSDMD	Tumor	5.65764
TCGA-BP-4351-01A-01R-1289-07	GSDMD	Tumor	6.31083
TCGA-BP-4352-01A-01R-1289-07	GSDMD	Tumor	6.39738
TCGA-BP-4353-01A-02R-1289-07	GSDMD	Tumor	5.33391
TCGA-BP-4354-01A-02R-1289-07	GSDMD	Tumor	6.11518
TCGA-BP-4355-01A-01R-1289-07	GSDMD	Tumor	5.90911
TCGA-BP-4756-01A-01R-1289-07	GSDMD	Tumor	5.05639
TCGA-BP-4758-01A-01R-1289-07	GSDMD	Tumor	5.60256
TCGA-BP-4759-01A-01R-1289-07	GSDMD	Tumor	4.99106
TCGA-BP-4760-01A-02R-1420-07	GSDMD	Tumor	5.1369
TCGA-BP-4761-01A-01R-1289-07	GSDMD	Tumor	7.81436
TCGA-BP-4762-01A-02R-1289-07	GSDMD	Tumor	5.59762
TCGA-BP-4763-01A-01R-1289-07	GSDMD	Tumor	4.80271
TCGA-BP-4765-01A-01R-1289-07	GSDMD	Tumor	5.81807
TCGA-BP-4766-01A-01R-1289-07	GSDMD	Tumor	5.35167
TCGA-BP-4768-01A-01R-1289-07	GSDMD	Tumor	5.57436
TCGA-BP-4769-01A-01R-1289-07	GSDMD	Tumor	5.17688
TCGA-BP-4770-01A-01R-1503-07	GSDMD	Tumor	4.68268
TCGA-BP-4771-01A-01R-1289-07	GSDMD	Tumor	6.07124
TCGA-BP-4774-01A-01R-1289-07	GSDMD	Tumor	5.72209
TCGA-BP-4775-01A-01R-1289-07	GSDMD	Tumor	5.56118
TCGA-BP-4776-01A-01R-1289-07	GSDMD	Tumor	5.77588
TCGA-BP-4777-01A-01R-1289-07	GSDMD	Tumor	5.48315
TCGA-BP-4781-01A-01R-1305-07	GSDMD	Tumor	4.85801
TCGA-BP-4782-01A-02R-1420-07	GSDMD	Tumor	5.42547
TCGA-BP-4784-01A-01R-1305-07	GSDMD	Tumor	5.19693
TCGA-BP-4787-01A-01R-1305-07	GSDMD	Tumor	5.82785
TCGA-BP-4789-01A-01R-1305-07	GSDMD	Tumor	5.65292
TCGA-BP-4790-01A-01R-1305-07	GSDMD	Tumor	5.64338
TCGA-BP-4795-01A-02R-1420-07	GSDMD	Tumor	5.5816
TCGA-BP-4797-01A-01R-1305-07	GSDMD	Tumor	5.43608
TCGA-BP-4798-01A-01R-1305-07	GSDMD	Tumor	5.81486
TCGA-BP-4799-01A-01R-1305-07	GSDMD	Tumor	4.10525
TCGA-BP-4801-01A-02R-1420-07	GSDMD	Tumor	5.29582
TCGA-BP-4803-01A-01R-1305-07	GSDMD	Tumor	4.21397
TCGA-BP-4804-01A-02R-1305-07	GSDMD	Tumor	5.57451
TCGA-BP-4807-01A-01R-1305-07	GSDMD	Tumor	5.46714
TCGA-BP-4959-01A-01R-1334-07	GSDMD	Tumor	5.57115
TCGA-BP-4960-01A-01R-1334-07	GSDMD	Tumor	5.10671
TCGA-BP-4961-01A-01R-1334-07	GSDMD	Tumor	5.56567
TCGA-BP-4962-01A-01R-1334-07	GSDMD	Tumor	6.63692
TCGA-BP-4963-01A-01R-1334-07	GSDMD	Tumor	5.52667
TCGA-BP-4964-01A-01R-1334-07	GSDMD	Tumor	5.06935
TCGA-BP-4965-01A-01R-1334-07	GSDMD	Tumor	5.09335
TCGA-BP-4967-01A-01R-1334-07	GSDMD	Tumor	4.47192
TCGA-BP-4968-01A-01R-1334-07	GSDMD	Tumor	5.90052
TCGA-BP-4969-01A-01R-1334-07	GSDMD	Tumor	5.57892
TCGA-BP-4970-01A-01R-1334-07	GSDMD	Tumor	5.22643
TCGA-BP-4971-01A-01R-1334-07	GSDMD	Tumor	5.33983
TCGA-BP-4972-01A-01R-1334-07	GSDMD	Tumor	4.94403
TCGA-BP-4973-01A-01R-1334-07	GSDMD	Tumor	5.47397
TCGA-BP-4974-01A-01R-1334-07	GSDMD	Tumor	5.84612
TCGA-BP-4975-01A-01R-1334-07	GSDMD	Tumor	5.26054
TCGA-BP-4976-01A-01R-1334-07	GSDMD	Tumor	5.57178
TCGA-BP-4977-01A-01R-1334-07	GSDMD	Tumor	5.21004
TCGA-BP-4981-01A-01R-1334-07	GSDMD	Tumor	5.12146
TCGA-BP-4982-01A-01R-1334-07	GSDMD	Tumor	5.62639
TCGA-BP-4983-01A-01R-1334-07	GSDMD	Tumor	6.22205
TCGA-BP-4985-01A-01R-1334-07	GSDMD	Tumor	3.9728
TCGA-BP-4986-01A-01R-1334-07	GSDMD	Tumor	5.58883
TCGA-BP-4987-01A-01R-1334-07	GSDMD	Tumor	5.4303
TCGA-BP-4989-01A-01R-1334-07	GSDMD	Tumor	5.04489
TCGA-BP-4991-01A-01R-1334-07	GSDMD	Tumor	5.56328
TCGA-BP-4992-01A-01R-1334-07	GSDMD	Tumor	5.54308
TCGA-BP-4993-01A-02R-1420-07	GSDMD	Tumor	5.32178
TCGA-BP-4994-01A-01R-1334-07	GSDMD	Tumor	4.20621
TCGA-BP-4995-01A-01R-1334-07	GSDMD	Tumor	4.39914
TCGA-BP-4998-01A-01R-1334-07	GSDMD	Tumor	5.88187
TCGA-BP-4999-01A-01R-1334-07	GSDMD	Tumor	4.95563
TCGA-BP-5000-01A-01R-1334-07	GSDMD	Tumor	5.43702
TCGA-BP-5001-01A-01R-1334-07	GSDMD	Tumor	5.63118
TCGA-BP-5004-01A-01R-1334-07	GSDMD	Tumor	5.08058
TCGA-BP-5006-01A-01R-1334-07	GSDMD	Tumor	5.25682
TCGA-BP-5007-01A-01R-1334-07	GSDMD	Tumor	5.77151
TCGA-BP-5008-01A-01R-1334-07	GSDMD	Tumor	5.64684
TCGA-BP-5009-01A-01R-1334-07	GSDMD	Tumor	4.48565
TCGA-BP-5010-01A-02R-1420-07	GSDMD	Tumor	4.80044
TCGA-BP-5168-01A-01R-1420-07	GSDMD	Tumor	5.52755
TCGA-BP-5169-01A-01R-1426-07	GSDMD	Tumor	4.73063
TCGA-BP-5170-01A-01R-1426-07	GSDMD	Tumor	5.082
TCGA-BP-5173-01A-01R-1426-07	GSDMD	Tumor	5.75206
TCGA-BP-5174-01A-01R-1426-07	GSDMD	Tumor	5.41571
TCGA-BP-5175-01A-01R-1426-07	GSDMD	Tumor	5.4491
TCGA-BP-5176-01A-01R-1426-07	GSDMD	Tumor	5.46511
TCGA-BP-5177-01A-01R-1426-07	GSDMD	Tumor	5.19421
TCGA-BP-5178-01A-01R-1426-07	GSDMD	Tumor	5.19254
TCGA-BP-5180-01A-01R-1426-07	GSDMD	Tumor	5.47688
TCGA-BP-5181-01A-01R-1426-07	GSDMD	Tumor	5.44942
TCGA-BP-5182-01A-01R-1426-07	GSDMD	Tumor	5.54105
TCGA-BP-5183-01A-01R-1426-07	GSDMD	Tumor	5.72886
TCGA-BP-5184-01A-01R-1426-07	GSDMD	Tumor	5.81678
TCGA-BP-5185-01A-01R-1426-07	GSDMD	Tumor	4.93602
TCGA-BP-5186-01A-01R-1426-07	GSDMD	Tumor	5.59068
TCGA-BP-5187-01A-01R-1426-07	GSDMD	Tumor	5.02707
TCGA-BP-5189-01A-02R-1426-07	GSDMD	Tumor	5.61332
TCGA-BP-5190-01A-01R-1426-07	GSDMD	Tumor	5.00724
TCGA-BP-5191-01A-01R-1426-07	GSDMD	Tumor	4.84918
TCGA-BP-5192-01A-01R-1426-07	GSDMD	Tumor	5.35863
TCGA-BP-5194-01A-02R-1426-07	GSDMD	Tumor	4.88801
TCGA-BP-5195-01A-02R-1426-07	GSDMD	Tumor	5.18788
TCGA-BP-5196-01A-01R-1426-07	GSDMD	Tumor	5.83285
TCGA-BP-5198-01A-01R-1426-07	GSDMD	Tumor	5.13981
TCGA-BP-5199-01A-01R-1426-07	GSDMD	Tumor	5.73443
TCGA-BP-5200-01A-01R-1426-07	GSDMD	Tumor	4.88724
TCGA-BP-5201-01A-01R-1426-07	GSDMD	Tumor	5.36622
TCGA-BP-5202-01A-02R-1426-07	GSDMD	Tumor	5.42969
TCGA-CJ-4634-01A-02R-1325-07	GSDMD	Tumor	5.79054
TCGA-CJ-4635-01A-02R-1305-07	GSDMD	Tumor	5.80809
TCGA-CJ-4636-01A-02R-1325-07	GSDMD	Tumor	5.03149
TCGA-CJ-4637-01A-02R-1325-07	GSDMD	Tumor	6.16001
TCGA-CJ-4638-01A-02R-1325-07	GSDMD	Tumor	5.80914
TCGA-CJ-4639-01A-02R-1325-07	GSDMD	Tumor	6.13225
TCGA-CJ-4640-01A-02R-1325-07	GSDMD	Tumor	5.36691
TCGA-CJ-4641-01A-02R-1325-07	GSDMD	Tumor	5.97862
TCGA-CJ-4642-01B-01R-1305-07	GSDMD	Tumor	5.5747
TCGA-CJ-4643-01A-02R-1325-07	GSDMD	Tumor	5.69202
TCGA-CJ-4644-01A-02R-1325-07	GSDMD	Tumor	5.70554
TCGA-CJ-4868-01A-01R-1305-07	GSDMD	Tumor	5.43175
TCGA-CJ-4869-01A-02R-1426-07	GSDMD	Tumor	6.19279
TCGA-CJ-4870-01A-01R-1305-07	GSDMD	Tumor	5.73162
TCGA-CJ-4871-01A-01R-1305-07	GSDMD	Tumor	5.5771
TCGA-CJ-4872-01A-01R-1305-07	GSDMD	Tumor	4.6758
TCGA-CJ-4873-01A-01R-1305-07	GSDMD	Tumor	5.07081
TCGA-CJ-4874-01A-01R-1305-07	GSDMD	Tumor	5.8166
TCGA-CJ-4875-01A-01R-1305-07	GSDMD	Tumor	5.18758
TCGA-CJ-4876-01A-01R-1305-07	GSDMD	Tumor	5.4167
TCGA-CJ-4878-01A-01R-1305-07	GSDMD	Tumor	6.11425
TCGA-CJ-4881-01A-01R-1305-07	GSDMD	Tumor	6.43002
TCGA-CJ-4882-01A-02R-1426-07	GSDMD	Tumor	5.26666
TCGA-CJ-4884-01A-01R-1305-07	GSDMD	Tumor	5.16969
TCGA-CJ-4885-01A-01R-1305-07	GSDMD	Tumor	5.16573
TCGA-CJ-4886-01A-01R-1305-07	GSDMD	Tumor	5.4611
TCGA-CJ-4887-01A-01R-1305-07	GSDMD	Tumor	5.81279
TCGA-CJ-4888-01A-01R-1305-07	GSDMD	Tumor	5.42015
TCGA-CJ-4889-01A-01R-1305-07	GSDMD	Tumor	5.02968
TCGA-CJ-4890-01A-01R-1305-07	GSDMD	Tumor	5.46058
TCGA-CJ-4891-01A-01R-1305-07	GSDMD	Tumor	4.92067
TCGA-CJ-4892-01A-01R-1305-07	GSDMD	Tumor	6.39897
TCGA-CJ-4893-01A-01R-1305-07	GSDMD	Tumor	5.60171
TCGA-CJ-4894-01A-01R-1305-07	GSDMD	Tumor	6.08929
TCGA-CJ-4895-01A-01R-1305-07	GSDMD	Tumor	5.0986
TCGA-CJ-4897-01A-03R-1426-07	GSDMD	Tumor	5.47592
TCGA-CJ-4899-01A-01R-1334-07	GSDMD	Tumor	5.69433
TCGA-CJ-4900-01A-01R-1334-07	GSDMD	Tumor	5.04571
TCGA-CJ-4901-01A-01R-1426-07	GSDMD	Tumor	5.56305
TCGA-CJ-4902-01A-01R-1426-07	GSDMD	Tumor	5.7077
TCGA-CJ-4903-01A-01R-1426-07	GSDMD	Tumor	4.84981
TCGA-CJ-4904-01A-02R-1426-07	GSDMD	Tumor	5.17493
TCGA-CJ-4905-01A-02R-1426-07	GSDMD	Tumor	5.10631
TCGA-CJ-4907-01A-01R-1426-07	GSDMD	Tumor	5.1836
TCGA-CJ-4908-01A-01R-1426-07	GSDMD	Tumor	5.71896
TCGA-CJ-4912-01A-01R-1426-07	GSDMD	Tumor	5.99744
TCGA-CJ-4916-01A-01R-1426-07	GSDMD	Tumor	5.68146
TCGA-CJ-4918-01A-01R-1426-07	GSDMD	Tumor	4.68175
TCGA-CJ-4920-01A-01R-1426-07	GSDMD	Tumor	5.26559
TCGA-CJ-5671-01A-11R-1541-07	GSDMD	Tumor	5.7541
TCGA-CJ-5672-01A-11R-1541-07	GSDMD	Tumor	6.02962
TCGA-CJ-5675-01A-11R-1541-07	GSDMD	Tumor	6.09739
TCGA-CJ-5676-01A-11R-1541-07	GSDMD	Tumor	5.35066
TCGA-CJ-5677-01A-11R-1541-07	GSDMD	Tumor	5.61351
TCGA-CJ-5678-01A-11R-1541-07	GSDMD	Tumor	6.05813
TCGA-CJ-5679-01A-11R-1541-07	GSDMD	Tumor	5.28952
TCGA-CJ-5680-01A-11R-1541-07	GSDMD	Tumor	5.08009
TCGA-CJ-5681-01A-11R-1541-07	GSDMD	Tumor	5.64501
TCGA-CJ-5682-01A-11R-1541-07	GSDMD	Tumor	5.28115
TCGA-CJ-5683-01A-11R-1541-07	GSDMD	Tumor	5.55662
TCGA-CJ-5684-01A-11R-1541-07	GSDMD	Tumor	5.55066
TCGA-CJ-5686-01A-11R-1672-07	GSDMD	Tumor	4.94207
TCGA-CJ-5689-01A-11R-1541-07	GSDMD	Tumor	4.68737
TCGA-CJ-6027-01A-11R-1672-07	GSDMD	Tumor	5.08736
TCGA-CJ-6028-01A-11R-1672-07	GSDMD	Tumor	4.66625
TCGA-CJ-6030-01A-11R-1672-07	GSDMD	Tumor	4.74105
TCGA-CJ-6031-01A-11R-1672-07	GSDMD	Tumor	5.7108
TCGA-CJ-6032-01A-11R-1672-07	GSDMD	Tumor	5.96251
TCGA-CJ-6033-01A-11R-1672-07	GSDMD	Tumor	5.51891
TCGA-CW-5580-01A-01R-1672-07	GSDMD	Tumor	4.94683
TCGA-CW-5581-01A-02R-1541-07	GSDMD	Tumor	6.25535
TCGA-CW-5583-01A-02R-1541-07	GSDMD	Tumor	5.67684
TCGA-CW-5584-01A-01R-1541-07	GSDMD	Tumor	5.34492
TCGA-CW-5585-01A-01R-1541-07	GSDMD	Tumor	5.80837
TCGA-CW-5587-01A-01R-1541-07	GSDMD	Tumor	6.30054
TCGA-CW-5588-01A-01R-1541-07	GSDMD	Tumor	6.13255
TCGA-CW-5589-01A-01R-1541-07	GSDMD	Tumor	5.64602
TCGA-CW-5590-01A-01R-1541-07	GSDMD	Tumor	5.72833
TCGA-CW-5591-01A-01R-1541-07	GSDMD	Tumor	5.70743
TCGA-CW-6087-01A-11R-1672-07	GSDMD	Tumor	4.87051
TCGA-CW-6088-01A-11R-1672-07	GSDMD	Tumor	4.92059
TCGA-CW-6090-01A-11R-1672-07	GSDMD	Tumor	4.45748
TCGA-CW-6093-01A-11R-1672-07	GSDMD	Tumor	5.02462
TCGA-CW-6097-01A-11R-1672-07	GSDMD	Tumor	5.54184
TCGA-CZ-4853-01A-01R-1426-07	GSDMD	Tumor	5.9022
TCGA-CZ-4854-01A-01R-1305-07	GSDMD	Tumor	5.71237
TCGA-CZ-4856-01A-02R-1426-07	GSDMD	Tumor	5.41503
TCGA-CZ-4857-01A-01R-1305-07	GSDMD	Tumor	5.70818
TCGA-CZ-4858-01A-01R-1305-07	GSDMD	Tumor	5.73168
TCGA-CZ-4859-01A-02R-1426-07	GSDMD	Tumor	6.14505
TCGA-CZ-4860-01A-01R-1305-07	GSDMD	Tumor	4.86563
TCGA-CZ-4861-01A-01R-1305-07	GSDMD	Tumor	5.55829
TCGA-CZ-4862-01A-01R-1305-07	GSDMD	Tumor	5.80007
TCGA-CZ-4863-01A-01R-1503-07	GSDMD	Tumor	6.324
TCGA-CZ-4864-01A-01R-1503-07	GSDMD	Tumor	6.03259
TCGA-CZ-4865-01A-02R-1503-07	GSDMD	Tumor	5.37272
TCGA-CZ-4866-01A-01R-1503-07	GSDMD	Tumor	5.51163
TCGA-CZ-5451-01A-01R-1503-07	GSDMD	Tumor	6.42973
TCGA-CZ-5452-01A-01R-1503-07	GSDMD	Tumor	6.96143
TCGA-CZ-5453-01A-01R-1503-07	GSDMD	Tumor	5.19107
TCGA-CZ-5454-01A-01R-1503-07	GSDMD	Tumor	5.17396
TCGA-CZ-5455-01A-01R-1503-07	GSDMD	Tumor	5.58952
TCGA-CZ-5456-01A-01R-1503-07	GSDMD	Tumor	5.8364
TCGA-CZ-5457-01A-01R-1503-07	GSDMD	Tumor	5.14735
TCGA-CZ-5458-01A-01R-1503-07	GSDMD	Tumor	5.7274
TCGA-CZ-5459-01A-01R-1503-07	GSDMD	Tumor	6.17268
TCGA-CZ-5460-01A-01R-1503-07	GSDMD	Tumor	5.80508
TCGA-CZ-5461-01A-01R-1503-07	GSDMD	Tumor	5.88005
TCGA-CZ-5462-01A-01R-1503-07	GSDMD	Tumor	6.39301
TCGA-CZ-5463-01A-01R-1503-07	GSDMD	Tumor	4.59331
TCGA-CZ-5464-01A-01R-1503-07	GSDMD	Tumor	5.81745
TCGA-CZ-5465-01A-01R-1503-07	GSDMD	Tumor	5.58677
TCGA-CZ-5466-01A-01R-1503-07	GSDMD	Tumor	6.50758
TCGA-CZ-5467-01A-01R-1503-07	GSDMD	Tumor	5.62387
TCGA-CZ-5468-01A-01R-1503-07	GSDMD	Tumor	5.85613
TCGA-CZ-5469-01A-01R-1503-07	GSDMD	Tumor	5.43989
TCGA-CZ-5470-01A-01R-1503-07	GSDMD	Tumor	5.70856
TCGA-CZ-5982-01A-11R-1672-07	GSDMD	Tumor	5.20575
TCGA-CZ-5984-01A-11R-1672-07	GSDMD	Tumor	5.51377
TCGA-CZ-5985-01A-11R-1672-07	GSDMD	Tumor	5.28481
TCGA-CZ-5986-01A-11R-1672-07	GSDMD	Tumor	4.24761
TCGA-CZ-5987-01A-11R-1672-07	GSDMD	Tumor	5.08114
TCGA-CZ-5988-01A-11R-1672-07	GSDMD	Tumor	4.11998
TCGA-CZ-5989-01A-11R-1672-07	GSDMD	Tumor	1.32636
TCGA-DV-5565-01A-01R-1541-07	GSDMD	Tumor	4.54647
TCGA-DV-5566-01A-01R-1541-07	GSDMD	Tumor	5.48073
TCGA-DV-5567-01A-01R-1541-07	GSDMD	Tumor	5.21803
TCGA-DV-5568-01A-01R-1541-07	GSDMD	Tumor	6.02357
TCGA-DV-5569-01A-01R-1541-07	GSDMD	Tumor	5.49669
TCGA-DV-5573-01A-01R-1541-07	GSDMD	Tumor	5.63251
TCGA-DV-5574-01A-01R-1541-07	GSDMD	Tumor	4.96142
TCGA-DV-5575-01A-01R-1541-07	GSDMD	Tumor	5.40681
TCGA-DV-5576-01A-01R-1541-07	GSDMD	Tumor	5.02485
TCGA-DV-A4VX-01A-11R-A266-07	GSDMD	Tumor	5.63516
TCGA-DV-A4VZ-01A-11R-A266-07	GSDMD	Tumor	5.25334
TCGA-DV-A4W0-01A-11R-A266-07	GSDMD	Tumor	5.03696
TCGA-DV-A4W0-05A-11R-A266-07	GSDMD	Tumor	5.08703
TCGA-EU-5904-01A-11R-1672-07	GSDMD	Tumor	5.60989
TCGA-EU-5905-01A-11R-1672-07	GSDMD	Tumor	5.47278
TCGA-EU-5906-01A-11R-1672-07	GSDMD	Tumor	5.61179
TCGA-EU-5907-01A-11R-1672-07	GSDMD	Tumor	6.33937
TCGA-G6-A5PC-01A-11R-A33J-07	GSDMD	Tumor	6.0233
TCGA-G6-A8L6-01A-11R-A37O-07	GSDMD	Tumor	6.21227
TCGA-G6-A8L7-01A-11R-A37O-07	GSDMD	Tumor	5.38751
TCGA-G6-A8L8-01A-21R-A37O-07	GSDMD	Tumor	6.31241
TCGA-GK-A6C7-01A-11R-A33J-07	GSDMD	Tumor	6.26926
TCGA-MM-A563-01A-11R-A266-07	GSDMD	Tumor	6.02218
TCGA-MM-A564-01A-11R-A266-07	GSDMD	Tumor	5.9797
TCGA-MM-A84U-01A-11R-A37O-07	GSDMD	Tumor	5.51042
TCGA-MW-A4EC-01A-11R-A266-07	GSDMD	Tumor	6.16041
TCGA-T7-A92I-01A-11R-A37O-07	GSDMD	Tumor	5.23062

## Sheet: ROC
组别1	组别2	数目	最小值	最大值	中位数(Median)	四分位距(IQR)	均值(Mean)	标准差(SD)	标准误(SE)
GSDMD	Tumor	539	1.326	7.814	5.575	0.695	5.496	0.673	0.029
GSDMD	Normal	72	3.583	6.076	4.797	0.378	4.788	0.412	0.049
预测变量	预测结局	曲线下面积(AUC)	置信区间(CI)
GSDMD	Normal vs Tumor	0.855	0.819-0.891
预测变量	cut-off值	灵敏度	特异度	阳性预测值	阴性预测值	约登指数
GSDMD	5.178	0.875	0.748	0.317	0.978	0.623

## Sheet: OS
sample_id	event	time	expr	gene	group		time	n.risk	n.event	survival	std.err	lower 95% CI	upper 95% CI
TCGA-CZ-5989-01A-11R-1672-07	1	63.5	1.32636	GSDMD	Low		1.36667	260	1	0.996154	0.00383875	0.988658	1
TCGA-B2-3923-01B-10R-A277-07	1	33.0667	1.68892	GSDMD	Low		1.43333	259	1	0.992308	0.00541832	0.981745	1
TCGA-B4-5832-01A-11R-1672-07	1	5.16667	2.33095	GSDMD	Low		1.7	258	1	0.988462	0.00662319	0.975565	1
TCGA-AK-3440-01A-02R-1277-07	1	95.5	2.8865	GSDMD	Low		2.26667	257	1	0.984615	0.00763291	0.969768	0.99969
TCGA-B0-4834-01A-01R-1305-07	2	69.6667	3.14355	GSDMD	Low		3.1	256	1	0.980769	0.00851717	0.964217	0.997605
TCGA-B2-3923-01A-02R-A277-07	1	33.0667	3.39932	GSDMD	Low		3.66667	255	1	0.976923	0.00931177	0.958842	0.995345
TCGA-B0-5117-01A-01R-1420-07	1	53.6	3.43657	GSDMD	Low		4.63333	252	1	0.973046	0.0100494	0.953548	0.992944
TCGA-AK-3465-01A-02R-1325-07	1	12.3	3.58728	GSDMD	Low		5.46667	248	1	0.969123	0.0107476	0.948285	0.990418
TCGA-A3-3374-01A-02R-1325-07	1	43.8	3.65478	GSDMD	Low		5.53333	247	1	0.965199	0.0113978	0.943117	0.987799
TCGA-B0-5096-01A-01R-1420-07	2	2.26667	3.84587	GSDMD	Low		6.8	241	1	0.961194	0.0120336	0.937896	0.985071
TCGA-AK-3433-01A-02R-1277-07	1	113.633	3.89865	GSDMD	Low		6.86667	238	1	0.957156	0.0126426	0.932695	0.982258
TCGA-B8-4146-01B-11R-1672-07	1	17.0333	3.93465	GSDMD	Low		7.4	236	1	0.9531	0.0132236	0.927531	0.979373
TCGA-B2-3923-01A-02R-1325-07	1	33.0667	3.96018	GSDMD	Low		7.46667	235	1	0.949044	0.0137752	0.922426	0.976431
TCGA-BP-4985-01A-01R-1334-07	2	31.7333	3.9728	GSDMD	Low		10.6667	233	1	0.944971	0.0143056	0.917344	0.97343
TCGA-BP-4334-01A-01R-1289-07	2	21.5	4.04444	GSDMD	Low		10.9667	232	1	0.940898	0.0148125	0.912309	0.970382
TCGA-B8-4619-01A-02R-1325-07	1	17.4333	4.05433	GSDMD	Low		11.4	231	1	0.936825	0.0152981	0.907316	0.967293
TCGA-B2-3924-01B-03R-A277-07	1	36.4	4.09313	GSDMD	Low		12.0667	227	1	0.932698	0.0157776	0.902281	0.96414
TCGA-B0-5083-01A-02R-1420-07	2	34.8333	4.10318	GSDMD	Low		12.5	221	1	0.928477	0.0162608	0.897147	0.960901
TCGA-BP-4799-01A-01R-1305-07	2	37.7667	4.10525	GSDMD	Low		14.8333	216	1	0.924179	0.0167441	0.891937	0.957586
TCGA-CZ-5988-01A-11R-1672-07	1	23.1	4.11998	GSDMD	Low		14.8667	215	1	0.91988	0.0172091	0.886762	0.954236
TCGA-B2-5633-01B-04R-A277-07	1	32.1	4.18734	GSDMD	Low		15.8333	212	1	0.915541	0.0176665	0.881562	0.95083
TCGA-B8-A54E-01A-11R-A266-07	1	30.3	4.19427	GSDMD	Low		16	211	1	0.911202	0.0181078	0.876394	0.947393
TCGA-BP-4994-01A-01R-1334-07	1	43.6	4.20621	GSDMD	Low		18.7333	206	1	0.906779	0.0185523	0.871137	0.94388
TCGA-BP-4803-01A-01R-1305-07	1	6.8	4.21397	GSDMD	Low		19.0333	204	1	0.902334	0.0189863	0.865878	0.940324
TCGA-B0-4841-01A-01R-1277-07	2	6.8	4.2407	GSDMD	Low		21.2333	201	1	0.897845	0.0194154	0.860586	0.936716
TCGA-CZ-5986-01A-11R-1672-07	1	12.4333	4.24761	GSDMD	Low		21.5	200	1	0.893355	0.0198305	0.855322	0.93308
TCGA-B8-4620-01A-02R-1325-07	1	25.9	4.32597	GSDMD	Low		21.5333	199	1	0.888866	0.0202326	0.850083	0.929419
TCGA-B2-5635-01B-04R-A277-07	1	25.1667	4.34583	GSDMD	Low		22.6333	197	1	0.884354	0.0206269	0.844836	0.92572
TCGA-AK-3443-01A-02R-1325-07	1	47.4333	4.36486	GSDMD	Low		24.0667	193	1	0.879772	0.0210228	0.839518	0.921956
TCGA-BP-4995-01A-01R-1334-07	1	45.7	4.39914	GSDMD	Low		24.2333	191	1	0.875166	0.0214114	0.834191	0.918154
TCGA-B2-4098-01A-02R-1325-07	2	1.7	4.45197	GSDMD	Low		24.5	190	1	0.87056	0.0217885	0.828886	0.914329
TCGA-BP-4159-01A-02R-1289-07	2	86.7	4.45498	GSDMD	Low		25.6	183	1	0.865803	0.0221827	0.823399	0.91039
TCGA-CW-6090-01A-11R-1672-07	1	85.0667	4.45748	GSDMD	Low		25.6667	182	1	0.861046	0.0225651	0.817935	0.906428
TCGA-BP-4967-01A-01R-1334-07	1	6.83333	4.47192	GSDMD	Low		27.3	179	1	0.856235	0.0229461	0.812422	0.902411
TCGA-B0-5121-01A-02R-1420-07	1	49.5	4.48454	GSDMD	Low		27.8	178	1	0.851425	0.0233159	0.806931	0.898372
TCGA-BP-5009-01A-01R-1334-07	2	36.4	4.48565	GSDMD	Low		28.1667	176	1	0.846587	0.02368	0.801425	0.894295
TCGA-B2-3924-01A-02R-A277-07	1	36.4	4.52192	GSDMD	Low		29.2667	174	1	0.841722	0.0240385	0.795902	0.89018
TCGA-B2-5633-01A-01R-A277-07	1	32.1	4.52654	GSDMD	Low		31.5333	170	1	0.836771	0.0244017	0.790285	0.88599
TCGA-AK-3456-01A-02R-1325-07	1	38.1	4.54353	GSDMD	Low		31.7333	168	1	0.83179	0.0247596	0.78465	0.881761
TCGA-DV-5565-01A-01R-1541-07	1	44.3	4.54647	GSDMD	Low		33.4333	161	1	0.826623	0.025139	0.778791	0.877393
TCGA-A3-3373-01A-02R-1420-07	1	54.0333	4.58072	GSDMD	Low		34.8333	159	1	0.821424	0.0255128	0.772912	0.872982
TCGA-CZ-5463-01A-01R-1503-07	1	22.0667	4.59331	GSDMD	Low		36.4	156	1	0.816159	0.025887	0.766966	0.868507
TCGA-AS-3777-01A-01R-0864-07	1	41.2667	4.59936	GSDMD	Low		36.5667	153	1	0.810825	0.0262616	0.760952	0.863965
TCGA-B8-4621-01A-01R-1503-07	1	26.2667	4.63208	GSDMD	Low		37.3667	150	1	0.805419	0.0266371	0.754867	0.859356
TCGA-B4-5843-01A-11R-1672-07	1	0.366667	4.65681	GSDMD	Low		37.7667	145	1	0.799864	0.0270263	0.74861	0.854628
TCGA-CJ-6028-01A-11R-1672-07	2	54.1667	4.66625	GSDMD	Low		39.7	138	1	0.794068	0.0274449	0.742059	0.849723
TCGA-CJ-4872-01A-01R-1305-07	1	47.8333	4.6758	GSDMD	Low		40	137	1	0.788272	0.0278499	0.735534	0.844791
TCGA-CJ-4918-01A-01R-1426-07	2	3.1	4.68175	GSDMD	Low		42.3333	133	1	0.782345	0.0282642	0.728864	0.83975
TCGA-BP-4770-01A-01R-1503-07	2	10.9667	4.68268	GSDMD	Low		45.9333	125	1	0.776087	0.0287227	0.721784	0.834474
TCGA-CJ-5689-01A-11R-1541-07	2	54	4.68737	GSDMD	Low		47.2333	120	1	0.769619	0.0292023	0.71446	0.829037
TCGA-A3-3313-01A-02R-1325-07	2	24.5	4.7122	GSDMD	Low		48.7667	113	1	0.762808	0.0297275	0.706713	0.823356
TCGA-A3-3328-01A-01R-0864-07	1	46.1667	4.71334	GSDMD	Low		52.2333	95	1	0.754779	0.0304797	0.697343	0.816946
TCGA-BP-5169-01A-01R-1426-07	1	6.43333	4.73063	GSDMD	Low		53	94	1	0.746749	0.0311952	0.688044	0.810464
TCGA-CJ-6030-01A-11R-1672-07	2	76.6333	4.74105	GSDMD	Low		54	92	1	0.738632	0.0318946	0.678692	0.803866
TCGA-BP-4166-01A-02R-1289-07	1	0.433333	4.79986	GSDMD	Low		54.1667	90	1	0.730425	0.0325791	0.669283	0.797153
TCGA-BP-5010-01A-02R-1420-07	2	29.2667	4.80044	GSDMD	Low		54.6333	88	1	0.722125	0.0332494	0.659812	0.790324
TCGA-BP-4763-01A-01R-1289-07	2	42.3333	4.80271	GSDMD	Low		57.1333	85	1	0.71363	0.0339262	0.650139	0.78332
TCGA-B0-5706-01A-11R-1541-07	1	106.833	4.80445	GSDMD	Low		57.4667	84	1	0.705134	0.0345697	0.640532	0.776251
TCGA-B0-5694-01A-11R-1541-07	2	16	4.80598	GSDMD	Low		63.7333	71	2	0.685271	0.0363372	0.617627	0.760323
TCGA-B0-4852-01A-01R-1503-07	2	37.3667	4.82179	GSDMD	Low		63.7667	69	1	0.67534	0.037143	0.606327	0.752207
TCGA-BP-5191-01A-01R-1426-07	1	32.2333	4.84918	GSDMD	Low		65.4667	62	1	0.664447	0.0381077	0.593802	0.743496
TCGA-CJ-4903-01A-01R-1426-07	1	52	4.84981	GSDMD	Low		66.2	61	1	0.653554	0.0390086	0.581401	0.734662
TCGA-BP-4781-01A-01R-1305-07	1	69.3333	4.85801	GSDMD	Low		69.6667	53	1	0.641223	0.0401744	0.567125	0.725002
TCGA-B0-5698-01A-11R-1672-07	1	121.033	4.86057	GSDMD	Low		71.5	51	1	0.62865	0.0413073	0.552686	0.715055
TCGA-CZ-4860-01A-01R-1305-07	2	6.86667	4.86563	GSDMD	Low		76.6333	43	1	0.61403	0.0428558	0.535526	0.704042
TCGA-CW-6087-01A-11R-1672-07	2	1.36667	4.87051	GSDMD	Low		78.1	42	1	0.599411	0.0442589	0.518649	0.692747
TCGA-BP-5200-01A-01R-1426-07	1	35.4333	4.88724	GSDMD	Low		80.6333	38	1	0.583637	0.045819	0.500401	0.680718
TCGA-BP-5194-01A-02R-1426-07	1	13.6	4.88801	GSDMD	Low		86.7	32	1	0.565398	0.0478798	0.47893	0.667478
TCGA-B2-5635-01A-01R-A277-07	1	25.1667	4.91365	GSDMD	Low		91.7333	28	1	0.545205	0.0502477	0.455104	0.653145
TCGA-CW-6088-01A-11R-1672-07	1	107.4	4.92059	GSDMD	Low		92.1333	26	1	0.524236	0.0525086	0.430793	0.637947
TCGA-CJ-4891-01A-01R-1305-07	2	27.3	4.92067	GSDMD	Low		118.467	9	1	0.465987	0.0720721	0.34413	0.630994
TCGA-BP-4177-01A-02R-1420-07	1	55.6667	4.93564	GSDMD	Low		120.5	7	1	0.399418	0.0872624	0.260293	0.612904
TCGA-BP-5185-01A-01R-1426-07	1	37.7333	4.93602	GSDMD	Low
TCGA-B0-5710-01A-11R-1672-07	1	81	4.93708	GSDMD	Low
TCGA-CJ-5686-01A-11R-1672-07	1	67.9333	4.94207	GSDMD	Low
TCGA-BP-4972-01A-01R-1334-07	1	50.0667	4.94403	GSDMD	Low
TCGA-CW-5580-01A-01R-1672-07	2	65.4667	4.94683	GSDMD	Low
TCGA-B2-5636-01A-02R-1541-07	1	30.6333	4.95433	GSDMD	Low
TCGA-BP-4999-01A-01R-1334-07	1	42.2	4.95563	GSDMD	Low
TCGA-BP-4343-01A-02R-1289-07	2	63.7333	4.95709	GSDMD	Low
TCGA-DV-5574-01A-01R-1541-07	1	67.2	4.96142	GSDMD	Low
TCGA-A3-3367-01A-02R-1420-07	1	75.6667	4.96406	GSDMD	Low
TCGA-B8-5162-01A-01R-1420-07	1	1.2	4.97365	GSDMD	Low
TCGA-B0-5113-01A-01R-1420-07	1	39.1667	4.99096	GSDMD	Low
TCGA-BP-4759-01A-01R-1289-07	1	79.0667	4.99106	GSDMD	Low
TCGA-A3-3324-01A-02R-1325-07	1	39.5333	4.99822	GSDMD	Low
TCGA-BP-5190-01A-01R-1426-07	1	33.7	5.00724	GSDMD	Low
TCGA-BP-4332-01A-01R-1289-07	1	37.7667	5.01702	GSDMD	Low
TCGA-CW-6093-01A-11R-1672-07	1	104.867	5.02462	GSDMD	Low
TCGA-DV-5576-01A-01R-1541-07	2	24.2333	5.02485	GSDMD	Low
TCGA-BP-5187-01A-01R-1426-07	1	13.5333	5.02707	GSDMD	Low
TCGA-CJ-4889-01A-01R-1305-07	1	64.8667	5.02968	GSDMD	Low
TCGA-CJ-4636-01A-02R-1325-07	1	64.1333	5.03149	GSDMD	Low
TCGA-B4-5838-01A-11R-1672-07	1	5.53333	5.03296	GSDMD	Low
TCGA-DV-A4W0-01A-11R-A266-07	1	82.3333	5.03696	GSDMD	Low
TCGA-B0-4838-01A-01R-1305-07	2	27.8	5.03927	GSDMD	Low
TCGA-B8-5164-01A-01R-1420-07	1	0.866667	5.04075	GSDMD	Low
TCGA-BP-4989-01A-01R-1334-07	1	3.93333	5.04489	GSDMD	Low
TCGA-CJ-4900-01A-01R-1334-07	2	57.1333	5.04571	GSDMD	Low
TCGA-A3-3365-01A-01R-0864-07	1	29.1	5.04707	GSDMD	Low
TCGA-BP-4756-01A-01R-1289-07	1	12.4667	5.05639	GSDMD	Low
TCGA-A3-3385-01A-02R-1420-07	1	66.4333	5.06206	GSDMD	Low
TCGA-BP-4964-01A-01R-1334-07	1	62.0667	5.06935	GSDMD	Low
TCGA-AK-3447-01A-01R-1766-07	1	40.5667	5.07016	GSDMD	Low
TCGA-CJ-4873-01A-01R-1305-07	1	75.3	5.07081	GSDMD	Low
TCGA-CJ-5680-01A-11R-1541-07	2	25.6	5.08009	GSDMD	Low
TCGA-BP-5004-01A-01R-1334-07	1	37.5333	5.08058	GSDMD	Low
TCGA-CZ-5987-01A-11R-1672-07	2	14.8333	5.08114	GSDMD	Low
TCGA-B0-4811-01A-01R-1503-07	2	47.2333	5.08182	GSDMD	Low
TCGA-BP-5170-01A-01R-1426-07	1	80.4	5.082	GSDMD	Low
TCGA-DV-A4W0-05A-11R-A266-07	1	82.3333	5.08703	GSDMD	Low
TCGA-CJ-6027-01A-11R-1672-07	2	120.5	5.08736	GSDMD	Low
TCGA-BP-4965-01A-01R-1334-07	1	62.3667	5.09335	GSDMD	Low
TCGA-CJ-4895-01A-01R-1305-07	2	40	5.0986	GSDMD	Low
TCGA-CJ-4905-01A-02R-1426-07	1	49.8667	5.10631	GSDMD	Low
TCGA-BP-4960-01A-01R-1334-07	1	72.4	5.10671	GSDMD	Low
TCGA-B4-5836-01A-11R-1672-07	1	4.7	5.10837	GSDMD	Low
TCGA-B8-5549-01A-01R-1541-07	1	6.46667	5.11026	GSDMD	Low
TCGA-B2-5639-01A-01R-1541-07	2	33.4333	5.1199	GSDMD	Low
TCGA-B8-5545-01A-01R-1672-07	1	50.8333	5.12043	GSDMD	Low
TCGA-BP-4981-01A-01R-1334-07	2	36.5667	5.12146	GSDMD	Low
TCGA-B8-5165-01A-01R-1420-07	1	24.5667	5.12679	GSDMD	Low
TCGA-BP-4163-01A-02R-1325-07	1	94.6333	5.13481	GSDMD	Low
TCGA-BP-4760-01A-02R-1420-07	1	78.7	5.1369	GSDMD	Low
TCGA-BP-5198-01A-01R-1426-07	1	20.1	5.13981	GSDMD	Low
TCGA-BP-4335-01A-01R-1289-07	2	15.8333	5.14159	GSDMD	Low
TCGA-B0-5085-01A-01R-1334-07	2	25.6667	5.14233	GSDMD	Low
TCGA-CZ-5457-01A-01R-1503-07	1	91.8	5.14735	GSDMD	Low
TCGA-B0-5711-01A-11R-1672-07	1	132.967	5.1479	GSDMD	Low
TCGA-B0-4945-01A-01R-1420-07	2	71.5	5.15067	GSDMD	Low
TCGA-B8-5546-01A-01R-1541-07	1	16.8333	5.15934	GSDMD	Low
TCGA-CJ-4885-01A-01R-1305-07	1	115.033	5.16573	GSDMD	Low
TCGA-CJ-4884-01A-01R-1305-07	1	58.6333	5.16969	GSDMD	Low
TCGA-CZ-5454-01A-01R-1503-07	2	24.0667	5.17396	GSDMD	Low
TCGA-CJ-4904-01A-02R-1426-07	1	110.067	5.17493	GSDMD	Low
TCGA-BP-4769-01A-01R-1289-07	1	62.5333	5.17688	GSDMD	Low
TCGA-A3-3317-01A-02R-1325-07	1	49.7	5.17825	GSDMD	Low
TCGA-A3-3311-01A-02R-1325-07	2	39.7	5.18358	GSDMD	Low
TCGA-CJ-4907-01A-01R-1426-07	1	49.9667	5.1836	GSDMD	Low
TCGA-CJ-4875-01A-01R-1305-07	2	118.467	5.18758	GSDMD	Low
TCGA-BP-5195-01A-02R-1426-07	1	24.9667	5.18788	GSDMD	Low
TCGA-CZ-5453-01A-01R-1503-07	2	80.6333	5.19107	GSDMD	Low
TCGA-BP-5178-01A-01R-1426-07	2	63.7333	5.19254	GSDMD	Low
TCGA-BP-5177-01A-01R-1426-07	1	9.76667	5.19421	GSDMD	Low
TCGA-BP-4170-01A-02R-1289-07	2	78.1	5.19686	GSDMD	Low
TCGA-BP-4784-01A-01R-1305-07	1	61.8	5.19693	GSDMD	Low
TCGA-B0-5075-01A-01R-1334-07	2	21.2333	5.20173	GSDMD	Low
TCGA-CZ-5982-01A-11R-1672-07	1	81.3	5.20575	GSDMD	Low
TCGA-BP-4977-01A-01R-1334-07	1	15.1333	5.21004	GSDMD	Low
TCGA-B0-5104-01A-01R-1420-07	2	91.7333	5.21618	GSDMD	Low
TCGA-B0-4837-01A-01R-1305-07	2	45.9333	5.21657	GSDMD	Low
TCGA-DV-5567-01A-01R-1541-07	1	66.8	5.21803	GSDMD	Low
TCGA-BP-4970-01A-01R-1334-07	1	14.4333	5.22643	GSDMD	Low
TCGA-T7-A92I-01A-11R-A37O-07	1	11.8667	5.23062	GSDMD	Low
TCGA-B8-A54K-01A-11R-A33J-07	1	15.6333	5.23601	GSDMD	Low
TCGA-BP-4347-01A-01R-1289-07	1	45.5667	5.23831	GSDMD	Low
TCGA-B4-5835-01A-11R-1672-07	1	0.533333	5.24595	GSDMD	Low
TCGA-A3-3372-01A-02R-1325-07	1	24.5	5.24662	GSDMD	Low
TCGA-BP-4329-01A-02R-1289-07	2	28.1667	5.25031	GSDMD	Low
TCGA-B0-5712-01A-11R-1672-07	1	90.7333	5.25167	GSDMD	Low
TCGA-DV-A4VZ-01A-11R-A266-07	1	12.1667	5.25334	GSDMD	Low
TCGA-B0-5100-01A-01R-1420-07	2	63.7667	5.25546	GSDMD	Low
TCGA-BP-5006-01A-01R-1334-07	1	28	5.25682	GSDMD	Low
TCGA-BP-4975-01A-01R-1334-07	1	47.7667	5.26054	GSDMD	Low
TCGA-B0-4699-01A-01R-1277-07	2	3.66667	5.26285	GSDMD	Low
TCGA-CJ-4920-01A-01R-1426-07	2	4.63333	5.26559	GSDMD	Low
TCGA-CJ-4882-01A-02R-1426-07	1	62.7667	5.26666	GSDMD	Low
TCGA-B0-5402-01A-01R-1503-07	1	43	5.27378	GSDMD	Low
TCGA-CJ-5682-01A-11R-1541-07	1	124.533	5.28115	GSDMD	Low
TCGA-B4-5378-01A-01R-1503-07	1	5.83333	5.28416	GSDMD	Low
TCGA-CZ-5985-01A-11R-1672-07	1	66.5667	5.28481	GSDMD	Low
TCGA-CJ-5679-01A-11R-1541-07	2	22.6333	5.28952	GSDMD	Low
TCGA-A3-3322-01A-02R-1325-07	1	49.2667	5.29139	GSDMD	Low
TCGA-B0-4839-01A-01R-1305-07	2	54.6333	5.29305	GSDMD	Low
TCGA-BP-4345-01A-01R-1289-07	1	50.5333	5.29565	GSDMD	Low
TCGA-BP-4801-01A-02R-1420-07	1	37.4667	5.29582	GSDMD	Low
TCGA-BP-4344-01A-01R-1289-07	1	55.5333	5.31404	GSDMD	Low
TCGA-BP-4993-01A-02R-1420-07	1	5.9	5.32178	GSDMD	Low
TCGA-BP-4353-01A-02R-1289-07	2	12.5	5.33391	GSDMD	Low
TCGA-BP-4971-01A-01R-1334-07	1	49.5667	5.33983	GSDMD	Low
TCGA-CW-5584-01A-01R-1541-07	2	5.46667	5.34492	GSDMD	Low
TCGA-CJ-5676-01A-11R-1541-07	1	135.567	5.35066	GSDMD	Low
TCGA-BP-4766-01A-01R-1289-07	1	48.7333	5.35167	GSDMD	Low
TCGA-BP-5192-01A-01R-1426-07	1	23.8	5.35863	GSDMD	Low
TCGA-B0-5812-01A-11R-1672-07	1	127.8	5.36381	GSDMD	Low
TCGA-BP-5201-01A-01R-1426-07	1	31.7	5.36622	GSDMD	Low
TCGA-CJ-4640-01A-02R-1325-07	1	116	5.36691	GSDMD	Low
TCGA-B0-4842-01A-02R-1420-07	2	57.4667	5.36724	GSDMD	Low
TCGA-AK-3427-01A-01R-0864-07	1	119.433	5.36837	GSDMD	Low
TCGA-A3-3320-01A-02R-1325-07	1	50.2667	5.37023	GSDMD	Low
TCGA-CZ-4865-01A-02R-1503-07	2	5.53333	5.37272	GSDMD	Low
TCGA-B0-5119-01A-02R-1420-07	1	51.7333	5.37381	GSDMD	Low
TCGA-B0-5120-01A-01R-1420-07	1	38.9667	5.375	GSDMD	Low
TCGA-G6-A8L7-01A-11R-A37O-07	1	71.1	5.38751	GSDMD	Low
TCGA-BP-4340-01A-01R-1289-07	2	18.7333	5.3903	GSDMD	Low
TCGA-BP-4325-01A-02R-1289-07	1	98.8	5.39326	GSDMD	Low
TCGA-DV-5575-01A-01R-1541-07	1	57.6333	5.40681	GSDMD	Low
TCGA-B0-4690-01A-01R-1277-07	2	1.43333	5.41025	GSDMD	Low
TCGA-B0-4845-01A-01R-1277-07	2	66.2	5.41429	GSDMD	Low
TCGA-CZ-4856-01A-02R-1426-07	1	0.6	5.41503	GSDMD	Low
TCGA-BP-5174-01A-01R-1426-07	1	75.2333	5.41571	GSDMD	Low
TCGA-6D-AA2E-01A-11R-A37O-07	1	12.0667	5.41667	GSDMD	Low
TCGA-CJ-4876-01A-01R-1305-07	1	65.1667	5.4167	GSDMD	Low
TCGA-CJ-4888-01A-01R-1305-07	2	52.2333	5.42015	GSDMD	Low
TCGA-BP-4782-01A-02R-1420-07	1	11.8	5.42547	GSDMD	Low
TCGA-BP-5202-01A-02R-1426-07	1	0.966667	5.42969	GSDMD	Low
TCGA-BP-4987-01A-01R-1334-07	1	37.4667	5.4303	GSDMD	Low
TCGA-CJ-4868-01A-01R-1305-07	2	21.5333	5.43175	GSDMD	Low
TCGA-BP-4158-01A-02R-1289-07	1	112.567	5.43444	GSDMD	Low
TCGA-BP-4797-01A-01R-1305-07	1	36.9	5.43608	GSDMD	Low
TCGA-BP-5000-01A-01R-1334-07	1	18.7667	5.43702	GSDMD	Low
TCGA-CZ-5469-01A-01R-1503-07	2	31.5333	5.43989	GSDMD	Low
TCGA-AK-3428-01A-02R-1277-07	1	124.267	5.44343	GSDMD	Low
TCGA-BP-5175-01A-01R-1426-07	1	31.0667	5.4491	GSDMD	Low
TCGA-BP-5181-01A-01R-1426-07	1	49.8333	5.44942	GSDMD	Low
TCGA-BP-4165-01A-02R-1289-07	1	101.233	5.45164	GSDMD	Low
TCGA-B4-5844-01A-11R-1672-07	1	0.233333	5.45634	GSDMD	Low
TCGA-BP-4338-01A-01R-1289-07	1	95.3	5.45714	GSDMD	Low
TCGA-CJ-4890-01A-01R-1305-07	1	117.3	5.46058	GSDMD	Low
TCGA-CJ-4886-01A-01R-1305-07	1	65.0667	5.4611	GSDMD	Low
TCGA-BP-5176-01A-01R-1426-07	2	53	5.46511	GSDMD	Low
TCGA-A3-3316-01A-01R-0864-07	1	49.7667	5.46677	GSDMD	Low
TCGA-BP-4807-01A-01R-1305-07	1	7.03333	5.46714	GSDMD	Low
TCGA-B8-4153-01B-11R-1672-07	1	25.4	5.47157	GSDMD	Low
TCGA-A3-3331-01A-02R-1325-07	1	49.5	5.47188	GSDMD	Low
TCGA-EU-5905-01A-11R-1672-07	1	3.96667	5.47278	GSDMD	Low
TCGA-BP-4973-01A-01R-1334-07	1	46.1333	5.47397	GSDMD	Low
TCGA-CJ-4897-01A-03R-1426-07	1	111.367	5.47592	GSDMD	Low
TCGA-BP-5180-01A-01R-1426-07	1	75.4333	5.47688	GSDMD	Low
TCGA-DV-5566-01A-01R-1541-07	1	46.6	5.48073	GSDMD	Low
TCGA-BP-4777-01A-01R-1289-07	1	57.7	5.48315	GSDMD	Low
TCGA-B0-5102-01A-01R-1420-07	2	92.1333	5.48979	GSDMD	Low
TCGA-B0-5080-01A-01R-1503-07	2	11.4	5.49257	GSDMD	Low
TCGA-A3-3323-01A-02R-1325-07	1	36.8667	5.49266	GSDMD	Low
TCGA-BP-4176-01A-02R-1289-07	1	65.1667	5.49533	GSDMD	Low
TCGA-B8-5159-01A-01R-1420-07	1	24.0667	5.49643	GSDMD	Low
TCGA-DV-5569-01A-01R-1541-07	1	11.8333	5.49669	GSDMD	Low
TCGA-B8-4622-01A-02R-1277-07	1	50.8333	5.50173	GSDMD	Low
TCGA-MM-A84U-01A-11R-A37O-07	1	23.3333	5.51042	GSDMD	Low
TCGA-CZ-4866-01A-01R-1503-07	1	108.9	5.51163	GSDMD	Low
TCGA-A3-A6NN-01A-12R-A33J-07	1	0.1	5.51338	GSDMD	Low
TCGA-B8-5550-01A-01R-1541-07	1	49.2	5.5136	GSDMD	Low
TCGA-CZ-5984-01A-11R-1672-07	1	68.9	5.51377	GSDMD	Low
TCGA-B8-5552-01B-11R-1672-07	1	34.8667	5.51813	GSDMD	Low
TCGA-CJ-6033-01A-11R-1672-07	2	7.46667	5.51891	GSDMD	Low
TCGA-B0-4843-01A-01R-1277-07	2	10.6667	5.52613	GSDMD	Low
TCGA-BP-4963-01A-01R-1334-07	1	61.1333	5.52667	GSDMD	Low
TCGA-BP-5168-01A-01R-1420-07	2	48.7667	5.52755	GSDMD	Low
TCGA-B0-5084-01A-01R-1334-07	2	7.4	5.54006	GSDMD	Low
TCGA-BP-5182-01A-01R-1426-07	1	38.8333	5.54105	GSDMD	Low
TCGA-CW-6097-01A-11R-1672-07	2	19.0333	5.54184	GSDMD	Low
TCGA-BP-4992-01A-01R-1334-07	1	16.7	5.54308	GSDMD	Low
TCGA-BP-4167-01A-02R-1325-07	1	90.6	5.54558	GSDMD	Low
TCGA-CJ-5684-01A-11R-1541-07	1	74.3667	5.55066	GSDMD	Low
TCGA-B0-5081-01A-01R-1334-07	2	12.0667	5.5544	GSDMD	Low
TCGA-CJ-5683-01A-11R-1541-07	1	62.9667	5.55662	GSDMD	Low
TCGA-A3-3387-01A-01R-1541-07	1	20.5667	5.55815	GSDMD	Low
TCGA-CZ-4861-01A-01R-1305-07	2	14.8667	5.55829	GSDMD	Low
TCGA-BP-4775-01A-01R-1289-07	1	61.4333	5.56118	GSDMD	Low
TCGA-CJ-4901-01A-01R-1426-07	1	48.3333	5.56305	GSDMD	Low
TCGA-BP-4991-01A-01R-1334-07	1	47.1	5.56328	GSDMD	Low
TCGA-B8-A54I-01A-21R-A33J-07	1	5	5.56464	GSDMD	Low
TCGA-BP-4961-01A-01R-1334-07	1	64.5	5.56567	GSDMD	Low
TCGA-A3-3358-01A-01R-1541-07	1	43.5667	5.57096	GSDMD	Low
TCGA-BP-4959-01A-01R-1334-07	1	88.6667	5.57115	GSDMD	Low
TCGA-BP-4976-01A-01R-1334-07	1	54.4	5.57178	GSDMD	Low
TCGA-B0-5695-01A-11R-1541-07	1	71.6667	5.57219	GSDMD	Low
TCGA-BP-4768-01A-01R-1289-07	1	13.3333	5.57436	GSDMD	Low
TCGA-BP-4804-01A-02R-1305-07	1	48.6333	5.57451	GSDMD	Low
TCGA-CJ-4642-01B-01R-1305-07	1	106.833	5.5747	GSDMD	High
TCGA-CJ-4871-01A-01R-1305-07	1	80.7667	5.5771	GSDMD	High
TCGA-BP-4969-01A-01R-1334-07	1	59.8	5.57892	GSDMD	High
TCGA-BP-4795-01A-02R-1420-07	1	20.6667	5.5816	GSDMD	High
TCGA-B0-5110-01A-01R-1420-07	1	66.9667	5.58342	GSDMD	High
TCGA-B0-4833-01A-01R-1305-07	2	79.5333	5.58433	GSDMD	High
TCGA-B0-5697-01A-11R-1541-07	1	87.6667	5.58474	GSDMD	High
TCGA-BP-4327-01A-01R-1289-07	2	3.63333	5.58475	GSDMD	High
TCGA-CZ-5465-01A-01R-1503-07	2	85.4667	5.58677	GSDMD	High
TCGA-BP-4986-01A-01R-1334-07	1	26.1667	5.58883	GSDMD	High
TCGA-CZ-5455-01A-01R-1503-07	2	18.7	5.58952	GSDMD	High
TCGA-BP-5186-01A-01R-1426-07	1	23.1	5.59068	GSDMD	High
TCGA-A3-3378-01A-02R-1325-07	1	21	5.59362	GSDMD	High
TCGA-B0-5690-01A-11R-1541-07	1	113.067	5.59697	GSDMD	High
TCGA-BP-4762-01A-02R-1289-07	2	44.7667	5.59762	GSDMD	High
TCGA-B0-5106-01A-01R-1420-07	2	53.2667	5.60122	GSDMD	High
TCGA-CJ-4893-01A-01R-1305-07	1	25	5.60171	GSDMD	High
TCGA-B0-4701-01A-01R-1277-07	2	7.93333	5.60218	GSDMD	High
TCGA-BP-4758-01A-01R-1289-07	1	73.6	5.60256	GSDMD	High
TCGA-EU-5904-01A-11R-1672-07	1	18.3667	5.60989	GSDMD	High
TCGA-EU-5906-01A-11R-1672-07	1	6.86667	5.61179	GSDMD	High
TCGA-BP-5189-01A-02R-1426-07	2	27.4	5.61332	GSDMD	High
TCGA-CJ-5677-01A-11R-1541-07	2	26.0667	5.61351	GSDMD	High
TCGA-A3-3357-01A-02R-1420-07	1	89.6	5.62039	GSDMD	High
TCGA-CZ-5467-01A-01R-1503-07	2	2.43333	5.62387	GSDMD	High
TCGA-B0-5707-01A-11R-1541-07	1	124.8	5.62633	GSDMD	High
TCGA-BP-4982-01A-01R-1334-07	1	33.8	5.62639	GSDMD	High
TCGA-BP-5001-01A-01R-1334-07	1	39.2333	5.63118	GSDMD	High
TCGA-DV-5573-01A-01R-1541-07	1	37.6667	5.63251	GSDMD	High
TCGA-DV-A4VX-01A-11R-A266-07	2	54.2	5.63516	GSDMD	High
TCGA-AK-3460-01A-02R-1277-07	1	83.6	5.6393	GSDMD	High
TCGA-AK-3454-01A-02R-1277-07	1	29.1333	5.63969	GSDMD	High
TCGA-B0-5088-01A-01R-1334-07	2	18.7667	5.64158	GSDMD	High
TCGA-B0-4819-01A-01R-1277-07	2	6.1	5.6421	GSDMD	High
TCGA-B2-5633-01A-01R-1541-07	1	32.1	5.64232	GSDMD	High
TCGA-BP-4790-01A-01R-1305-07	2	37.0333	5.64338	GSDMD	High
TCGA-B0-4823-01A-02R-1420-07	2	15.1333	5.64356	GSDMD	High
TCGA-B0-4688-01A-01R-1277-07	2	3.36667	5.64375	GSDMD	High
TCGA-CJ-5681-01A-11R-1541-07	2	18.4	5.64501	GSDMD	High
TCGA-B0-5077-01A-01R-1334-07	2	43.9	5.64528	GSDMD	High
TCGA-CW-5589-01A-01R-1541-07	1	79.2667	5.64602	GSDMD	High
TCGA-BP-5008-01A-01R-1334-07	1	35.7	5.64684	GSDMD	High
TCGA-B0-5098-01A-01R-1420-07	2	52.8	5.64698	GSDMD	High
TCGA-B0-4847-01A-01R-1277-07	2	26.4333	5.65291	GSDMD	High
TCGA-BP-4789-01A-01R-1305-07	1	49.6333	5.65292	GSDMD	High
TCGA-B0-5691-01A-11R-1541-07	1	114.367	5.65443	GSDMD	High
TCGA-BP-4349-01A-01R-1289-07	1	12.4	5.65764	GSDMD	High
TCGA-B0-4707-01A-01R-1277-07	2	20	5.66412	GSDMD	High
TCGA-A3-3376-01A-02R-1420-07	2	56.5333	5.6643	GSDMD	High
TCGA-A3-3352-01A-01R-0864-07	2	18.7	5.67582	GSDMD	High
TCGA-CW-5583-01A-02R-1541-07	1	82.9667	5.67684	GSDMD	High
TCGA-AK-3453-01A-02R-1277-07	1	84.3667	5.67734	GSDMD	High
TCGA-B0-4693-01A-01R-1277-07	2	2.56667	5.67993	GSDMD	High
TCGA-A3-3325-01A-01R-0864-07	2	39	5.6805	GSDMD	High
TCGA-CJ-4916-01A-01R-1426-07	1	45.7667	5.68146	GSDMD	High
TCGA-BP-4337-01A-01R-1289-07	2	0.0666667	5.68575	GSDMD	High
TCGA-AK-3431-01A-02R-1277-07	2	74.7	5.68967	GSDMD	High
TCGA-B0-4696-01A-01R-1277-07	2	28.8667	5.69142	GSDMD	High
TCGA-CJ-4643-01A-02R-1325-07	1	59.7667	5.69202	GSDMD	High
TCGA-CJ-4899-01A-01R-1334-07	1	50.9333	5.69433	GSDMD	High
TCGA-B8-5553-01A-01R-1541-07	1	14.5	5.70206	GSDMD	High
TCGA-A3-3347-01A-02R-1325-07	2	53.6667	5.70282	GSDMD	High
TCGA-B0-5097-01A-01R-1420-07	1	22.1667	5.70522	GSDMD	High
TCGA-CJ-4644-01A-02R-1325-07	2	11.2	5.70554	GSDMD	High
TCGA-AK-3425-01A-02R-1277-07	1	111.433	5.70579	GSDMD	High
TCGA-CW-5591-01A-01R-1541-07	1	75.7	5.70743	GSDMD	High
TCGA-B0-4846-01A-01R-1277-07	2	40	5.70746	GSDMD	High
TCGA-CJ-4902-01A-01R-1426-07	1	50.6667	5.7077	GSDMD	High
TCGA-CZ-4857-01A-01R-1305-07	2	47.7333	5.70818	GSDMD	High
TCGA-CZ-5470-01A-01R-1503-07	1	12.8667	5.70856	GSDMD	High
TCGA-CJ-6031-01A-11R-1672-07	1	63.5333	5.7108	GSDMD	High
TCGA-CZ-4854-01A-01R-1305-07	2	46.8	5.71237	GSDMD	High
TCGA-B0-4817-01A-01R-1277-07	2	33.9667	5.71265	GSDMD	High
TCGA-CJ-4908-01A-01R-1426-07	1	51.0333	5.71896	GSDMD	High
TCGA-BP-4774-01A-01R-1289-07	1	62.8333	5.72209	GSDMD	High
TCGA-B0-4828-01A-01R-1277-07	2	10.2333	5.72709	GSDMD	High
TCGA-CZ-5458-01A-01R-1503-07	1	92.9667	5.7274	GSDMD	High
TCGA-CW-5590-01A-01R-1541-07	2	35.8333	5.72833	GSDMD	High
TCGA-BP-5183-01A-01R-1426-07	1	43.0333	5.72886	GSDMD	High
TCGA-B0-4697-01A-01R-1277-07	2	19.2667	5.72956	GSDMD	High
TCGA-CJ-4870-01A-01R-1305-07	1	49.9333	5.73162	GSDMD	High
TCGA-CZ-4858-01A-01R-1305-07	2	70.1667	5.73168	GSDMD	High
TCGA-BP-5199-01A-01R-1426-07	1	45.1667	5.73443	GSDMD	High
TCGA-B0-5696-01A-11R-1541-07	1	86.9667	5.73607	GSDMD	High
TCGA-B0-5116-01A-02R-1420-07	1	42.4667	5.74042	GSDMD	High
TCGA-B0-4848-01A-01R-1277-07	2	29.4333	5.74147	GSDMD	High
TCGA-AK-3426-01A-02R-1325-07	2	29.5	5.74161	GSDMD	High
TCGA-A3-3363-01A-01R-0864-07	1	10.6333	5.74693	GSDMD	High
TCGA-B0-4718-01A-01R-1277-07	1	59.2667	5.749	GSDMD	High
TCGA-A3-3307-01A-01R-0864-07	1	47.8667	5.75041	GSDMD	High
TCGA-BP-4326-01A-01R-1289-07	2	54.1667	5.75174	GSDMD	High
TCGA-BP-5173-01A-01R-1426-07	2	2.06667	5.75206	GSDMD	High
TCGA-CJ-5671-01A-11R-1541-07	1	132.9	5.7541	GSDMD	High
TCGA-B8-5163-01A-01R-1420-07	1	27.4	5.75566	GSDMD	High
TCGA-B2-5635-01A-01R-1541-07	1	25.1667	5.76387	GSDMD	High
TCGA-A3-3380-01A-01R-0864-07	1	18.9	5.76484	GSDMD	High
TCGA-B0-4836-01A-01R-1305-07	2	41.2667	5.76628	GSDMD	High
TCGA-BP-4162-01A-02R-1325-07	1	102.467	5.76938	GSDMD	High
TCGA-BP-5007-01A-01R-1334-07	1	38	5.77151	GSDMD	High
TCGA-BP-4776-01A-01R-1289-07	1	13.7	5.77588	GSDMD	High
TCGA-B2-3924-01A-02R-1325-07	1	36.4	5.7781	GSDMD	High
TCGA-CJ-4634-01A-02R-1325-07	1	116.6	5.79054	GSDMD	High
TCGA-CZ-4862-01A-01R-1305-07	1	109.033	5.80007	GSDMD	High
TCGA-CZ-5460-01A-01R-1503-07	1	95.7667	5.80508	GSDMD	High
TCGA-B8-A54D-01A-21R-A266-07	1	27.6667	5.807	GSDMD	High
TCGA-CJ-4635-01A-02R-1305-07	1	47.2	5.80809	GSDMD	High
TCGA-AK-3434-01A-02R-1277-07	1	69.5667	5.80828	GSDMD	High
TCGA-CW-5585-01A-01R-1541-07	1	86.9667	5.80837	GSDMD	High
TCGA-CJ-4638-01A-02R-1325-07	2	14.3667	5.80914	GSDMD	High
TCGA-B0-4712-01A-01R-1503-07	2	44.5667	5.81075	GSDMD	High
TCGA-CJ-4887-01A-01R-1305-07	2	31.0667	5.81279	GSDMD	High
TCGA-BP-4160-01A-02R-1289-07	1	96.0333	5.81356	GSDMD	High
TCGA-BP-4798-01A-01R-1305-07	2	11.1333	5.81486	GSDMD	High
TCGA-CJ-4874-01A-01R-1305-07	1	76.1	5.8166	GSDMD	High
TCGA-BP-5184-01A-01R-1426-07	1	37.7667	5.81678	GSDMD	High
TCGA-CZ-5464-01A-01R-1503-07	1	70.9333	5.81745	GSDMD	High
TCGA-BP-4765-01A-01R-1289-07	1	72.8	5.81807	GSDMD	High
TCGA-B2-A4SR-01A-11R-A266-07	1	16.9	5.82775	GSDMD	High
TCGA-B0-5713-01A-11R-1672-07	1	92.7333	5.82777	GSDMD	High
TCGA-BP-4787-01A-01R-1305-07	2	16	5.82785	GSDMD	High
TCGA-B0-4706-01A-01R-1503-07	2	2.16667	5.82878	GSDMD	High
TCGA-BP-4342-01A-01R-1289-07	2	75.2	5.83053	GSDMD	High
TCGA-B8-A54F-01A-11R-A266-07	1	17.3	5.8308	GSDMD	High
TCGA-BP-5196-01A-01R-1426-07	1	33.9333	5.83285	GSDMD	High
TCGA-B2-4101-01A-02R-1277-07	1	21.6	5.83323	GSDMD	High
TCGA-A3-A8OX-01A-11R-A37O-07	1	0	5.83342	GSDMD	High
TCGA-B0-5094-01A-01R-1420-07	2	11.1	5.83528	GSDMD	High
TCGA-CZ-5456-01A-01R-1503-07	1	80.7333	5.8364	GSDMD	High
TCGA-BP-4974-01A-01R-1334-07	2	7.03333	5.84612	GSDMD	High
TCGA-B0-5099-01A-01R-1420-07	2	16.1667	5.84894	GSDMD	High
TCGA-B0-5709-01A-11R-1541-07	1	132.467	5.854	GSDMD	High
TCGA-CZ-5468-01A-01R-1503-07	2	1.96667	5.85613	GSDMD	High
TCGA-B0-4818-01A-01R-1503-07	2	17	5.85688	GSDMD	High
TCGA-B0-5400-01A-01R-1503-07	1	57.7667	5.85797	GSDMD	High
TCGA-B0-4816-01A-01R-1503-07	2	45.7	5.8655	GSDMD	High
TCGA-B8-4154-01A-01R-1188-07	1	46	5.876	GSDMD	High
TCGA-A3-3359-01A-01R-0864-07	1	83.4667	5.8787	GSDMD	High
TCGA-CZ-5461-01A-01R-1503-07	2	11	5.88005	GSDMD	High
TCGA-B0-4822-01A-01R-1277-07	2	37.0333	5.88012	GSDMD	High
TCGA-BP-4998-01A-01R-1334-07	1	31.0667	5.88187	GSDMD	High
TCGA-B0-5693-01A-11R-1541-07	1	135.8	5.88424	GSDMD	High
TCGA-AK-3461-01A-02R-1277-07	1	73.9	5.88934	GSDMD	High
TCGA-B0-4714-01A-01R-1277-07	2	3.3	5.89779	GSDMD	High
TCGA-BP-4968-01A-01R-1334-07	1	58.2	5.90052	GSDMD	High
TCGA-B2-4102-01A-02R-1325-07	1	31.7333	5.90181	GSDMD	High
TCGA-CZ-4853-01A-01R-1426-07	1	25.8	5.9022	GSDMD	High
TCGA-BP-4169-01A-02R-1289-07	2	23.3667	5.90241	GSDMD	High
TCGA-BP-4355-01A-01R-1289-07	2	31.7667	5.90911	GSDMD	High
TCGA-A3-3326-01A-01R-0864-07	1	37.9	5.9115	GSDMD	High
TCGA-AK-3451-01A-02R-1188-07	1	95.6	5.92295	GSDMD	High
TCGA-B8-A8YJ-01A-13R-A39I-07	1	14.3667	5.92449	GSDMD	High
TCGA-B0-5703-01A-11R-1541-07	1	74.8667	5.92807	GSDMD	High
TCGA-A3-3362-01A-02R-1325-07	1	51.9667	5.94296	GSDMD	High
TCGA-B0-5399-01A-01R-1503-07	1	47.0333	5.95281	GSDMD	High
TCGA-B4-5834-01A-11R-1672-07	1	1.26667	5.95309	GSDMD	High
TCGA-A3-A8CQ-01A-11R-A37O-07	1	0.1	5.96168	GSDMD	High
TCGA-CJ-6032-01A-11R-1672-07	1	121.3	5.96251	GSDMD	High
TCGA-B0-5115-01A-01R-1420-07	1	53.4667	5.96866	GSDMD	High
TCGA-AK-3429-01A-02R-1325-07	1	110.933	5.97306	GSDMD	High
TCGA-B0-5108-01A-01R-1420-07	1	59.4	5.97488	GSDMD	High
TCGA-BP-4330-01A-01R-1289-07	1	62.9333	5.97561	GSDMD	High
TCGA-CJ-4641-01A-02R-1325-07	2	55.3667	5.97862	GSDMD	High
TCGA-MM-A564-01A-11R-A266-07	1	20.2333	5.9797	GSDMD	High
TCGA-BP-4341-01A-01R-1289-07	2	52.9667	5.985	GSDMD	High
TCGA-A3-3308-01A-02R-1325-07	1	0.533333	5.98534	GSDMD	High
TCGA-B0-5095-01A-01R-1420-07	2	8.16667	5.98859	GSDMD	High
TCGA-CJ-4912-01A-01R-1426-07	1	55.2333	5.99744	GSDMD	High
TCGA-B0-5701-01A-11R-1541-07	1	82.0333	6.00158	GSDMD	High
TCGA-B0-5699-01A-11R-1541-07	1	128.033	6.00447	GSDMD	High
TCGA-B0-5692-01A-11R-1541-07	1	131.467	6.00577	GSDMD	High
TCGA-A3-3306-01A-01R-0864-07	1	37.3333	6.00668	GSDMD	High
TCGA-A3-3349-01A-01R-1188-07	1	46.1667	6.01261	GSDMD	High
TCGA-A3-3329-01A-01R-0864-07	1	54.1333	6.01575	GSDMD	High
TCGA-B8-4148-01A-02R-1325-07	1	50.6667	6.02142	GSDMD	High
TCGA-MM-A563-01A-11R-A266-07	1	19.7	6.02218	GSDMD	High
TCGA-B8-A7U6-01A-12R-A37O-07	1	16.5	6.02264	GSDMD	High
TCGA-G6-A5PC-01A-11R-A33J-07	2	8.06667	6.0233	GSDMD	High
TCGA-DV-5568-01A-01R-1541-07	1	12.3333	6.02357	GSDMD	High
TCGA-A3-3382-01A-02R-1325-07	1	19.1333	6.02525	GSDMD	High
TCGA-B0-5705-01A-11R-1541-07	1	151.233	6.02856	GSDMD	High
TCGA-CJ-5672-01A-11R-1541-07	2	73	6.02962	GSDMD	High
TCGA-B8-4151-01A-01R-1188-07	1	43.3	6.03115	GSDMD	High
TCGA-B0-4815-01A-01R-1503-07	2	52.9333	6.03211	GSDMD	High
TCGA-CZ-4864-01A-01R-1503-07	2	94.3333	6.03259	GSDMD	High
TCGA-A3-3370-01A-02R-1420-07	1	75.8	6.03351	GSDMD	High
TCGA-A3-3343-01A-01R-0864-07	1	31.5	6.0394	GSDMD	High
TCGA-B0-5107-01A-01R-1420-07	2	30.9	6.04474	GSDMD	High
TCGA-BP-4346-01A-01R-1289-07	2	49.7667	6.04622	GSDMD	High
TCGA-BP-4161-01A-02R-1325-07	1	91.5333	6.05069	GSDMD	High
TCGA-CJ-5678-01A-11R-1541-07	2	19.1333	6.05813	GSDMD	High
TCGA-B0-4814-01A-01R-1277-07	2	5.6	6.05921	GSDMD	High
TCGA-B8-5158-01A-01R-1420-07	1	40.6	6.06255	GSDMD	High
TCGA-BP-4771-01A-01R-1289-07	2	5.4	6.07124	GSDMD	High
TCGA-B0-5109-01A-02R-1420-07	2	19.5667	6.07467	GSDMD	High
TCGA-A3-A8OV-01A-11R-A37O-07	1	11.3333	6.07588	GSDMD	High
TCGA-B0-4710-01A-01R-1503-07	1	58.5	6.07637	GSDMD	High
TCGA-B0-4691-01A-01R-1277-07	2	4.63333	6.08344	GSDMD	High
TCGA-CJ-4894-01A-01R-1305-07	2	28.0333	6.08929	GSDMD	High
TCGA-CJ-5675-01A-11R-1541-07	1	131.2	6.09739	GSDMD	High
TCGA-AK-3450-01A-02R-1277-07	1	59.3	6.09995	GSDMD	High
TCGA-A3-A6NI-01A-11R-A33J-07	1	33.9333	6.1099	GSDMD	High
TCGA-CJ-4878-01A-01R-1305-07	1	72.8667	6.11425	GSDMD	High
TCGA-BP-4354-01A-02R-1289-07	2	34.4667	6.11518	GSDMD	High
TCGA-B0-4700-01A-02R-1541-07	2	66	6.11898	GSDMD	High
TCGA-CJ-4639-01A-02R-1325-07	1	107.633	6.13225	GSDMD	High
TCGA-CW-5588-01A-01R-1541-07	1	67.2333	6.13255	GSDMD	High
TCGA-A3-3351-01A-02R-1325-07	1	30.3333	6.14308	GSDMD	High
TCGA-CZ-4859-01A-02R-1426-07	1	59.5667	6.14505	GSDMD	High
TCGA-CJ-4637-01A-02R-1325-07	2	74.2333	6.16001	GSDMD	High
TCGA-MW-A4EC-01A-11R-A266-07	1	16.6	6.16041	GSDMD	High
TCGA-CZ-5459-01A-01R-1503-07	1	56.1	6.17268	GSDMD	High
TCGA-B0-4849-01A-01R-1277-07	2	2.3	6.17465	GSDMD	High
TCGA-B0-5700-01A-11R-1541-07	1	59.6667	6.18484	GSDMD	High
TCGA-CJ-4869-01A-02R-1426-07	1	85.1333	6.19279	GSDMD	High
TCGA-AS-3778-01A-01R-A32Z-07	1	1.43333	6.19625	GSDMD	High
TCGA-B4-5377-01A-01R-1503-07	1	12.1667	6.20123	GSDMD	High
TCGA-BP-4173-01A-02R-1289-07	1	63.1	6.20567	GSDMD	High
TCGA-B0-4813-01A-01R-1277-07	2	0.6	6.20786	GSDMD	High
TCGA-G6-A8L6-01A-11R-A37O-07	2	10.4333	6.21227	GSDMD	High
TCGA-B0-4824-01A-01R-1277-07	2	55.2333	6.21359	GSDMD	High
TCGA-A3-3335-01A-01R-0864-07	1	62.8667	6.22192	GSDMD	High
TCGA-BP-4983-01A-01R-1334-07	1	47.1	6.22205	GSDMD	High
TCGA-BP-4164-01A-02R-1325-07	2	33.0667	6.22526	GSDMD	High
TCGA-B2-5641-01A-01R-1541-07	1	21.8667	6.23578	GSDMD	High
TCGA-CW-5581-01A-02R-1541-07	1	93.3	6.25535	GSDMD	High
TCGA-B8-A54G-01A-11R-A266-07	1	1.76667	6.25819	GSDMD	High
TCGA-A3-3346-01A-01R-1766-07	2	4.56667	6.26521	GSDMD	High
TCGA-GK-A6C7-01A-11R-A33J-07	1	2.03333	6.26926	GSDMD	High
TCGA-A3-A6NJ-01A-12R-A33J-07	1	15.6	6.27637	GSDMD	High
TCGA-CW-5587-01A-01R-1541-07	1	74.2	6.30054	GSDMD	High
TCGA-A3-3319-01A-02R-1325-07	1	37.6667	6.30124	GSDMD	High
TCGA-BP-4351-01A-01R-1289-07	1	32.3333	6.31083	GSDMD	High
TCGA-G6-A8L8-01A-21R-A37O-07	2	36.3667	6.31241	GSDMD	High
TCGA-CZ-4863-01A-01R-1503-07	1	64.2667	6.324	GSDMD	High
TCGA-BP-4331-01A-01R-1289-07	2	81.8	6.33015	GSDMD	High
TCGA-EU-5907-01A-11R-1672-07	1	4.23333	6.33937	GSDMD	High
TCGA-B0-5092-01A-01R-1420-07	2	15.3	6.34384	GSDMD	High
TCGA-B8-A54J-01A-11R-A33J-07	1	17.6	6.35175	GSDMD	High
TCGA-A3-A6NL-01A-11R-A33J-07	1	22.9667	6.35644	GSDMD	High
TCGA-B2-4099-01A-02R-1188-07	1	32.4	6.35699	GSDMD	High
TCGA-A3-A8OU-01A-11R-A37O-07	1	0	6.37353	GSDMD	High
TCGA-CZ-5462-01A-01R-1503-07	2	10.3667	6.39301	GSDMD	High
TCGA-BP-4352-01A-01R-1289-07	2	11.4667	6.39738	GSDMD	High
TCGA-CJ-4892-01A-01R-1305-07	1	50.7	6.39897	GSDMD	High
TCGA-AK-3445-01A-02R-1277-07	1	79.7333	6.40026	GSDMD	High
TCGA-AK-3436-01A-02R-1325-07	1	111.033	6.41466	GSDMD	High
TCGA-CZ-5451-01A-01R-1503-07	1	64.3	6.42973	GSDMD	High
TCGA-CJ-4881-01A-01R-1305-07	1	67.1333	6.43002	GSDMD	High
TCGA-AK-3455-01A-01R-0864-07	2	22.7667	6.43179	GSDMD	High
TCGA-A3-A8OW-01A-11R-A37O-07	1	10.7667	6.46708	GSDMD	High
TCGA-B8-A54H-01A-11R-A33J-07	1	8.53333	6.49431	GSDMD	High
TCGA-B8-4143-01A-01R-1188-07	2	23.6333	6.50413	GSDMD	High
TCGA-CZ-5466-01A-01R-1503-07	1	22.8333	6.50758	GSDMD	High
TCGA-AK-3458-01A-01R-1503-07	1	38.9333	6.56642	GSDMD	High
TCGA-B0-4810-01A-01R-1503-07	2	15.9333	6.56731	GSDMD	High
TCGA-3Z-A93Z-01A-11R-A37O-07	1	12.8333	6.62701	GSDMD	High
TCGA-B0-4703-01A-01R-1277-07	2	6.06667	6.63293	GSDMD	High
TCGA-BP-4962-01A-01R-1334-07	1	59.5	6.63692	GSDMD	High
TCGA-A3-3383-01A-02R-1325-07	1	28.7	6.72496	GSDMD	High
TCGA-BP-4174-01A-02R-1289-07	1	62.6333	6.72749	GSDMD	High
TCGA-B0-4713-01A-01R-1277-07	2	6.73333	6.73393	GSDMD	High
TCGA-B8-5551-01A-01R-1541-07	1	0.533333	6.78717	GSDMD	High
TCGA-B0-4844-01A-01R-1277-07	2	10.4333	6.86449	GSDMD	High
TCGA-CZ-5452-01A-01R-1503-07	1	59.6333	6.96143	GSDMD	High
TCGA-B0-4698-01A-01R-1503-07	2	1.4	6.98054	GSDMD	High
TCGA-B0-4694-01A-01R-1277-07	2	3.53333	7.07658	GSDMD	High
TCGA-B0-4821-01A-01R-1503-07	2	41	7.12687	GSDMD	High
TCGA-B0-4827-01A-02R-1420-07	2	29.5	7.20995	GSDMD	High
TCGA-B0-5702-01A-11R-1541-07	1	72.4	7.24043	GSDMD	High
TCGA-BP-4761-01A-01R-1289-07	1	6.06667	7.81436	GSDMD	High

## Sheet: EMT
cancer	infiltrates	rho	p	adj.p		cancer	infiltrates	rho	p	adj.p
ACC (n=79)	CCL2	0.139898	0.218818	0.321667		ACC (n=79)	B2M	0.0236855	0.835858	0.8606
ACC (n=79)	CDH2	0.356183	0.00127423	0.00442199		ACC (n=79)	BCL3	0.0353213	0.757295	0.806705
ACC (n=79)	CFH	0.103432	0.364349	0.474966		ACC (n=79)	CD68	0.141456	0.21368	0.299377
ACC (n=79)	COL6A1	0.370302	0.000781928	0.00294191		ACC (n=79)	COL3A1	0.189581	0.0942505	0.155377
ACC (n=79)	COL6A2	0.345326	0.00182772	0.00615611		ACC (n=79)	CTSZ	0.30443	0.00637627	0.015003
ACC (n=79)	CYP1B1	0.329211	0.00305143	0.00962277		ACC (n=79)	DAB2	0.232936	0.038839	0.0748704
ACC (n=79)	GAS1	0.13834	0.224043	0.328078		ACC (n=79)	DDR2	-0.0290166	0.799613	0.836197
ACC (n=79)	HTRA1	0.31665	0.00446711	0.0130577		ACC (n=79)	HIF1A	-0.166626	0.142191	0.215578
ACC (n=79)	IL11	-0.0292328	0.798151	0.851475		ACC (n=79)	IFIT3	0.100146	0.379868	0.468972
ACC (n=79)	INHBA	-0.0411636	0.718704	0.79856		ACC (n=79)	IFITM3	0.396397	0.000298677	0.00099559
ACC (n=79)	LAMB1	0.177897	0.11676	0.192813		ACC (n=79)	MTHFD2	0.0201315	0.860217	0.882274
ACC (n=79)	MMP2	0.333739	0.00264936	0.00860475		ACC (n=79)	PDGFRB	0.11334	0.319961	0.410864
ACC (n=79)	PMP22	0.345278	0.00183063	0.00615611		ACC (n=79)	PPIC	0.356451	0.00126274	0.00368683
ACC (n=79)	PTGS1	0.215093	0.0569547	0.111053		ACC (n=79)	PROCR	0.284664	0.0110012	0.0243794
ACC (n=79)	RRAS	0.319206	0.00413904	0.0123845		ACC (n=79)	SDC2	-0.0424781	0.710114	0.76769
ACC (n=79)	SDC1	0.115555	0.310532	0.419936		ACC (n=79)	SERPINH1	0.251315	0.0254755	0.051207
ACC (n=79)	SNAI1	0.103505	0.364009	0.474966		ACC (n=79)	SLC3A2	0.0785054	0.491635	0.578394
ACC (n=79)	TNC	0.0584713	0.60875	0.702048		ACC (n=79)	SPARC	0.163023	0.151142	0.226854
ACC (n=79)	VLDLR	0.0108082	0.924683	0.947114		ACC (n=79)	STAT1	0.24888	0.026983	0.0541012
BLCA (n=408)	CCL2	0.271235	2.6e-08	2.78e-07		ACC (n=79)	VIM	0.264679	0.0184121	0.0377685
BLCA (n=408)	CDH2	0.105036	0.0339227	0.0738717		BLCA (n=408)	B2M	0.417105	1.32e-18	2.94e-17
BLCA (n=408)	CFH	0.170167	0.000556741	0.00220377		BLCA (n=408)	BCL3	0.157922	0.00137337	0.00398079
BLCA (n=408)	COL6A1	0.237081	1.28e-06	9.7e-06		BLCA (n=408)	CD68	0.261476	8.37e-08	5.32e-07
BLCA (n=408)	COL6A2	0.294516	1.31e-09	1.72e-08		BLCA (n=408)	COL3A1	0.165621	0.000784107	0.00240339
BLCA (n=408)	CYP1B1	0.170521	0.00054186	0.00215609		BLCA (n=408)	CTSZ	0.439469	1.07e-20	2.77e-19
BLCA (n=408)	GAS1	0.237461	1.23e-06	9.41e-06		BLCA (n=408)	DAB2	0.15691	0.00147573	0.00423147
BLCA (n=408)	HTRA1	0.222775	5.54e-06	3.63e-05		BLCA (n=408)	DDR2	0.11841	0.0167178	0.0348288
BLCA (n=408)	IL11	0.165898	0.000768123	0.00290435		BLCA (n=408)	HIF1A	-0.0382954	0.440447	0.527481
BLCA (n=408)	INHBA	0.0788515	0.111764	0.186274		BLCA (n=408)	IFIT3	0.386951	5.06e-16	7.78e-15
BLCA (n=408)	LAMB1	0.110344	0.0258266	0.0584173		BLCA (n=408)	IFITM3	0.445225	2.93e-21	8.09e-20
BLCA (n=408)	MMP2	0.168955	0.000610464	0.0023671		BLCA (n=408)	MTHFD2	0.068592	0.166705	0.246514
BLCA (n=408)	PMP22	0.165543	0.000788685	0.00295271		BLCA (n=408)	PDGFRB	0.148511	0.00263616	0.00717323
BLCA (n=408)	PTGS1	0.22673	3.73e-06	2.51e-05		BLCA (n=408)	PPIC	0.207606	2.37e-05	9.58e-05
BLCA (n=408)	RRAS	0.374186	5.24e-15	1.73e-13		BLCA (n=408)	PROCR	0.188316	0.000130021	0.000474962
BLCA (n=408)	SDC1	-0.214463	1.24e-05	7.69e-05		BLCA (n=408)	SDC2	0.135126	0.00626491	0.0148722
BLCA (n=408)	SNAI1	0.160811	0.00111612	0.00398239		BLCA (n=408)	SERPINH1	0.281511	7.2e-09	5.65e-08
BLCA (n=408)	TNC	0.202731	3.7e-05	0.000199547		BLCA (n=408)	SLC3A2	0.123185	0.012772	0.0275477
BLCA (n=408)	VLDLR	-0.147949	0.00273768	0.00877906		BLCA (n=408)	SPARC	0.141577	0.0041651	0.0105446
BRCA (n=1100)	CCL2	-0.0344999	0.252926	0.358421		BLCA (n=408)	STAT1	0.329462	8.74e-12	1.08e-10
BRCA (n=1100)	CDH2	-0.241555	4.55e-16	1.65e-14		BLCA (n=408)	VIM	0.227954	3.29e-06	1.62e-05
BRCA (n=1100)	CFH	-0.0631201	0.0363346	0.0782274		BRCA (n=1100)	B2M	0.0388569	0.19783	0.282114
BRCA (n=1100)	COL6A1	0.0971915	0.00124896	0.00436467		BRCA (n=1100)	BCL3	0.138928	3.75e-06	1.82e-05
BRCA (n=1100)	COL6A2	0.207185	3.94e-12	8.33e-11		BRCA (n=1100)	CD68	0.084604	0.00498746	0.0122017
BRCA (n=1100)	CYP1B1	-0.160324	9e-08	8.55e-07		BRCA (n=1100)	COL3A1	-0.0504582	0.0943916	0.155377
BRCA (n=1100)	GAS1	-0.0888535	0.0031837	0.00987597		BRCA (n=1100)	CTSZ	0.167583	2.25e-08	1.61e-07
BRCA (n=1100)	HTRA1	0.0357565	0.236041	0.342349		BRCA (n=1100)	DAB2	-0.133608	8.74e-06	3.82e-05
BRCA (n=1100)	IL11	0.0164717	0.585259	0.683033		BRCA (n=1100)	DDR2	-0.25806	3.41e-18	6.82e-17
BRCA (n=1100)	INHBA	-0.194152	8.37e-11	1.41e-09		BRCA (n=1100)	HIF1A	-0.291241	6.02e-23	2.09e-21
BRCA (n=1100)	LAMB1	-0.125599	2.95e-05	0.000164718		BRCA (n=1100)	IFIT3	0.123506	4e-05	0.000156203
BRCA (n=1100)	MMP2	0.00287643	0.924083	0.947114		BRCA (n=1100)	IFITM3	0.284251	6.85e-22	2.03e-20
BRCA (n=1100)	PMP22	-0.0300972	0.318617	0.428583		BRCA (n=1100)	MTHFD2	-0.249621	4.35e-17	7.41e-16
BRCA (n=1100)	PTGS1	-0.00997072	0.741155	0.81164		BRCA (n=1100)	PDGFRB	-0.0252018	0.403699	0.493068
BRCA (n=1100)	RRAS	0.256289	5.87e-18	2.97e-16		BRCA (n=1100)	PPIC	-0.0422633	0.16129	0.239391
BRCA (n=1100)	SDC1	-0.0452619	0.133555	0.215961		BRCA (n=1100)	PROCR	0.104151	0.000540632	0.00172313
BRCA (n=1100)	SNAI1	-0.12296	4.33e-05	0.000227061		BRCA (n=1100)	SDC2	-0.0976722	0.00118073	0.00347273
BRCA (n=1100)	TNC	-0.0891969	0.00306773	0.0096342		BRCA (n=1100)	SERPINH1	-0.0595742	0.0482274	0.0882881
BRCA (n=1100)	VLDLR	-0.279691	3.23e-21	2.45e-19		BRCA (n=1100)	SLC3A2	0.136889	5.2e-06	2.38e-05
BRCA-Basal (n=191)	CCL2	0.14354	0.0475902	0.096193		BRCA (n=1100)	SPARC	-0.0689535	0.0221929	0.0452915
BRCA-Basal (n=191)	CDH2	-0.178968	0.0132423	0.0341159		BRCA (n=1100)	STAT1	0.026658	0.377076	0.466245
BRCA-Basal (n=191)	CFH	0.0474459	0.514544	0.616708		BRCA (n=1100)	VIM	-0.08926	0.00304685	0.00809795
BRCA-Basal (n=191)	COL6A1	0.249371	0.000503511	0.0020369		BRCA-Basal (n=191)	B2M	0.264563	0.000216916	0.00075449
BRCA-Basal (n=191)	COL6A2	0.340278	1.46e-06	1.09e-05		BRCA-Basal (n=191)	BCL3	0.287092	5.66e-05	0.000215449
BRCA-Basal (n=191)	CYP1B1	0.00271425	0.970273	0.980153		BRCA-Basal (n=191)	CD68	0.31401	9.71e-06	4.22e-05
BRCA-Basal (n=191)	GAS1	0.123174	0.0895832	0.155087		BRCA-Basal (n=191)	COL3A1	-0.0026023	0.971499	0.972969
BRCA-Basal (n=191)	HTRA1	0.0199728	0.783896	0.845052		BRCA-Basal (n=191)	CTSZ	0.326013	4.18e-06	1.99e-05
BRCA-Basal (n=191)	IL11	0.0915455	0.20784	0.310926		BRCA-Basal (n=191)	DAB2	0.00621383	0.932012	0.942616
BRCA-Basal (n=191)	INHBA	-0.20299	0.00485741	0.0138783		BRCA-Basal (n=191)	DDR2	-0.119293	0.100237	0.161672
BRCA-Basal (n=191)	LAMB1	-0.0927339	0.201975	0.30517		BRCA-Basal (n=191)	HIF1A	-0.243466	0.000689069	0.00214496
BRCA-Basal (n=191)	MMP2	0.068626	0.345519	0.455103		BRCA-Basal (n=191)	IFIT3	0.255861	0.000353581	0.00116405
BRCA-Basal (n=191)	PMP22	0.0119162	0.870039	0.907036		BRCA-Basal (n=191)	IFITM3	0.358405	3.56e-07	2.01e-06
BRCA-Basal (n=191)	PTGS1	0.0817563	0.26086	0.365781		BRCA-Basal (n=191)	MTHFD2	-0.273133	0.000131868	0.000479519
BRCA-Basal (n=191)	RRAS	0.349284	7.33e-07	5.86e-06		BRCA-Basal (n=191)	PDGFRB	-0.0286684	0.693814	0.754728
BRCA-Basal (n=191)	SDC1	0.0489477	0.501308	0.608616		BRCA-Basal (n=191)	PPIC	0.0734586	0.312534	0.404575
BRCA-Basal (n=191)	SNAI1	0.105036	0.14815	0.236046		BRCA-Basal (n=191)	PROCR	0.246993	0.000571844	0.00180108
BRCA-Basal (n=191)	TNC	0.0585699	0.420918	0.535842		BRCA-Basal (n=191)	SDC2	0.0585888	0.420768	0.506778
BRCA-Basal (n=191)	VLDLR	-0.0838592	0.248754	0.356209		BRCA-Basal (n=191)	SERPINH1	0.0653813	0.368856	0.460351
BRCA-Her2 (n=82)	CCL2	0.0258922	0.81739	0.860411		BRCA-Basal (n=191)	SLC3A2	0.131963	0.0687956	0.119644
BRCA-Her2 (n=82)	CDH2	-0.271775	0.013514	0.034698		BRCA-Basal (n=191)	SPARC	-0.0323436	0.656913	0.729903
BRCA-Her2 (n=82)	CFH	-0.0040596	0.971125	0.980153		BRCA-Basal (n=191)	STAT1	0.163588	0.0237437	0.0480885
BRCA-Her2 (n=82)	COL6A1	0.0793091	0.47878	0.58784		BRCA-Basal (n=191)	VIM	-0.00990803	0.891793	0.909993
BRCA-Her2 (n=82)	COL6A2	0.194393	0.0801161	0.140945		BRCA-Her2 (n=82)	B2M	0.144393	0.195576	0.280396
BRCA-Her2 (n=82)	CYP1B1	-0.136622	0.220981	0.324219		BRCA-Her2 (n=82)	BCL3	0.181376	0.102939	0.165363
BRCA-Her2 (n=82)	GAS1	-0.113527	0.309849	0.41976		BRCA-Her2 (n=82)	CD68	0.141346	0.205276	0.290657
BRCA-Her2 (n=82)	HTRA1	-0.0639632	0.568065	0.667278		BRCA-Her2 (n=82)	COL3A1	-0.11307	0.311814	0.404575
BRCA-Her2 (n=82)	IL11	0.1462	0.189984	0.291104		BRCA-Her2 (n=82)	CTSZ	0.216247	0.0510221	0.0923478
BRCA-Her2 (n=82)	INHBA	-0.220274	0.0467518	0.0948849		BRCA-Her2 (n=82)	DAB2	-0.108347	0.332588	0.421664
BRCA-Her2 (n=82)	LAMB1	-0.125238	0.26225	0.366776		BRCA-Her2 (n=82)	DDR2	-0.185468	0.0952741	0.155868
BRCA-Her2 (n=82)	MMP2	-0.0511858	0.647893	0.736022		BRCA-Her2 (n=82)	HIF1A	-0.328697	0.00256951	0.00701574
BRCA-Her2 (n=82)	PMP22	-0.060894	0.586815	0.683033		BRCA-Her2 (n=82)	IFIT3	0.139953	0.209823	0.295006
BRCA-Her2 (n=82)	PTGS1	-0.0679683	0.544028	0.643345		BRCA-Her2 (n=82)	IFITM3	0.272341	0.0133133	0.028554
BRCA-Her2 (n=82)	RRAS	0.266051	0.0156955	0.0389823		BRCA-Her2 (n=82)	MTHFD2	-0.143675	0.197832	0.282114
BRCA-Her2 (n=82)	SDC1	-0.224301	0.042781	0.0883521		BRCA-Her2 (n=82)	PDGFRB	-0.0746944	0.504813	0.589021
BRCA-Her2 (n=82)	SNAI1	-0.196787	0.076395	0.135972		BRCA-Her2 (n=82)	PPIC	0.169077	0.128885	0.198285
BRCA-Her2 (n=82)	TNC	-0.0891915	0.425536	0.539656		BRCA-Her2 (n=82)	PROCR	-0.0317258	0.777215	0.818121
BRCA-Her2 (n=82)	VLDLR	-0.270012	0.014156	0.0361447		BRCA-Her2 (n=82)	SDC2	-0.22454	0.042554	0.0797265
BRCA-LumA (n=568)	CCL2	-0.04154	0.323026	0.433745		BRCA-Her2 (n=82)	SERPINH1	0.142108	0.20282	0.287687
BRCA-LumA (n=568)	CDH2	-0.256659	5.38e-10	7.57e-09		BRCA-Her2 (n=82)	SLC3A2	0.0328142	0.76978	0.814033
BRCA-LumA (n=568)	CFH	-0.167477	6.05e-05	0.00030546		BRCA-Her2 (n=82)	SPARC	-0.11479	0.304464	0.397343
BRCA-LumA (n=568)	COL6A1	0.0100452	0.811196	0.857453		BRCA-Her2 (n=82)	STAT1	0.173366	0.119325	0.187914
BRCA-LumA (n=568)	COL6A2	0.181801	1.3e-05	7.82e-05		BRCA-Her2 (n=82)	VIM	0.0859917	0.442393	0.529021
BRCA-LumA (n=568)	CYP1B1	-0.215814	2.06e-07	1.8e-06		BRCA-LumA (n=568)	B2M	-0.0404574	0.335807	0.424401
BRCA-LumA (n=568)	GAS1	-0.129542	0.00197754	0.00656301		BRCA-LumA (n=568)	BCL3	0.109793	0.00882335	0.0199398
BRCA-LumA (n=568)	HTRA1	-0.095977	0.0221585	0.0521735		BRCA-LumA (n=568)	CD68	0.00947755	0.821681	0.854805
BRCA-LumA (n=568)	IL11	0.0210143	0.617229	0.710749		BRCA-LumA (n=568)	COL3A1	-0.181211	1.39e-05	5.89e-05
BRCA-LumA (n=568)	INHBA	-0.289055	2.15e-12	4.81e-11		BRCA-LumA (n=568)	CTSZ	0.174134	3.01e-05	0.000119106
BRCA-LumA (n=568)	LAMB1	-0.181778	1.31e-05	7.82e-05		BRCA-LumA (n=568)	DAB2	-0.234588	1.53e-08	1.15e-07
BRCA-LumA (n=568)	MMP2	-0.0522289	0.213918	0.317534		BRCA-LumA (n=568)	DDR2	-0.349389	9.45e-18	1.72e-16
BRCA-LumA (n=568)	PMP22	-0.171622	3.93e-05	0.000210147		BRCA-LumA (n=568)	HIF1A	-0.27459	2.77e-11	3e-10
BRCA-LumA (n=568)	PTGS1	-0.105082	0.0122172	0.0315818		BRCA-LumA (n=568)	IFIT3	0.0500231	0.233926	0.322656
BRCA-LumA (n=568)	RRAS	0.302128	1.88e-13	4.92e-12		BRCA-LumA (n=568)	IFITM3	0.287249	2.98e-12	3.79e-11
BRCA-LumA (n=568)	SDC1	-0.00932936	0.824423	0.866614		BRCA-LumA (n=568)	MTHFD2	-0.218578	1.43e-07	8.72e-07
BRCA-LumA (n=568)	SNAI1	-0.0690496	0.10018	0.169194		BRCA-LumA (n=568)	PDGFRB	-0.179856	1.62e-05	6.77e-05
BRCA-LumA (n=568)	TNC	-0.117608	0.00500857	0.0142566		BRCA-LumA (n=568)	PPIC	-0.111248	0.00796061	0.0183002
BRCA-LumA (n=568)	VLDLR	-0.227053	4.48e-08	4.54e-07		BRCA-LumA (n=568)	PROCR	-0.0217914	0.604272	0.683759
BRCA-LumB (n=219)	CCL2	0.0645332	0.341843	0.451827		BRCA-LumA (n=568)	SDC2	-0.122025	0.0035834	0.00924749
BRCA-LumB (n=219)	CDH2	-0.187177	0.00545755	0.0153053		BRCA-LumA (n=568)	SERPINH1	-0.0245478	0.559328	0.640099
BRCA-LumB (n=219)	CFH	-0.0782462	0.248878	0.356209		BRCA-LumA (n=568)	SLC3A2	0.218009	1.54e-07	9.27e-07
BRCA-LumB (n=219)	COL6A1	0.0337096	0.619794	0.712622		BRCA-LumA (n=568)	SPARC	-0.209838	4.5e-07	2.47e-06
BRCA-LumB (n=219)	COL6A2	0.17521	0.00937244	0.0245622		BRCA-LumA (n=568)	STAT1	-0.0341862	0.416107	0.505138
BRCA-LumB (n=219)	CYP1B1	-0.127276	0.0600549	0.115257		BRCA-LumA (n=568)	VIM	-0.0816436	0.0518046	0.0935524
BRCA-LumB (n=219)	GAS1	-0.0769705	0.2567	0.361282		BRCA-LumB (n=219)	B2M	0.0334045	0.622967	0.701335
BRCA-LumB (n=219)	HTRA1	-0.0182561	0.788205	0.847293		BRCA-LumB (n=219)	BCL3	-0.0402482	0.553549	0.635351
BRCA-LumB (n=219)	IL11	-0.0666971	0.325867	0.436019		BRCA-LumB (n=219)	CD68	0.160322	0.0175799	0.0363409
BRCA-LumB (n=219)	INHBA	-0.108906	0.108006	0.180803		BRCA-LumB (n=219)	COL3A1	-0.0737875	0.276953	0.371749
BRCA-LumB (n=219)	LAMB1	-0.0991306	0.143685	0.23038		BRCA-LumB (n=219)	CTSZ	0.257758	0.000114301	0.000421387
BRCA-LumB (n=219)	MMP2	-0.0500611	0.461086	0.569797		BRCA-LumB (n=219)	DAB2	-0.134653	0.0465516	0.0858931
BRCA-LumB (n=219)	PMP22	-0.0960675	0.156538	0.247852		BRCA-LumB (n=219)	DDR2	-0.168412	0.0125652	0.027276
BRCA-LumB (n=219)	PTGS1	-0.0519417	0.4444	0.5555		BRCA-LumB (n=219)	HIF1A	-0.0840175	0.21556	0.300956
BRCA-LumB (n=219)	RRAS	0.0750728	0.268648	0.373943		BRCA-LumB (n=219)	IFIT3	0.139856	0.0386387	0.0746641
BRCA-LumB (n=219)	SDC1	0.077904	0.25096	0.357535		BRCA-LumB (n=219)	IFITM3	0.198822	0.0031265	0.00826259
BRCA-LumB (n=219)	SNAI1	-0.0492442	0.468441	0.57701		BRCA-LumB (n=219)	MTHFD2	-0.146864	0.029799	0.0588622
BRCA-LumB (n=219)	TNC	-0.0165629	0.807446	0.85587		BRCA-LumB (n=219)	PDGFRB	-0.0676077	0.31929	0.410663
BRCA-LumB (n=219)	VLDLR	-0.177725	0.00838771	0.0221342		BRCA-LumB (n=219)	PPIC	-0.103244	0.12771	0.198
CESC (n=306)	CCL2	0.105601	0.0650575	0.121483		BRCA-LumB (n=219)	PROCR	-0.0180961	0.790018	0.829415
CESC (n=306)	CDH2	0.0232716	0.685128	0.766859		BRCA-LumB (n=219)	SDC2	-0.161581	0.0167001	0.0348288
CESC (n=306)	CFH	0.139882	0.0143266	0.0364155		BRCA-LumB (n=219)	SERPINH1	0.0883853	0.192558	0.277062
CESC (n=306)	COL6A1	0.072858	0.20374	0.307191		BRCA-LumB (n=219)	SLC3A2	0.169938	0.0117751	0.0258792
CESC (n=306)	COL6A2	0.0978139	0.0876104	0.152366		BRCA-LumB (n=219)	SPARC	-0.141344	0.0365969	0.0709709
CESC (n=306)	CYP1B1	-0.0432679	0.450768	0.561613		BRCA-LumB (n=219)	STAT1	0.0778548	0.25126	0.343603
CESC (n=306)	GAS1	0.0722193	0.207743	0.310926		BRCA-LumB (n=219)	VIM	-0.0181647	0.789241	0.829415
CESC (n=306)	HTRA1	0.0352631	0.538872	0.639911		CESC (n=306)	B2M	0.229176	5.2e-05	0.000199943
CESC (n=306)	IL11	-0.00157411	0.978122	0.9846		CESC (n=306)	BCL3	0.018036	0.753342	0.804637
CESC (n=306)	INHBA	-0.104306	0.0684365	0.12533		CESC (n=306)	CD68	0.103376	0.070952	0.121806
CESC (n=306)	LAMB1	0.105954	0.0641611	0.120401		CESC (n=306)	COL3A1	-0.0568752	0.321373	0.411357
CESC (n=306)	MMP2	0.0762772	0.18326	0.283084		CESC (n=306)	CTSZ	0.282302	5.15e-07	2.8e-06
CESC (n=306)	PMP22	0.102535	0.0732919	0.131995		CESC (n=306)	DAB2	0.0987579	0.0845805	0.140674
CESC (n=306)	PTGS1	-0.132249	0.020661	0.0495343		CESC (n=306)	DDR2	-0.0370701	0.51826	0.600011
CESC (n=306)	RRAS	0.176299	0.00196389	0.00654631		CESC (n=306)	HIF1A	-0.123014	0.031457	0.0619843
CESC (n=306)	SDC1	-0.291809	2.02e-07	1.79e-06		CESC (n=306)	IFIT3	0.285402	3.81e-07	2.13e-06
CESC (n=306)	SNAI1	0.0489236	0.393758	0.507214		CESC (n=306)	IFITM3	0.472114	2.16e-18	4.67e-17
CESC (n=306)	TNC	-0.0465883	0.416753	0.53143		CESC (n=306)	MTHFD2	-0.0343681	0.549231	0.6313
CESC (n=306)	VLDLR	-0.229112	5.22e-05	0.000266478		CESC (n=306)	PDGFRB	0.0253816	0.658308	0.730204
CHOL (n=36)	CCL2	0.0604891	0.726003	0.801969		CESC (n=306)	PPIC	0.0124273	0.828592	0.857684
CHOL (n=36)	CDH2	-0.0108108	0.950103	0.967933		CESC (n=306)	PROCR	-0.08731	0.127518	0.198
CHOL (n=36)	CFH	-0.119691	0.486862	0.59488		CESC (n=306)	SDC2	0.0372856	0.515829	0.598063
CHOL (n=36)	COL6A1	-0.033462	0.846379	0.883582		CESC (n=306)	SERPINH1	0.124966	0.0288413	0.0573957
CHOL (n=36)	COL6A2	-0.021879	0.899212	0.929798		CESC (n=306)	SLC3A2	0.0121492	0.832371	0.858114
CHOL (n=36)	CYP1B1	-0.0736165	0.669605	0.755044		CESC (n=306)	SPARC	-0.0306063	0.593808	0.67287
CHOL (n=36)	GAS1	-0.194595	0.255423	0.360776		CESC (n=306)	STAT1	0.296448	1.27e-07	7.85e-07
CHOL (n=36)	HTRA1	-0.0754183	0.661993	0.748682		CESC (n=306)	VIM	0.104707	0.0673764	0.118204
CHOL (n=36)	IL11	0.0229086	0.894495	0.927444		CHOL (n=36)	B2M	0.0692407	0.688225	0.750109
CHOL (n=36)	INHBA	-0.0890605	0.605482	0.699341		CHOL (n=36)	BCL3	0.183526	0.283976	0.379267
CHOL (n=36)	LAMB1	0.00694981	0.967912	0.980153		CHOL (n=36)	CD68	-0.183526	0.283976	0.379267
CHOL (n=36)	MMP2	-0.0252252	0.883895	0.917706		CHOL (n=36)	COL3A1	-0.115315	0.50304	0.588351
CHOL (n=36)	PMP22	-0.0440154	0.798804	0.851475		CHOL (n=36)	CTSZ	0.0491634	0.775841	0.817751
CHOL (n=36)	PTGS1	0.0362934	0.833555	0.872075		CHOL (n=36)	DAB2	0.0965251	0.575465	0.6558
CHOL (n=36)	RRAS	-0.0465894	0.7873	0.847293		CHOL (n=36)	DDR2	-0.266924	0.11555	0.182328
CHOL (n=36)	SDC1	-0.214672	0.208647	0.310926		CHOL (n=36)	HIF1A	-0.312999	0.063066	0.111537
CHOL (n=36)	SNAI1	-0.264865	0.118492	0.194082		CHOL (n=36)	IFIT3	0.153411	0.371706	0.462379
CHOL (n=36)	TNC	-0.112227	0.514621	0.616708		CHOL (n=36)	IFITM3	0.217761	0.202016	0.287057
CHOL (n=36)	VLDLR	-0.319949	0.0571339	0.111053		CHOL (n=36)	MTHFD2	-0.12175	0.479343	0.565597
COAD (n=458)	CCL2	0.0608099	0.193932	0.295727		CHOL (n=36)	PDGFRB	-0.019305	0.91102	0.924893
COAD (n=458)	CDH2	-0.0180892	0.699424	0.780561		CHOL (n=36)	PPIC	-0.109138	0.526333	0.608478
COAD (n=458)	CFH	0.0960771	0.0398523	0.0834373		CHOL (n=36)	PROCR	-0.100386	0.560207	0.640099
COAD (n=458)	COL6A1	0.190554	4.05e-05	0.000215296		CHOL (n=36)	SDC2	-0.439382	0.00733711	0.0170136
COAD (n=458)	COL6A2	0.189606	4.43e-05	0.000230678		CHOL (n=36)	SERPINH1	-0.32278	0.054848	0.098162
COAD (n=458)	CYP1B1	0.04189	0.371093	0.482104		CHOL (n=36)	SLC3A2	0.0823681	0.632949	0.709303
COAD (n=458)	GAS1	0.0615182	0.188781	0.289846		CHOL (n=36)	SPARC	-0.180695	0.291599	0.386224
COAD (n=458)	HTRA1	0.0960059	0.0400002	0.083517		CHOL (n=36)	STAT1	0.222909	0.191293	0.275737
COAD (n=458)	IL11	0.0868829	0.0631962	0.119773		CHOL (n=36)	VIM	-0.221364	0.194467	0.279306
COAD (n=458)	INHBA	0.0257917	0.581943	0.680425		COAD (n=458)	B2M	0.132864	0.00439568	0.0110237
COAD (n=458)	LAMB1	-0.252467	4.32e-08	4.44e-07		COAD (n=458)	BCL3	0.27406	2.47e-09	2.06e-08
COAD (n=458)	MMP2	0.0702161	0.133502	0.215961		COAD (n=458)	CD68	0.215376	3.3e-06	1.62e-05
COAD (n=458)	PMP22	0.0793624	0.0897977	0.155105		COAD (n=458)	COL3A1	0.0568	0.225042	0.312151
COAD (n=458)	PTGS1	0.0867973	0.0634576	0.11997		COAD (n=458)	CTSZ	0.200519	1.54e-05	6.46e-05
COAD (n=458)	RRAS	0.127974	0.00609615	0.0168475		COAD (n=458)	DAB2	-0.197504	2.07e-05	8.54e-05
COAD (n=458)	SDC1	0.0286313	0.541075	0.641524		COAD (n=458)	DDR2	0.0351158	0.453442	0.540617
COAD (n=458)	SNAI1	0.134268	0.0039938	0.012084		COAD (n=458)	HIF1A	-0.00577514	0.901904	0.917968
COAD (n=458)	TNC	0.0693529	0.138355	0.222304		COAD (n=458)	IFIT3	0.29763	8.03e-11	8.03e-10
COAD (n=458)	VLDLR	-0.08581	0.0665381	0.123127		COAD (n=458)	IFITM3	0.31009	1.15e-11	1.4e-10
DLBC (n=48)	CCL2	-0.205927	0.16026	0.253157		COAD (n=458)	MTHFD2	-0.0034242	0.941742	0.951254
DLBC (n=48)	CDH2	-0.269648	0.0638208	0.120357		COAD (n=458)	PDGFRB	0.0754325	0.106916	0.169707
DLBC (n=48)	CFH	0.0226878	0.878349	0.913195		COAD (n=458)	PPIC	-0.0312031	0.505339	0.589021
DLBC (n=48)	COL6A1	-0.0384281	0.795392	0.851475		COAD (n=458)	PROCR	0.104477	0.0253565	0.0510962
DLBC (n=48)	COL6A2	0.181394	0.21725	0.319981		COAD (n=458)	SDC2	-0.0332753	0.477473	0.564222
DLBC (n=48)	CYP1B1	-0.200716	0.171338	0.269601		COAD (n=458)	SERPINH1	0.178529	0.000122464	0.000449409
DLBC (n=48)	GAS1	-0.141446	0.337575	0.448237		COAD (n=458)	SLC3A2	0.0768024	0.100678	0.162057
DLBC (n=48)	HTRA1	-0.157512	0.284979	0.390242		COAD (n=458)	SPARC	0.0333229	0.476842	0.564222
DLBC (n=48)	IL11	-0.346163	0.0159481	0.0394807		COAD (n=458)	STAT1	0.249951	5.93e-08	3.89e-07
DLBC (n=48)	INHBA	-0.261839	0.0722137	0.130672		COAD (n=458)	VIM	0.138633	0.00294765	0.0078604
DLBC (n=48)	LAMB1	-0.286908	0.0480249	0.0965581		DLBC (n=48)	B2M	0.2703	0.0631576	0.111537
DLBC (n=48)	MMP2	-0.0428789	0.772294	0.83969		DLBC (n=48)	BCL3	-0.204299	0.163664	0.242465
DLBC (n=48)	PMP22	-0.236539	0.105521	0.177425		DLBC (n=48)	CD68	0.142966	0.332357	0.421664
DLBC (n=48)	PTGS1	-0.0890143	0.547408	0.646009		DLBC (n=48)	COL3A1	-0.265632	0.0680348	0.118838
DLBC (n=48)	RRAS	0.40241	0.00457624	0.0132746		DLBC (n=48)	CTSZ	0.355189	0.0132373	0.0284672
DLBC (n=48)	SDC1	-0.138949	0.346258	0.455261		DLBC (n=48)	DAB2	-0.210703	0.150573	0.226425
DLBC (n=48)	SNAI1	-0.362245	0.011402	0.0295753		DLBC (n=48)	DDR2	-0.291033	0.0447643	0.0830892
DLBC (n=48)	TNC	-0.276596	0.057026	0.111053		DLBC (n=48)	HIF1A	-0.318172	0.0275331	0.0550662
DLBC (n=48)	VLDLR	-0.280612	0.0533713	0.105083		DLBC (n=48)	IFIT3	0.121906	0.409137	0.498948
ESCA (n=185)	CCL2	0.131598	0.0741681	0.133257		DLBC (n=48)	IFITM3	0.0490664	0.740508	0.79411
ESCA (n=185)	CDH2	0.0257183	0.72822	0.802098		DLBC (n=48)	MTHFD2	-0.438884	0.0018053	0.00508535
ESCA (n=185)	CFH	-0.0427505	0.563404	0.662829		DLBC (n=48)	PDGFRB	-0.16739	0.255459	0.348155
ESCA (n=185)	COL6A1	0.154943	0.0352128	0.0762443		DLBC (n=48)	PPIC	0.0651324	0.660065	0.730362
ESCA (n=185)	COL6A2	0.156961	0.032869	0.0719897		DLBC (n=48)	PROCR	0.0338689	0.819234	0.853369
ESCA (n=185)	CYP1B1	0.119224	0.106007	0.177849		DLBC (n=48)	SDC2	-0.179331	0.222613	0.309722
ESCA (n=185)	GAS1	0.025924	0.726134	0.801969		DLBC (n=48)	SERPINH1	-0.253582	0.0820153	0.136977
ESCA (n=185)	HTRA1	0.188992	0.00998327	0.0260731		DLBC (n=48)	SLC3A2	-0.064264	0.664327	0.734063
ESCA (n=185)	IL11	0.0656116	0.374905	0.486225		DLBC (n=48)	SPARC	-0.282241	0.0519446	0.0935938
ESCA (n=185)	INHBA	0.0987093	0.181301	0.281202		DLBC (n=48)	STAT1	0.119301	0.419296	0.506778
ESCA (n=185)	LAMB1	0.161093	0.0284821	0.0635059		DLBC (n=48)	VIM	0.0933565	0.527959	0.609477
ESCA (n=185)	MMP2	0.0210682	0.775914	0.8404		ESCA (n=185)	B2M	0.428185	1.2e-09	1.03e-08
ESCA (n=185)	PMP22	0.171246	0.0197714	0.0477024		ESCA (n=185)	BCL3	0.103935	0.159161	0.237554
ESCA (n=185)	PTGS1	-0.0728934	0.324109	0.434432		ESCA (n=185)	CD68	0.330003	4.49e-06	2.09e-05
ESCA (n=185)	RRAS	0.245652	0.000750648	0.00285246		ESCA (n=185)	COL3A1	0.0797847	0.28034	0.375665
ESCA (n=185)	SDC1	-0.24141	0.000931686	0.00343729		ESCA (n=185)	CTSZ	0.372761	1.74e-07	1.04e-06
ESCA (n=185)	SNAI1	0.165701	0.0241897	0.0555413		ESCA (n=185)	DAB2	0.21108	0.00392526	0.0100293
ESCA (n=185)	TNC	-0.00174936	0.981146	0.986337		ESCA (n=185)	DDR2	0.0337231	0.648602	0.723684
ESCA (n=185)	VLDLR	-0.379993	9.56e-08	8.97e-07		ESCA (n=185)	HIF1A	-0.00495906	0.946587	0.95374
GBM (n=153)	CCL2	0.277107	0.000524989	0.00211107		ESCA (n=185)	IFIT3	0.280501	0.000110048	0.000408605
GBM (n=153)	CDH2	0.100887	0.214664	0.318021		ESCA (n=185)	IFITM3	0.345103	1.5e-06	7.76e-06
GBM (n=153)	CFH	0.413902	1.05e-07	9.48e-07		ESCA (n=185)	MTHFD2	0.0950097	0.198295	0.28227
GBM (n=153)	COL6A1	0.184596	0.0223559	0.0524397		ESCA (n=185)	PDGFRB	0.154355	0.0359211	0.0699194
GBM (n=153)	COL6A2	0.168087	0.0378131	0.0807245		ESCA (n=185)	PPIC	0.111237	0.131704	0.201845
GBM (n=153)	CYP1B1	0.158404	0.0505068	0.100748		ESCA (n=185)	PROCR	0.218079	0.00286305	0.00768604
GBM (n=153)	GAS1	0.14919	0.0656865	0.122357		ESCA (n=185)	SDC2	0.0486657	0.510648	0.593777
GBM (n=153)	HTRA1	0.165229	0.0412445	0.085411		ESCA (n=185)	SERPINH1	0.196988	0.00719768	0.0167388
GBM (n=153)	IL11	0.0642583	0.430037	0.542859		ESCA (n=185)	SLC3A2	0.0313673	0.671673	0.740135
GBM (n=153)	INHBA	0.168999	0.0367707	0.0789428		ESCA (n=185)	SPARC	0.135029	0.06687	0.117574
GBM (n=153)	LAMB1	0.0733451	0.367587	0.478366		ESCA (n=185)	STAT1	0.213394	0.00354016	0.00916547
GBM (n=153)	MMP2	0.0401003	0.622618	0.71371		ESCA (n=185)	VIM	0.17737	0.0157212	0.033149
GBM (n=153)	PMP22	0.303339	0.000138112	0.000636152		GBM (n=153)	B2M	0.432227	2.42e-08	1.71e-07
GBM (n=153)	PTGS1	0.391571	5.58e-07	4.56e-06		GBM (n=153)	BCL3	0.258393	0.00126023	0.00368683
GBM (n=153)	RRAS	0.484825	2.14e-10	3.4e-09		GBM (n=153)	CD68	0.247554	0.00203463	0.00565176
GBM (n=153)	SDC1	0.181962	0.0243781	0.0556376		GBM (n=153)	COL3A1	0.123514	0.128238	0.198052
GBM (n=153)	SNAI1	0.0210084	0.796594	0.851475		GBM (n=153)	CTSZ	0.296795	0.000195052	0.000684391
GBM (n=153)	TNC	0.166814	0.0393108	0.0827086		GBM (n=153)	DAB2	0.142428	0.0790444	0.132848
GBM (n=153)	VLDLR	-0.263279	0.00100874	0.00366816		GBM (n=153)	DDR2	0.0295793	0.716639	0.773699
HNSC (n=522)	CCL2	0.203058	2.91e-06	2.02e-05		GBM (n=153)	HIF1A	0.0841308	0.301164	0.393678
HNSC (n=522)	CDH2	0.149605	0.000605392	0.00235948		GBM (n=153)	IFIT3	0.418979	7.04e-08	4.51e-07
HNSC (n=522)	CFH	0.259172	1.85e-09	2.35e-08		GBM (n=153)	IFITM3	0.600847	2.2e-16	3.45e-15
HNSC (n=522)	COL6A1	0.18025	3.44e-05	0.000189335		GBM (n=153)	MTHFD2	-0.199124	0.0136025	0.0290962
HNSC (n=522)	COL6A2	0.250462	6.58e-09	7.93e-08		GBM (n=153)	PDGFRB	0.0865432	0.287465	0.382013
HNSC (n=522)	CYP1B1	0.125751	0.00400679	0.012084		GBM (n=153)	PPIC	0.437869	1.51e-08	1.14e-07
HNSC (n=522)	GAS1	0.179798	3.6e-05	0.000195424		GBM (n=153)	PROCR	0.389811	6.34e-07	3.43e-06
HNSC (n=522)	HTRA1	0.119392	0.00631384	0.0173859		GBM (n=153)	SDC2	0.237325	0.00313899	0.00826259
HNSC (n=522)	IL11	0.106605	0.0148198	0.0373514		GBM (n=153)	SERPINH1	0.27463	0.000591611	0.00185604
HNSC (n=522)	INHBA	0.0689737	0.115496	0.191653		GBM (n=153)	SLC3A2	0.0728727	0.370689	0.461917
HNSC (n=522)	LAMB1	0.173035	7.07e-05	0.000353502		GBM (n=153)	SPARC	0.107545	0.185772	0.270215
HNSC (n=522)	MMP2	0.0654665	0.135241	0.218223		GBM (n=153)	STAT1	0.398242	3.43e-07	1.96e-06
HNSC (n=522)	PMP22	0.131187	0.00267261	0.00864334		GBM (n=153)	VIM	0.257492	0.00131247	0.00381809
HNSC (n=522)	PTGS1	-0.065105	0.137415	0.221262		HNSC (n=522)	B2M	0.391723	1.37e-20	3.42e-19
HNSC (n=522)	RRAS	0.347563	2.88e-16	1.09e-14		HNSC (n=522)	BCL3	0.0859333	0.0497311	0.0904202
HNSC (n=522)	SDC1	-0.363766	8.92e-18	3.99e-16		HNSC (n=522)	CD68	0.147451	0.000726772	0.00224486
HNSC (n=522)	SNAI1	0.125016	0.00422743	0.0125502		HNSC (n=522)	COL3A1	0.0437154	0.318831	0.410663
HNSC (n=522)	TNC	0.11875	0.00660294	0.0179865		HNSC (n=522)	CTSZ	0.464842	2.42e-29	1.38e-27
HNSC (n=522)	VLDLR	-0.0476187	0.277493	0.383445		HNSC (n=522)	DAB2	0.15953	0.000252645	0.000856425
HNSC-HPV- (n=422)	CCL2	0.232557	1.37e-06	1.03e-05		HNSC (n=522)	DDR2	-0.0626063	0.153188	0.229496
HNSC-HPV- (n=422)	CDH2	0.184081	0.000143044	0.000650979		HNSC (n=522)	HIF1A	-0.214731	7.34e-07	3.89e-06
HNSC-HPV- (n=422)	CFH	0.319335	1.85e-11	3.81e-10		HNSC (n=522)	IFIT3	0.456225	3.39e-28	1.81e-26
HNSC-HPV- (n=422)	COL6A1	0.226821	2.51e-06	1.8e-05		HNSC (n=522)	IFITM3	0.492025	3.55e-33	2.84e-31
HNSC-HPV- (n=422)	COL6A2	0.294018	7.34e-10	9.96e-09		HNSC (n=522)	MTHFD2	0.079301	0.0702455	0.121113
HNSC-HPV- (n=422)	CYP1B1	0.0995406	0.0409694	0.085073		HNSC (n=522)	PDGFRB	0.0707299	0.106498	0.16938
HNSC-HPV- (n=422)	GAS1	0.179588	0.000208518	0.000926748		HNSC (n=522)	PPIC	0.0986578	0.0241859	0.0488604
HNSC-HPV- (n=422)	HTRA1	0.180828	0.000188084	0.000840846		HNSC (n=522)	PROCR	0.0525486	0.230705	0.318763
HNSC-HPV- (n=422)	IL11	0.152434	0.00168676	0.00574859		HNSC (n=522)	SDC2	0.123038	0.00487696	0.0120048
HNSC-HPV- (n=422)	INHBA	0.163836	0.00072881	0.00278339		HNSC (n=522)	SERPINH1	0.198741	4.75e-06	2.18e-05
HNSC-HPV- (n=422)	LAMB1	0.213955	9.27e-06	5.87e-05		HNSC (n=522)	SLC3A2	-0.0428197	0.328857	0.41826
HNSC-HPV- (n=422)	MMP2	0.138714	0.00430478	0.0127301		HNSC (n=522)	SPARC	0.0774253	0.0771658	0.130238
HNSC-HPV- (n=422)	PMP22	0.190924	7.92e-05	0.000388355		HNSC (n=522)	STAT1	0.434608	1.84e-25	7.73e-24
HNSC-HPV- (n=422)	PTGS1	-0.0198586	0.684171	0.766859		HNSC (n=522)	VIM	0.32582	2.25e-14	3.21e-13
HNSC-HPV- (n=422)	RRAS	0.350075	1.3e-13	3.54e-12		HNSC-HPV- (n=422)	B2M	0.412314	9.46e-19	2.16e-17
HNSC-HPV- (n=422)	SDC1	-0.303836	1.84e-10	2.97e-09		HNSC-HPV- (n=422)	BCL3	0.0658631	0.17687	0.258676
HNSC-HPV- (n=422)	SNAI1	0.174145	0.000325274	0.00140459		HNSC-HPV- (n=422)	CD68	0.20433	2.34e-05	9.5e-05
HNSC-HPV- (n=422)	TNC	0.226452	2.61e-06	1.84e-05		HNSC-HPV- (n=422)	COL3A1	0.100339	0.0393693	0.0751681
HNSC-HPV- (n=422)	VLDLR	-0.0955071	0.0499219	0.0998445		HNSC-HPV- (n=422)	CTSZ	0.466029	3.86e-24	1.54e-22
HNSC-HPV+ (n=98)	CCL2	0.0497612	0.626547	0.716054		HNSC-HPV- (n=422)	DAB2	0.212293	1.09e-05	4.72e-05
HNSC-HPV+ (n=98)	CDH2	-0.00399748	0.968838	0.980153		HNSC-HPV- (n=422)	DDR2	-0.0122529	0.801837	0.837428
HNSC-HPV+ (n=98)	CFH	-0.0595541	0.560224	0.660109		HNSC-HPV- (n=422)	HIF1A	-0.163564	0.000744068	0.00228944
HNSC-HPV+ (n=98)	COL6A1	0.0758628	0.457822	0.56902		HNSC-HPV- (n=422)	IFIT3	0.500755	3.62e-28	1.81e-26
HNSC-HPV+ (n=98)	COL6A2	0.157049	0.122501	0.19936		HNSC-HPV- (n=422)	IFITM3	0.540114	2.5e-33	2.22e-31
HNSC-HPV+ (n=98)	CYP1B1	0.212721	0.0354711	0.0765854		HNSC-HPV- (n=422)	MTHFD2	0.083107	0.0881714	0.146343
HNSC-HPV+ (n=98)	GAS1	0.19214	0.0580412	0.112242		HNSC-HPV- (n=422)	PDGFRB	0.134071	0.00580724	0.0139513
HNSC-HPV+ (n=98)	HTRA1	-0.00509407	0.960296	0.975702		HNSC-HPV- (n=422)	PPIC	0.116341	0.0168031	0.0349155
HNSC-HPV+ (n=98)	IL11	0.0967746	0.343152	0.45277		HNSC-HPV- (n=422)	PROCR	0.12532	0.00996807	0.0223374
HNSC-HPV+ (n=98)	INHBA	-0.234984	0.0198543	0.0477509		HNSC-HPV- (n=422)	SDC2	0.136284	0.00504063	0.0122942
HNSC-HPV+ (n=98)	LAMB1	0.0990571	0.331836	0.442448		HNSC-HPV- (n=422)	SERPINH1	0.261376	5.08e-08	3.42e-07
HNSC-HPV+ (n=98)	MMP2	-0.158834	0.118255	0.194082		HNSC-HPV- (n=422)	SLC3A2	0.00470277	0.923265	0.934952
HNSC-HPV+ (n=98)	PMP22	-0.0847503	0.4067	0.522115		HNSC-HPV- (n=422)	SPARC	0.128308	0.00831817	0.019013
HNSC-HPV+ (n=98)	PTGS1	-0.176023	0.0829636	0.144615		HNSC-HPV- (n=422)	STAT1	0.445626	5.59e-22	1.72e-20
HNSC-HPV+ (n=98)	RRAS	0.344975	0.000503865	0.0020369		HNSC-HPV- (n=422)	VIM	0.352479	8.64e-14	1.17e-12
HNSC-HPV+ (n=98)	SDC1	-0.579723	3.98e-10	5.81e-09		HNSC-HPV+ (n=98)	B2M	0.298319	0.00284914	0.00767444
HNSC-HPV+ (n=98)	SNAI1	-0.00675172	0.947392	0.967933		HNSC-HPV+ (n=98)	BCL3	0.134352	0.187188	0.27178
HNSC-HPV+ (n=98)	TNC	-0.221353	0.0284941	0.0635059		HNSC-HPV+ (n=98)	CD68	-0.100613	0.324261	0.41373
HNSC-HPV+ (n=98)	VLDLR	0.0214155	0.834209	0.872075		HNSC-HPV+ (n=98)	COL3A1	-0.156858	0.122963	0.192777
KICH (n=66)	CCL2	0.241207	0.0510519	0.101304		HNSC-HPV+ (n=98)	CTSZ	0.461112	1.77e-06	9.01e-06
KICH (n=66)	CDH2	0.263754	0.0323665	0.071094		HNSC-HPV+ (n=98)	DAB2	-0.10278	0.313892	0.405676
KICH (n=66)	CFH	0.205135	0.0984719	0.167704		HNSC-HPV+ (n=98)	DDR2	-0.240378	0.0171184	0.0354785
KICH (n=66)	COL6A1	0.231729	0.0611816	0.116829		HNSC-HPV+ (n=98)	HIF1A	-0.426136	1.21e-05	5.17e-05
KICH (n=66)	COL6A2	0.22434	0.0701593	0.127868		HNSC-HPV+ (n=98)	IFIT3	0.299581	0.0027283	0.00739878
KICH (n=66)	CYP1B1	0.227722	0.065928	0.122507		HNSC-HPV+ (n=98)	IFITM3	0.414367	2.22e-05	9.08e-05
KICH (n=66)	GAS1	-0.065108	0.603492	0.698103		HNSC-HPV+ (n=98)	MTHFD2	0.0563153	0.581786	0.662061
KICH (n=66)	HTRA1	0.035633	0.776377	0.8404		HNSC-HPV+ (n=98)	PDGFRB	-0.167977	0.0982657	0.159014
KICH (n=66)	IL11	0.334409	0.0060634	0.0168182		HNSC-HPV+ (n=98)	PPIC	0.00232708	0.981857	0.981857
KICH (n=66)	INHBA	0.215906	0.0816627	0.143004		HNSC-HPV+ (n=98)	PROCR	-0.115264	0.258399	0.351563
KICH (n=66)	LAMB1	0.0149254	0.90532	0.934841		HNSC-HPV+ (n=98)	SDC2	0.0752507	0.461468	0.548551
KICH (n=66)	MMP2	0.0828097	0.508592	0.614515		HNSC-HPV+ (n=98)	SERPINH1	0.107294	0.292997	0.386794
KICH (n=66)	PMP22	0.339651	0.00526944	0.0148876		HNSC-HPV+ (n=98)	SLC3A2	-0.0459869	0.652967	0.72754
KICH (n=66)	PTGS1	0.337773	0.00554274	0.0154871		HNSC-HPV+ (n=98)	SPARC	-0.0953337	0.35042	0.440087
KICH (n=66)	RRAS	0.397516	0.000949559	0.00346954		HNSC-HPV+ (n=98)	STAT1	0.376394	0.000133576	0.000482936
KICH (n=66)	SDC1	0.420937	0.000432511	0.0017768		HNSC-HPV+ (n=98)	VIM	0.19543	0.0537962	0.0964953
KICH (n=66)	SNAI1	0.3303	0.00675742	0.0182763		KICH (n=66)	B2M	0.0953345	0.446394	0.533008
KICH (n=66)	TNC	0.26229	0.033375	0.072888		KICH (n=66)	BCL3	0.489573	3.02e-05	0.000119106
KICH (n=66)	VLDLR	-0.205302	0.0981922	0.167699		KICH (n=66)	CD68	0.330592	0.00670586	0.0156862
KIRC (n=533)	CCL2	0.0795202	0.0665856	0.123127		KICH (n=66)	COL3A1	0.190732	0.125023	0.195349
KIRC (n=533)	CDH2	-0.0520237	0.230508	0.335605		KICH (n=66)	CTSZ	0.532533	4.17e-06	1.99e-05
KIRC (n=533)	CFH	-0.0122462	0.777887	0.8404		KICH (n=66)	DAB2	0.0680722	0.587071	0.667126
KIRC (n=533)	COL6A1	0.0628389	0.1474	0.235345		KICH (n=66)	DDR2	0.130613	0.295878	0.388955
KIRC (n=533)	COL6A2	0.157579	0.000259897	0.0011464		KICH (n=66)	HIF1A	0.102014	0.415036	0.504603
KIRC (n=533)	CYP1B1	-0.078144	0.0714484	0.129906		KICH (n=66)	IFIT3	0.0844797	0.500051	0.585711
KIRC (n=533)	GAS1	-0.119654	0.00567704	0.0158042		KICH (n=66)	IFITM3	0.393424	0.00108313	0.00319744
KIRC (n=533)	HTRA1	-0.0583427	0.178648	0.277654		KICH (n=66)	MTHFD2	0.25298	0.0404214	0.0768102
KIRC (n=533)	IL11	0.0209315	0.629692	0.718568		KICH (n=66)	PDGFRB	0.0990502	0.428791	0.514293
KIRC (n=533)	INHBA	-0.127623	0.00316159	0.00984757		KICH (n=66)	PPIC	-0.133159	0.286479	0.381972
KIRC (n=533)	LAMB1	-0.162242	0.000168684	0.00075858		KICH (n=66)	PROCR	0.180253	0.147535	0.222276
KIRC (n=533)	MMP2	-0.0951579	0.0280405	0.0628635		KICH (n=66)	SDC2	0.16372	0.189002	0.273434
KIRC (n=533)	PMP22	-0.0841989	0.052044	0.103004		KICH (n=66)	SERPINH1	0.395971	0.000998132	0.00299066
KIRC (n=533)	PTGS1	0.0512405	0.237611	0.343971		KICH (n=66)	SLC3A2	0.252228	0.0410402	0.0773825
KIRC (n=533)	RRAS	0.298082	2.13e-12	4.81e-11		KICH (n=66)	SPARC	0.252145	0.0411094	0.0773825
KIRC (n=533)	SDC1	0.056524	0.192597	0.294514		KICH (n=66)	STAT1	0.0992589	0.427814	0.513891
KIRC (n=533)	SNAI1	-0.0143451	0.741082	0.81164		KICH (n=66)	VIM	0.307087	0.0121403	0.0265361
KIRC (n=533)	TNC	-0.0846847	0.0506989	0.100867		KIRC (n=533)	B2M	0.0786851	0.0695028	0.120351
KIRC (n=533)	VLDLR	-0.200275	3.16e-06	2.16e-05		KIRC (n=533)	BCL3	0.251398	3.98e-09	3.21e-08
KIRP (n=290)	CCL2	-0.0384441	0.514341	0.616708		KIRC (n=533)	CD68	0.0520893	0.229919	0.318227
KIRP (n=290)	CDH2	0.211226	0.0002918	0.00126725		KIRC (n=533)	COL3A1	-0.118923	0.00597999	0.0143233
KIRP (n=290)	CFH	0.137894	0.0188067	0.0456649		KIRC (n=533)	CTSZ	0.0597218	0.168582	0.247914
KIRP (n=290)	COL6A1	0.253005	1.29e-05	7.82e-05		KIRC (n=533)	DAB2	0.0720021	0.0968037	0.157404
KIRP (n=290)	COL6A2	0.272944	2.38e-06	1.74e-05		KIRC (n=533)	DDR2	-0.163492	0.000149929	0.000535462
KIRP (n=290)	CYP1B1	-0.159514	0.00648606	0.0177957		KIRC (n=533)	HIF1A	-0.315956	8.05e-14	1.11e-12
KIRP (n=290)	GAS1	-0.0279648	0.635315	0.723897		KIRC (n=533)	IFIT3	0.0668624	0.123137	0.192777
KIRP (n=290)	HTRA1	0.014958	0.799774	0.851475		KIRC (n=533)	IFITM3	0.158663	0.000235303	0.000807907
KIRP (n=290)	IL11	0.107787	0.0668082	0.123238		KIRC (n=533)	MTHFD2	-0.0387276	0.372215	0.462379
KIRP (n=290)	INHBA	-0.188626	0.00124954	0.00436467		KIRC (n=533)	PDGFRB	-0.0142388	0.742932	0.795644
KIRP (n=290)	LAMB1	0.270633	2.92e-06	2.02e-05		KIRC (n=533)	PPIC	-0.207712	1.32e-06	6.85e-06
KIRP (n=290)	MMP2	-0.0387393	0.511114	0.616582		KIRC (n=533)	PROCR	0.0207264	0.633053	0.709303
KIRP (n=290)	PMP22	0.14271	0.0150063	0.0376395		KIRC (n=533)	SDC2	-0.117586	0.00657301	0.0154206
KIRP (n=290)	PTGS1	0.0480303	0.41515	0.531168		KIRC (n=533)	SERPINH1	-0.00520457	0.904582	0.919524
KIRP (n=290)	RRAS	0.283099	9.54e-07	7.4e-06		KIRC (n=533)	SLC3A2	-0.116468	0.00710831	0.0165792
KIRP (n=290)	SDC1	-0.0612406	0.298636	0.405698		KIRC (n=533)	SPARC	-0.152201	0.000421667	0.0013724
KIRP (n=290)	SNAI1	-0.0764601	0.194168	0.295727		KIRC (n=533)	STAT1	0.119921	0.00556945	0.0134204
KIRP (n=290)	TNC	0.171254	0.00344025	0.0105427		KIRC (n=533)	VIM	0.076903	0.0760792	0.128804
KIRP (n=290)	VLDLR	-0.212707	0.000263818	0.00115231		KIRP (n=290)	B2M	-0.0615634	0.296092	0.388955
LGG (n=516)	CCL2	0.433697	4.45e-25	5.64e-23		KIRP (n=290)	BCL3	0.26205	6.11e-06	2.76e-05
LGG (n=516)	CDH2	-0.0477959	0.278498	0.384135		KIRP (n=290)	CD68	0.0773505	0.189011	0.273434
LGG (n=516)	CFH	0.381696	2.42e-19	1.68e-17		KIRP (n=290)	COL3A1	-0.121267	0.0390358	0.0750689
LGG (n=516)	COL6A1	0.307995	8.43e-13	2e-11		KIRP (n=290)	CTSZ	0.209542	0.000326983	0.00108542
LGG (n=516)	COL6A2	0.517762	9.94e-37	2.52e-34		KIRP (n=290)	DAB2	0.020326	0.730334	0.785306
LGG (n=516)	CYP1B1	0.0699478	0.112513	0.187111		KIRP (n=290)	DDR2	-0.259166	7.79e-06	3.46e-05
LGG (n=516)	GAS1	0.0682486	0.121536	0.198214		KIRP (n=290)	HIF1A	-0.185268	0.00153042	0.00437262
LGG (n=516)	HTRA1	-0.0570357	0.195834	0.297667		KIRP (n=290)	IFIT3	-0.0825079	0.1611	0.239391
LGG (n=516)	IL11	0.000136912	0.997525	0.997728		KIRP (n=290)	IFITM3	0.220915	0.000148982	0.000534466
LGG (n=516)	INHBA	-0.0345026	0.434167	0.5454		KIRP (n=290)	MTHFD2	-0.272627	2.45e-06	1.23e-05
LGG (n=516)	LAMB1	0.221107	3.91e-07	3.3e-06		KIRP (n=290)	PDGFRB	-0.095776	0.103587	0.166071
LGG (n=516)	MMP2	0.283208	5.67e-11	1e-09		KIRP (n=290)	PPIC	0.0474047	0.421259	0.506778
LGG (n=516)	PMP22	0.455056	9.72e-28	1.48e-25		KIRP (n=290)	PROCR	-0.147806	0.0117343	0.0258606
LGG (n=516)	PTGS1	0.63198	6.93e-59	2.63e-56		KIRP (n=290)	SDC2	0.211936	0.000278052	0.00093463
LGG (n=516)	RRAS	0.640971	4.87e-61	3.7e-58		KIRP (n=290)	SERPINH1	0.0797727	0.17549	0.2576
LGG (n=516)	SDC1	0.0886715	0.0440818	0.0900597		KIRP (n=290)	SLC3A2	-0.00570362	0.922956	0.934952
LGG (n=516)	SNAI1	0.422662	8.94e-24	9.7e-22		KIRP (n=290)	SPARC	-0.13846	0.0183202	0.0376764
LGG (n=516)	TNC	0.40047	2.69e-21	2.27e-19		KIRP (n=290)	STAT1	-0.0245501	0.677168	0.743262
LGG (n=516)	VLDLR	-0.156805	0.000349653	0.00147631		KIRP (n=290)	VIM	0.118091	0.0444979	0.0827868
LIHC (n=371)	CCL2	0.0315772	0.544304	0.643345		LGG (n=516)	B2M	0.508094	3.22e-35	3.68e-33
LIHC (n=371)	CDH2	-0.0704674	0.175608	0.274613		LGG (n=516)	BCL3	0.449291	5.3e-27	2.49e-25
LIHC (n=371)	CFH	-0.085873	0.0986362	0.167704		LGG (n=516)	CD68	0.585312	9.15e-49	2.44e-46
LIHC (n=371)	COL6A1	-0.00338079	0.948254	0.967933		LGG (n=516)	COL3A1	0.290912	1.6e-11	1.86e-10
LIHC (n=371)	COL6A2	0.0498861	0.337947	0.448237		LGG (n=516)	CTSZ	0.737988	7.55e-90	6.04e-87
LIHC (n=371)	CYP1B1	-0.0807863	0.120341	0.196687		LGG (n=516)	DAB2	0.270677	4.08e-10	3.67e-09
LIHC (n=371)	GAS1	-0.0739346	0.155252	0.246329		LGG (n=516)	DDR2	0.13783	0.0016994	0.00483816
LIHC (n=371)	HTRA1	0.0123598	0.812446	0.857582		LGG (n=516)	HIF1A	-0.0361334	0.412747	0.502583
LIHC (n=371)	IL11	0.0384997	0.459708	0.56902		LGG (n=516)	IFIT3	0.124126	0.00474732	0.0118313
LIHC (n=371)	INHBA	-0.172487	0.00084945	0.00316462		LGG (n=516)	IFITM3	0.629524	2.61e-58	1.04e-55
LIHC (n=371)	LAMB1	-0.0274622	0.598003	0.693866		LGG (n=516)	MTHFD2	-0.236741	5.26e-08	3.49e-07
LIHC (n=371)	MMP2	0.0414452	0.426068	0.539656		LGG (n=516)	PDGFRB	0.175006	6.43e-05	0.000242459
LIHC (n=371)	PMP22	-0.0167313	0.748056	0.818019		LGG (n=516)	PPIC	0.392418	1.92e-20	4.65e-19
LIHC (n=371)	PTGS1	-0.00179655	0.972489	0.980227		LGG (n=516)	PROCR	0.505318	8.56e-35	8.56e-33
LIHC (n=371)	RRAS	0.197476	0.000128882	0.000600923		LGG (n=516)	SDC2	0.288186	2.51e-11	2.79e-10
LIHC (n=371)	SDC1	-0.123657	0.0171762	0.0420635		LGG (n=516)	SERPINH1	0.51615	1.79e-36	2.38e-34
LIHC (n=371)	SNAI1	-0.0623033	0.231244	0.336034		LGG (n=516)	SLC3A2	0.306424	1.11e-12	1.46e-11
LIHC (n=371)	TNC	-0.0157109	0.762949	0.83191		LGG (n=516)	SPARC	0.0182512	0.679155	0.743262
LIHC (n=371)	VLDLR	0.0489769	0.346837	0.455261		LGG (n=516)	STAT1	0.23522	6.44e-08	4.19e-07
LUAD (n=515)	CCL2	0.0569057	0.197293	0.29869		LGG (n=516)	VIM	0.572198	3.3e-46	5.28e-44
LUAD (n=515)	CDH2	-0.0346976	0.432021	0.543602		LIHC (n=371)	B2M	0.0925527	0.0749944	0.127379
LUAD (n=515)	CFH	0.0472748	0.284247	0.390242		LIHC (n=371)	BCL3	0.203895	7.63e-05	0.000285303
LUAD (n=515)	COL6A1	0.0554183	0.209279	0.311257		LIHC (n=371)	CD68	0.192889	0.000185536	0.000653871
LUAD (n=515)	COL6A2	0.0819768	0.0630331	0.119773		LIHC (n=371)	COL3A1	-0.0383985	0.460889	0.548551
LUAD (n=515)	CYP1B1	-0.0619238	0.160555	0.253157		LIHC (n=371)	CTSZ	0.0253268	0.626782	0.70425
LUAD (n=515)	GAS1	-0.0839602	0.0568979	0.111053		LIHC (n=371)	DAB2	0.100441	0.0532377	0.0957083
LUAD (n=515)	HTRA1	-0.030388	0.491392	0.599451		LIHC (n=371)	DDR2	-0.254817	6.56e-07	3.52e-06
LUAD (n=515)	IL11	-0.0901979	0.0407451	0.084839		LIHC (n=371)	HIF1A	-0.059475	0.253157	0.345607
LUAD (n=515)	INHBA	-0.172148	8.62e-05	0.000414557		LIHC (n=371)	IFIT3	0.0835877	0.107968	0.171038
LUAD (n=515)	LAMB1	-0.133551	0.00238937	0.00782724		LIHC (n=371)	IFITM3	0.387059	1.05e-14	1.52e-13
LUAD (n=515)	MMP2	-0.0196211	0.656873	0.743999		LIHC (n=371)	MTHFD2	0.113403	0.0289638	0.0574964
LUAD (n=515)	PMP22	-0.0327	0.459011	0.56902		LIHC (n=371)	PDGFRB	-0.0463869	0.372961	0.462588
LUAD (n=515)	PTGS1	-0.0271746	0.538353	0.639911		LIHC (n=371)	PPIC	0.00227383	0.965184	0.970034
LUAD (n=515)	RRAS	0.150199	0.00062692	0.00241857		LIHC (n=371)	PROCR	0.0204684	0.694349	0.754728
LUAD (n=515)	SDC1	0.0701627	0.111759	0.186274		LIHC (n=371)	SDC2	0.245552	1.69e-06	8.67e-06
LUAD (n=515)	SNAI1	-0.0361391	0.413129	0.529473		LIHC (n=371)	SERPINH1	0.0689986	0.184806	0.269298
LUAD (n=515)	TNC	0.0560506	0.204121	0.307191		LIHC (n=371)	SLC3A2	0.216697	2.55e-05	0.0001027
LUAD (n=515)	VLDLR	-0.132987	0.00249408	0.00813518		LIHC (n=371)	SPARC	-0.0703273	0.176471	0.258565
LUSC (n=501)	CCL2	0.222652	4.79e-07	3.96e-06		LIHC (n=371)	STAT1	0.109416	0.0351416	0.0685691
LUSC (n=501)	CDH2	0.0475885	0.287729	0.393299		LIHC (n=371)	VIM	-0.00919873	0.859834	0.882274
LUSC (n=501)	CFH	0.200941	5.82e-06	3.78e-05		LUAD (n=515)	B2M	0.090424	0.0402412	0.0766498
LUSC (n=501)	COL6A1	0.217204	9.19e-07	7.2e-06		LUAD (n=515)	BCL3	0.0788725	0.0737213	0.125483
LUSC (n=501)	COL6A2	0.243898	3.22e-08	3.39e-07		LUAD (n=515)	CD68	0.0545714	0.216334	0.301511
LUSC (n=501)	CYP1B1	0.205588	3.49e-06	2.37e-05		LUAD (n=515)	COL3A1	-0.0736404	0.0950435	0.155809
LUSC (n=501)	GAS1	0.156817	0.000426548	0.00176184		LUAD (n=515)	CTSZ	0.157094	0.000345418	0.00114188
LUSC (n=501)	HTRA1	0.0248012	0.579699	0.678846		LUAD (n=515)	DAB2	-0.0652776	0.139043	0.211876
LUSC (n=501)	IL11	0.124358	0.00531368	0.014957		LUAD (n=515)	DDR2	-0.128784	0.00341506	0.00889919
LUSC (n=501)	INHBA	0.147369	0.000938298	0.00344496		LUAD (n=515)	HIF1A	-0.187323	1.88e-05	7.84e-05
LUSC (n=501)	LAMB1	0.0963595	0.0310485	0.0685955		LUAD (n=515)	IFIT3	0.160146	0.000263219	0.000888504
LUSC (n=501)	MMP2	0.157468	0.00040333	0.00168424		LUAD (n=515)	IFITM3	0.270394	4.44e-10	3.94e-09
LUSC (n=501)	PMP22	0.13294	0.0028693	0.00916246		LUAD (n=515)	MTHFD2	-0.106997	0.0151307	0.0320226
LUSC (n=501)	PTGS1	0.259552	3.72e-09	4.55e-08		LUAD (n=515)	PDGFRB	-0.0963532	0.028788	0.0573957
LUSC (n=501)	RRAS	0.32538	8.08e-14	2.27e-12		LUAD (n=515)	PPIC	-0.0402478	0.362022	0.452528
LUSC (n=501)	SDC1	-0.193448	1.3e-05	7.82e-05		LUAD (n=515)	PROCR	0.0293842	0.505822	0.589021
LUSC (n=501)	SNAI1	0.189347	1.99e-05	0.000115336		LUAD (n=515)	SDC2	-0.0464883	0.292344	0.386571
LUSC (n=501)	TNC	0.0703429	0.115834	0.191795		LUAD (n=515)	SERPINH1	0.0437897	0.321292	0.411357
LUSC (n=501)	VLDLR	-0.15124	0.000683026	0.00262172		LUAD (n=515)	SLC3A2	-0.0224476	0.611282	0.68974
MESO (n=87)	CCL2	0.169079	0.117456	0.193217		LUAD (n=515)	SPARC	-0.0791276	0.0727907	0.124472
MESO (n=87)	CDH2	-0.191241	0.0759984	0.135819		LUAD (n=515)	STAT1	0.0945013	0.0320196	0.0629379
MESO (n=87)	CFH	-0.0952103	0.380371	0.491636		LUAD (n=515)	VIM	0.0512622	0.245536	0.336351
MESO (n=87)	COL6A1	0.000309835	0.997728	0.997728		LUSC (n=501)	B2M	0.40278	5.79e-21	1.54e-19
MESO (n=87)	COL6A2	0.120416	0.266581	0.371746		LUSC (n=501)	BCL3	0.18347	3.6e-05	0.000141348
MESO (n=87)	CYP1B1	-0.124335	0.251215	0.357535		LUSC (n=501)	CD68	0.1894	1.98e-05	8.2e-05
MESO (n=87)	GAS1	-0.123132	0.255866	0.360776		LUSC (n=501)	COL3A1	0.117586	0.00842583	0.0191496
MESO (n=87)	HTRA1	0.0570278	0.599824	0.694918		LUSC (n=501)	CTSZ	0.36249	5.29e-17	8.64e-16
MESO (n=87)	IL11	0.0408799	0.706958	0.787812		LUSC (n=501)	DAB2	0.161574	0.000281929	0.000943697
MESO (n=87)	INHBA	-0.221896	0.0388662	0.0822794		LUSC (n=501)	DDR2	0.106915	0.0166676	0.0348288
MESO (n=87)	LAMB1	-0.183386	0.0890899	0.154585		LUSC (n=501)	HIF1A	-0.0388799	0.385173	0.474059
MESO (n=87)	MMP2	-0.147263	0.173469	0.271828		LUSC (n=501)	IFIT3	0.424086	2.74e-23	1.03e-21
MESO (n=87)	PMP22	-0.118503	0.274311	0.380048		LUSC (n=501)	IFITM3	0.372459	6.23e-18	1.19e-16
MESO (n=87)	PTGS1	0.0388204	0.721099	0.800051		LUSC (n=501)	MTHFD2	-0.180229	4.96e-05	0.000191883
MESO (n=87)	RRAS	0.230061	0.0320589	0.0706226		LUSC (n=501)	PDGFRB	0.155095	0.000494098	0.00158111
MESO (n=87)	SDC1	0.0262448	0.809326	0.856668		LUSC (n=501)	PPIC	-0.0227787	0.610998	0.68974
MESO (n=87)	SNAI1	-0.203762	0.0583598	0.112287		LUSC (n=501)	PROCR	0.109921	0.0138285	0.0295008
MESO (n=87)	TNC	-0.221313	0.0393954	0.0827086		LUSC (n=501)	SDC2	0.0528879	0.23734	0.326802
MESO (n=87)	VLDLR	-0.104159	0.337008	0.448237		LUSC (n=501)	SERPINH1	0.131612	0.0031638	0.00829848
OV (n=303)	CCL2	0.221712	9.95e-05	0.00046949		LUSC (n=501)	SLC3A2	-0.205193	3.64e-06	1.78e-05
OV (n=303)	CDH2	-0.241721	2.1e-05	0.000120611		LUSC (n=501)	SPARC	0.12547	0.0049157	0.0120631
OV (n=303)	CFH	0.110775	0.0540783	0.1062		LUSC (n=501)	STAT1	0.366171	2.42e-17	4.31e-16
OV (n=303)	COL6A1	0.135884	0.017956	0.0437391		LUSC (n=501)	VIM	0.230706	1.77e-07	1.05e-06
OV (n=303)	COL6A2	0.155499	0.00668622	0.0181483		MESO (n=87)	B2M	0.303747	0.00423519	0.0106882
OV (n=303)	CYP1B1	0.102046	0.0761303	0.135819		MESO (n=87)	BCL3	0.282223	0.00808753	0.0185388
OV (n=303)	GAS1	0.102309	0.075373	0.135103		MESO (n=87)	CD68	0.118083	0.276024	0.371125
OV (n=303)	HTRA1	0.132061	0.0214848	0.0511864		MESO (n=87)	COL3A1	-0.212911	0.04771	0.0875413
OV (n=303)	IL11	-0.0388152	0.500875	0.608616		MESO (n=87)	CTSZ	0.152074	0.159686	0.237893
OV (n=303)	INHBA	0.161844	0.00473988	0.0136451		MESO (n=87)	DAB2	-0.0313662	0.773038	0.815871
OV (n=303)	LAMB1	-0.0134685	0.815384	0.859489		MESO (n=87)	DDR2	-0.31645	0.00282558	0.0076367
OV (n=303)	MMP2	0.131632	0.0219167	0.0518901		MESO (n=87)	HIF1A	-0.383757	0.000243294	0.000828235
OV (n=303)	PMP22	0.115948	0.0437199	0.0895609		MESO (n=87)	IFIT3	0.290607	0.00632213	0.0149636
OV (n=303)	PTGS1	0.0231738	0.687852	0.768776		MESO (n=87)	IFITM3	0.0785704	0.469449	0.556384
OV (n=303)	RRAS	0.18198	0.00146656	0.00506631		MESO (n=87)	MTHFD2	-0.127597	0.238895	0.328377
OV (n=303)	SDC1	-0.0194303	0.736226	0.808571		MESO (n=87)	PDGFRB	-0.0920755	0.396324	0.485542
OV (n=303)	SNAI1	0.0524735	0.362689	0.47443		MESO (n=87)	PPIC	-0.10323	0.341361	0.430739
OV (n=303)	TNC	0.167464	0.00345949	0.0105591		MESO (n=87)	PROCR	0.0332799	0.759598	0.808083
OV (n=303)	VLDLR	-0.0144514	0.80218	0.852667		MESO (n=87)	SDC2	-0.221422	0.0392957	0.0751681
PAAD (n=179)	CCL2	-0.108882	0.146821	0.234913		MESO (n=87)	SERPINH1	-0.0365058	0.737104	0.791521
PAAD (n=179)	CDH2	-0.168332	0.0242938	0.0556123		MESO (n=87)	SLC3A2	0.112962	0.297533	0.389568
PAAD (n=179)	CFH	-0.0792982	0.291349	0.397531		MESO (n=87)	SPARC	-0.210359	0.0505046	0.0916184
PAAD (n=179)	COL6A1	0.0997489	0.184008	0.283309		MESO (n=87)	STAT1	0.324196	0.00218871	0.00601707
PAAD (n=179)	COL6A2	0.208097	0.00518489	0.0147034		MESO (n=87)	VIM	-0.107349	0.322339	0.411935
PAAD (n=179)	CYP1B1	-0.179342	0.0162997	0.04022		OV (n=303)	B2M	0.349316	4.01e-10	3.65e-09
PAAD (n=179)	GAS1	-0.0631913	0.400707	0.515292		OV (n=303)	BCL3	0.372702	2.03e-11	2.29e-10
PAAD (n=179)	HTRA1	-0.0500952	0.505442	0.611682		OV (n=303)	CD68	0.199938	0.000462952	0.0014874
PAAD (n=179)	IL11	0.0883519	0.23956	0.346132		OV (n=303)	COL3A1	0.143386	0.0124717	0.0271863
PAAD (n=179)	INHBA	-0.126512	0.0914981	0.157684		OV (n=303)	CTSZ	0.215267	0.000159364	0.000566626
PAAD (n=179)	LAMB1	-0.139169	0.0631746	0.119773		OV (n=303)	DAB2	0.0994499	0.0839441	0.139907
PAAD (n=179)	MMP2	-0.0610864	0.416612	0.53143		OV (n=303)	DDR2	-0.139495	0.0150976	0.0320226
PAAD (n=179)	PMP22	-0.16955	0.0232693	0.0542982		OV (n=303)	HIF1A	-0.0361719	0.5305	0.611527
PAAD (n=179)	PTGS1	-0.154265	0.0392241	0.0827086		OV (n=303)	IFIT3	0.317975	1.52e-08	1.14e-07
PAAD (n=179)	RRAS	0.386659	8.98e-08	8.55e-07		OV (n=303)	IFITM3	0.211274	0.00021195	0.000740437
PAAD (n=179)	SDC1	0.389028	7.37e-08	7.27e-07		OV (n=303)	MTHFD2	0.0221372	0.70113	0.761064
PAAD (n=179)	SNAI1	-0.075873	0.312756	0.422193		OV (n=303)	PDGFRB	0.105912	0.0655981	0.115591
PAAD (n=179)	TNC	-0.0190739	0.799938	0.851475		OV (n=303)	PPIC	0.143978	0.0121094	0.0265361
PAAD (n=179)	VLDLR	-0.384868	1.04e-07	9.48e-07		OV (n=303)	PROCR	0.00860513	0.881418	0.902861
PCPG (n=181)	CCL2	0.4898	2.6e-12	5.65e-11		OV (n=303)	SDC2	-0.0725267	0.208064	0.293565
PCPG (n=181)	CDH2	-0.188689	0.0109635	0.0285352		OV (n=303)	SERPINH1	-0.0422645	0.46357	0.550232
PCPG (n=181)	CFH	0.577911	1.62e-17	6.85e-16		OV (n=303)	SLC3A2	0.315148	2.06e-08	1.49e-07
PCPG (n=181)	COL6A1	0.593716	1.27e-18	7.41e-17		OV (n=303)	SPARC	0.095503	0.0970484	0.157482
PCPG (n=181)	COL6A2	0.714842	1.29e-29	2.46e-27		OV (n=303)	STAT1	0.157489	0.00601026	0.0143529
PCPG (n=181)	CYP1B1	0.390059	5.7e-08	5.7e-07		OV (n=303)	VIM	-0.114417	0.046597	0.0858931
PCPG (n=181)	GAS1	0.400419	2.33e-08	2.61e-07		PAAD (n=179)	B2M	0.210539	0.00467131	0.0116783
PCPG (n=181)	HTRA1	0.381298	1.19e-07	1.06e-06		PAAD (n=179)	BCL3	0.394085	4.81e-08	3.26e-07
PCPG (n=181)	IL11	-0.147973	0.0468182	0.0948849		PAAD (n=179)	CD68	0.0226811	0.763135	0.809693
PCPG (n=181)	INHBA	0.394361	3.95e-08	4.11e-07		PAAD (n=179)	COL3A1	-0.126784	0.0907975	0.150389
PCPG (n=181)	LAMB1	0.591775	1.75e-18	9.48e-17		PAAD (n=179)	CTSZ	0.157665	0.0350446	0.068547
PCPG (n=181)	MMP2	0.581863	8.69e-18	3.99e-16		PAAD (n=179)	DAB2	-0.135819	0.0698605	0.120709
PCPG (n=181)	PMP22	0.263281	0.000342373	0.00146182		PAAD (n=179)	DDR2	-0.259887	0.000442642	0.00143366
PCPG (n=181)	PTGS1	0.180839	0.0148423	0.0373514		PAAD (n=179)	HIF1A	-0.109522	0.144445	0.218442
PCPG (n=181)	RRAS	0.38348	9.9e-08	9.17e-07		PAAD (n=179)	IFIT3	0.281617	0.000134015	0.000482936
PCPG (n=181)	SDC1	0.199674	0.00704048	0.0189235		PAAD (n=179)	IFITM3	0.421256	4.3e-09	3.44e-08
PCPG (n=181)	SNAI1	0.629142	2.44e-21	2.27e-19		PAAD (n=179)	MTHFD2	-0.0161781	0.829809	0.857684
PCPG (n=181)	TNC	0.44853	2.42e-10	3.75e-09		PAAD (n=179)	PDGFRB	-0.0911117	0.225139	0.312151
PCPG (n=181)	VLDLR	-0.0489689	0.512701	0.616708		PAAD (n=179)	PPIC	0.125489	0.0941718	0.155377
PRAD (n=498)	CCL2	0.287652	6.08e-11	1.05e-09		PAAD (n=179)	PROCR	0.0832842	0.267695	0.36175
PRAD (n=498)	CDH2	-0.0522097	0.244841	0.352422		PAAD (n=179)	SDC2	-0.296527	5.57e-05	0.000213056
PRAD (n=498)	CFH	0.175921	7.92e-05	0.000388355		PAAD (n=179)	SERPINH1	0.0970561	0.196192	0.280775
PRAD (n=498)	COL6A1	0.178698	6.07e-05	0.00030546		PAAD (n=179)	SLC3A2	0.110112	0.142281	0.215578
PRAD (n=498)	COL6A2	0.228866	2.43e-07	2.07e-06		PAAD (n=179)	SPARC	-0.141184	0.0594121	0.105621
PRAD (n=498)	CYP1B1	0.0126369	0.778475	0.8404		PAAD (n=179)	STAT1	0.180269	0.0157458	0.033149
PRAD (n=498)	GAS1	0.184317	3.5e-05	0.000191236		PAAD (n=179)	VIM	-0.0770155	0.305504	0.398051
PRAD (n=498)	HTRA1	0.198707	7.9e-06	5.05e-05		PCPG (n=181)	B2M	0.105614	0.157067	0.234866
PRAD (n=498)	IL11	0.054057	0.22852	0.333859		PCPG (n=181)	BCL3	0.467759	3.15e-11	3.37e-10
PRAD (n=498)	INHBA	0.0356923	0.426754	0.539656		PCPG (n=181)	CD68	0.450386	2e-10	1.88e-09
PRAD (n=498)	LAMB1	0.229974	2.12e-07	1.83e-06		PCPG (n=181)	COL3A1	0.378103	1.54e-07	9.27e-07
PRAD (n=498)	MMP2	0.194674	1.21e-05	7.58e-05		PCPG (n=181)	CTSZ	0.271076	0.000223334	0.00077345
PRAD (n=498)	PMP22	0.182415	4.22e-05	0.000222864		PCPG (n=181)	DAB2	0.72166	2.09e-30	1.4e-28
PRAD (n=498)	PTGS1	0.186207	2.9e-05	0.000162984		PCPG (n=181)	DDR2	0.309603	2.22e-05	9.08e-05
PRAD (n=498)	RRAS	0.188967	2.19e-05	0.000124158		PCPG (n=181)	HIF1A	0.142475	0.0557106	0.0994832
PRAD (n=498)	SDC1	0.293176	2.5e-11	4.88e-10		PCPG (n=181)	IFIT3	0.064224	0.39037	0.478982
PRAD (n=498)	SNAI1	0.073781	0.100053	0.169194		PCPG (n=181)	IFITM3	0.834167	3.9e-48	7.8e-46
PRAD (n=498)	TNC	0.208974	2.55e-06	1.81e-05		PCPG (n=181)	MTHFD2	0.031091	0.677784	0.743262
PRAD (n=498)	VLDLR	0.0290202	0.5182	0.619233		PCPG (n=181)	PDGFRB	0.630097	2.04e-21	5.82e-20
READ (n=166)	CCL2	0.0228489	0.770132	0.83854		PCPG (n=181)	PPIC	0.721035	2.48e-30	1.53e-28
READ (n=166)	CDH2	-0.0319399	0.682898	0.766621		PCPG (n=181)	PROCR	0.0103515	0.89	0.909323
READ (n=166)	CFH	-0.0382302	0.624828	0.715165		PCPG (n=181)	SDC2	-0.0607168	0.41682	0.505236
READ (n=166)	COL6A1	0.182071	0.0188868	0.0457133		PCPG (n=181)	SERPINH1	0.681835	4.3e-26	1.91e-24
READ (n=166)	COL6A2	0.273593	0.00036156	0.00151815		PCPG (n=181)	SLC3A2	0.180333	0.015129	0.0320226
READ (n=166)	CYP1B1	-0.0421365	0.589867	0.685473		PCPG (n=181)	SPARC	0.646085	9.13e-23	2.92e-21
READ (n=166)	GAS1	0.0547789	0.483321	0.592458		PCPG (n=181)	STAT1	-0.0518912	0.487835	0.574769
READ (n=166)	HTRA1	0.0883696	0.257561	0.361823		PCPG (n=181)	VIM	0.508591	2.68e-13	3.57e-12
READ (n=166)	IL11	0.0989657	0.204596	0.307298		PRAD (n=498)	B2M	0.24923	1.73e-08	1.27e-07
READ (n=166)	INHBA	-0.0607866	0.436579	0.547525		PRAD (n=498)	BCL3	0.177559	6.77e-05	0.000254373
READ (n=166)	LAMB1	-0.229527	0.00293256	0.00932529		PRAD (n=498)	CD68	0.074144	0.0983901	0.159014
READ (n=166)	MMP2	0.142132	0.0677464	0.124667		PRAD (n=498)	COL3A1	0.0587733	0.190393	0.274936
READ (n=166)	PMP22	-0.00796218	0.918906	0.945018		PRAD (n=498)	CTSZ	0.253905	9.12e-09	7.08e-08
READ (n=166)	PTGS1	0.0272931	0.727049	0.801969		PRAD (n=498)	DAB2	-0.154217	0.000553317	0.00175656
READ (n=166)	RRAS	0.160546	0.0388018	0.0822794		PRAD (n=498)	DDR2	0.0133868	0.765702	0.81134
READ (n=166)	SDC1	-0.0125309	0.872695	0.90856		PRAD (n=498)	HIF1A	-0.0692306	0.122852	0.192777
READ (n=166)	SNAI1	0.130862	0.0928546	0.159659		PRAD (n=498)	IFIT3	0.261267	3.24e-09	2.67e-08
READ (n=166)	TNC	-0.0327787	0.675037	0.760041		PRAD (n=498)	IFITM3	0.425105	2.84e-23	1.03e-21
READ (n=166)	VLDLR	-0.00827042	0.915778	0.943077		PRAD (n=498)	MTHFD2	-0.284583	9.86e-11	9.74e-10
SARC (n=260)	CCL2	0.287319	2.47e-06	1.79e-05		PRAD (n=498)	PDGFRB	0.105554	0.0184634	0.0377769
SARC (n=260)	CDH2	-0.163845	0.00811833	0.021498		PRAD (n=498)	PPIC	0.113999	0.0108994	0.0242883
SARC (n=260)	CFH	0.00258356	0.966931	0.980153		PRAD (n=498)	PROCR	0.23481	1.15e-07	7.19e-07
SARC (n=260)	COL6A1	-0.083709	0.178423	0.277654		PRAD (n=498)	SDC2	0.0212534	0.636106	0.711409
SARC (n=260)	COL6A2	0.00131363	0.983182	0.987079		PRAD (n=498)	SERPINH1	0.224273	4.26e-07	2.35e-06
SARC (n=260)	CYP1B1	-0.04053	0.515276	0.616708		PRAD (n=498)	SLC3A2	0.102191	0.022564	0.0459318
SARC (n=260)	GAS1	-0.190191	0.00206917	0.00683725		PRAD (n=498)	SPARC	0.00900475	0.84113	0.864915
SARC (n=260)	HTRA1	-0.114995	0.0641045	0.120401		PRAD (n=498)	STAT1	0.130647	0.00349229	0.00907089
SARC (n=260)	IL11	-0.188307	0.00229563	0.00755273		PRAD (n=498)	VIM	0.157556	0.000416775	0.00136647
SARC (n=260)	INHBA	-0.201986	0.00105641	0.00379084		READ (n=166)	B2M	-0.118458	0.128499	0.198071
SARC (n=260)	LAMB1	-0.216362	0.000442015	0.00180608		READ (n=166)	BCL3	0.222326	0.00399014	0.0101337
SARC (n=260)	MMP2	-0.124849	0.0442931	0.0902486		READ (n=166)	CD68	0.202854	0.00876322	0.01986
SARC (n=260)	PMP22	-0.0646628	0.298935	0.405698		READ (n=166)	COL3A1	0.0296778	0.704268	0.763434
SARC (n=260)	PTGS1	0.0826214	0.184151	0.283309		READ (n=166)	CTSZ	0.126231	0.105109	0.167859
SARC (n=260)	RRAS	0.141823	0.0221737	0.0521735		READ (n=166)	DAB2	-0.255381	0.000897813	0.00272065
SARC (n=260)	SDC1	-0.111811	0.0718836	0.130386		READ (n=166)	DDR2	-0.0454552	0.560887	0.640099
SARC (n=260)	SNAI1	-0.109741	0.0773393	0.137331		READ (n=166)	HIF1A	-0.239184	0.00191209	0.00532988
SARC (n=260)	TNC	-0.0393208	0.527898	0.629831		READ (n=166)	IFIT3	0.0863076	0.268875	0.362732
SARC (n=260)	VLDLR	-0.117592	0.0582837	0.112287		READ (n=166)	IFITM3	0.338101	8.38e-06	3.71e-05
SKCM (n=471)	CCL2	0.340988	2.74e-14	8.02e-13		READ (n=166)	MTHFD2	-0.116422	0.135242	0.206872
SKCM (n=471)	CDH2	-0.0462705	0.316317	0.426243		READ (n=166)	PDGFRB	0.0674213	0.388092	0.476918
SKCM (n=471)	CFH	0.254965	2e-08	2.27e-07		READ (n=166)	PPIC	-0.140723	0.0705442	0.121366
SKCM (n=471)	COL6A1	0.176187	0.000121215	0.000568664		READ (n=166)	PROCR	0.136589	0.0793009	0.132999
SKCM (n=471)	COL6A2	0.194601	2.11e-05	0.000120611		READ (n=166)	SDC2	-0.0629641	0.420297	0.506778
SKCM (n=471)	CYP1B1	0.197234	1.62e-05	9.63e-05		READ (n=166)	SERPINH1	0.206425	0.00762357	0.0176267
SKCM (n=471)	GAS1	0.135107	0.00330491	0.0102103		READ (n=166)	SLC3A2	0.118088	0.129705	0.199162
SKCM (n=471)	HTRA1	0.130357	0.00460186	0.0132982		READ (n=166)	SPARC	0.0317897	0.68431	0.74788
SKCM (n=471)	IL11	0.0808735	0.0795387	0.140254		READ (n=166)	STAT1	-0.0479055	0.539938	0.621511
SKCM (n=471)	INHBA	0.0527625	0.253107	0.358421		READ (n=166)	VIM	0.0797437	0.307117	0.399502
SKCM (n=471)	LAMB1	-0.0330518	0.47424	0.583208		SARC (n=260)	B2M	0.395455	3.65e-11	3.85e-10
SKCM (n=471)	MMP2	0.11296	0.0141725	0.0361447		SARC (n=260)	BCL3	0.171887	0.00545353	0.0131807
SKCM (n=471)	PMP22	0.0119459	0.795961	0.851475		SARC (n=260)	CD68	0.208512	0.00071642	0.00222146
SKCM (n=471)	PTGS1	0.230229	4.39e-07	3.67e-06		SARC (n=260)	COL3A1	-0.176251	0.00436346	0.0109773
SKCM (n=471)	RRAS	0.300145	2.92e-11	5.55e-10		SARC (n=260)	CTSZ	0.283883	3.3e-06	1.62e-05
SKCM (n=471)	SDC1	0.0156783	0.734328	0.807654		SARC (n=260)	DAB2	-0.0232111	0.70951	0.76769
SKCM (n=471)	SNAI1	0.110027	0.0169046	0.0415777		SARC (n=260)	DDR2	-0.181995	0.00322876	0.00844121
SKCM (n=471)	TNC	0.0875932	0.0574863	0.111453		SARC (n=260)	HIF1A	-0.125569	0.0430734	0.0805111
SKCM (n=471)	VLDLR	-0.0315989	0.493896	0.60154		SARC (n=260)	IFIT3	0.307535	4.24e-07	2.35e-06
SKCM-Metastasis (n=368)	CCL2	0.324819	1.73e-10	2.85e-09		SARC (n=260)	IFITM3	0.268789	1.11e-05	4.75e-05
SKCM-Metastasis (n=368)	CDH2	-0.126057	0.0155364	0.0387135		SARC (n=260)	MTHFD2	-0.0277562	0.655969	0.729869
SKCM-Metastasis (n=368)	CFH	0.214843	3.24e-05	0.000179654		SARC (n=260)	PDGFRB	-0.0624964	0.315451	0.407034
SKCM-Metastasis (n=368)	COL6A1	0.221907	1.74e-05	0.000102404		SARC (n=260)	PPIC	-0.146407	0.0181709	0.0374658
SKCM-Metastasis (n=368)	COL6A2	0.230863	7.67e-06	4.94e-05		SARC (n=260)	PROCR	0.0652861	0.294291	0.387863
SKCM-Metastasis (n=368)	CYP1B1	0.170608	0.00101686	0.00368007		SARC (n=260)	SDC2	-0.123719	0.0462651	0.0856762
SKCM-Metastasis (n=368)	GAS1	0.115871	0.0262349	0.0591649		SARC (n=260)	SERPINH1	-0.216003	0.00045206	0.00145826
SKCM-Metastasis (n=368)	HTRA1	0.117496	0.0241889	0.0555413		SARC (n=260)	SLC3A2	0.0629251	0.312136	0.404575
SKCM-Metastasis (n=368)	IL11	0.0949831	0.0687576	0.125615		SARC (n=260)	SPARC	-0.186248	0.00256885	0.00701574
SKCM-Metastasis (n=368)	INHBA	0.0243748	0.641166	0.72947		SARC (n=260)	STAT1	0.322979	1e-07	6.32e-07
SKCM-Metastasis (n=368)	LAMB1	-0.118084	0.0234835	0.0545794		SARC (n=260)	VIM	-0.108318	0.0812834	0.136039
SKCM-Metastasis (n=368)	MMP2	0.108372	0.0377106	0.0807245		SKCM (n=471)	B2M	0.387077	2.77e-18	5.68e-17
SKCM-Metastasis (n=368)	PMP22	-0.0585551	0.262534	0.366776		SKCM (n=471)	BCL3	0.393943	6.18e-19	1.45e-17
SKCM-Metastasis (n=368)	PTGS1	0.253956	7.96e-07	6.3e-06		SKCM (n=471)	CD68	0.142843	0.00188501	0.00527388
SKCM-Metastasis (n=368)	RRAS	0.285478	2.49e-08	2.7e-07		SKCM (n=471)	COL3A1	0.0839566	0.0686912	0.119644
SKCM-Metastasis (n=368)	SDC1	0.0818621	0.116957	0.192813		SKCM (n=471)	CTSZ	0.236191	2.15e-07	1.25e-06
SKCM-Metastasis (n=368)	SNAI1	0.117965	0.0236257	0.0547426		SKCM (n=471)	DAB2	0.00228552	0.960545	0.966586
SKCM-Metastasis (n=368)	TNC	0.0450362	0.388995	0.501929		SKCM (n=471)	DDR2	0.0203853	0.659009	0.730204
SKCM-Metastasis (n=368)	VLDLR	-0.0866372	0.0970236	0.166451		SKCM (n=471)	HIF1A	0.00986101	0.83098	0.857785
SKCM-Primary (n=103)	CCL2	0.367823	0.000132192	0.000612598		SKCM (n=471)	IFIT3	0.30549	1.24e-11	1.49e-10
SKCM-Primary (n=103)	CDH2	0.174054	0.0786882	0.139401		SKCM (n=471)	IFITM3	0.496825	9.95e-31	7.24e-29
SKCM-Primary (n=103)	CFH	0.34566	0.000348704	0.00147631		SKCM (n=471)	MTHFD2	-0.072743	0.114887	0.18164
SKCM-Primary (n=103)	COL6A1	0.122996	0.215812	0.3191		SKCM (n=471)	PDGFRB	0.132671	0.00392161	0.0100293
SKCM-Primary (n=103)	COL6A2	0.133627	0.178413	0.277654		SKCM (n=471)	PPIC	0.0963233	0.0366387	0.0709709
SKCM-Primary (n=103)	CYP1B1	0.0728704	0.464473	0.573051		SKCM (n=471)	PROCR	0.146144	0.00147098	0.00423147
SKCM-Primary (n=103)	GAS1	0.203916	0.0388256	0.0822794		SKCM (n=471)	SDC2	0.116437	0.011443	0.0252884
SKCM-Primary (n=103)	HTRA1	0.185773	0.060276	0.11539		SKCM (n=471)	SERPINH1	0.136792	0.00293151	0.0078435
SKCM-Primary (n=103)	IL11	0.116791	0.240052	0.346185		SKCM (n=471)	SLC3A2	-0.0974936	0.0344064	0.0674635
SKCM-Primary (n=103)	INHBA	0.106456	0.2845	0.390242		SKCM (n=471)	SPARC	0.118316	0.0101706	0.0227277
SKCM-Primary (n=103)	LAMB1	0.280982	0.00404007	0.0121362		SKCM (n=471)	STAT1	0.382705	7.07e-18	1.32e-16
SKCM-Primary (n=103)	MMP2	0.222774	0.0237087	0.0547678		SKCM (n=471)	VIM	-0.0121499	0.792556	0.830989
SKCM-Primary (n=103)	PMP22	0.390261	4.6e-05	0.000237701		SKCM-Metastasis (n=368)	B2M	0.333217	5.42e-11	5.63e-10
SKCM-Primary (n=103)	PTGS1	0.172846	0.0808186	0.141852		SKCM-Metastasis (n=368)	BCL3	0.434422	2.27e-18	4.77e-17
SKCM-Primary (n=103)	RRAS	0.288363	0.00313824	0.00981508		SKCM-Metastasis (n=368)	CD68	0.17045	0.00102811	0.003069
SKCM-Primary (n=103)	SDC1	-0.0626345	0.529656	0.630938		SKCM-Metastasis (n=368)	COL3A1	0.0953312	0.0677432	0.118588
SKCM-Primary (n=103)	SNAI1	-0.0306858	0.758312	0.828042		SKCM-Metastasis (n=368)	CTSZ	0.26182	3.49e-07	1.98e-06
SKCM-Primary (n=103)	TNC	0.303695	0.00181743	0.00615611		SKCM-Metastasis (n=368)	DAB2	0.0019297	0.970571	0.972969
SKCM-Primary (n=103)	VLDLR	0.163873	0.0981198	0.167699		SKCM-Metastasis (n=368)	DDR2	-0.0647565	0.215227	0.300956
STAD (n=415)	CCL2	-0.0381129	0.438719	0.549302		SKCM-Metastasis (n=368)	HIF1A	-0.0454674	0.384465	0.473917
STAD (n=415)	CDH2	-0.15874	0.00117605	0.00415718		SKCM-Metastasis (n=368)	IFIT3	0.254829	7.28e-07	3.88e-06
STAD (n=415)	CFH	-0.106541	0.0300035	0.0666743		SKCM-Metastasis (n=368)	IFITM3	0.482126	8.09e-23	2.7e-21
STAD (n=415)	COL6A1	0.0179041	0.71611	0.796843		SKCM-Metastasis (n=368)	MTHFD2	-0.106423	0.0413114	0.07758
STAD (n=415)	COL6A2	0.0807013	0.100646	0.169603		SKCM-Metastasis (n=368)	PDGFRB	0.146555	0.00484633	0.0120033
STAD (n=415)	CYP1B1	-0.0907865	0.0646458	0.121012		SKCM-Metastasis (n=368)	PPIC	0.0925634	0.0761556	0.128804
STAD (n=415)	GAS1	-0.0656813	0.181734	0.281298		SKCM-Metastasis (n=368)	PROCR	0.129691	0.0127752	0.0275477
STAD (n=415)	HTRA1	-0.0468858	0.340702	0.451104		SKCM-Metastasis (n=368)	SDC2	0.0660915	0.205899	0.291023
STAD (n=415)	IL11	0.0342737	0.486236	0.59488		SKCM-Metastasis (n=368)	SERPINH1	0.0759933	0.145683	0.219899
STAD (n=415)	INHBA	0.0222419	0.651419	0.738924		SKCM-Metastasis (n=368)	SLC3A2	-0.091702	0.0789402	0.132848
STAD (n=415)	LAMB1	0.00315073	0.948977	0.967933		SKCM-Metastasis (n=368)	SPARC	0.0464508	0.374256	0.463475
STAD (n=415)	MMP2	0.00284264	0.95396	0.970562		SKCM-Metastasis (n=368)	STAT1	0.328253	1.08e-10	1.05e-09
STAD (n=415)	PMP22	-0.0618933	0.208296	0.310926		SKCM-Metastasis (n=368)	VIM	-0.0994502	0.0566472	0.10093
STAD (n=415)	PTGS1	-0.152467	0.00184042	0.00616174		SKCM-Primary (n=103)	B2M	0.570344	3.2e-10	2.94e-09
STAD (n=415)	RRAS	-0.0172364	0.726264	0.801969		SKCM-Primary (n=103)	BCL3	0.275415	0.00486689	0.0120048
STAD (n=415)	SDC1	0.169157	0.000539045	0.00215609		SKCM-Primary (n=103)	CD68	-0.0833919	0.40233	0.492147
STAD (n=415)	SNAI1	0.0328039	0.505137	0.611682		SKCM-Primary (n=103)	COL3A1	-0.013992	0.888441	0.908891
STAD (n=415)	TNC	-0.0634879	0.196791	0.298525		SKCM-Primary (n=103)	CTSZ	0.105896	0.287056	0.382013
STAD (n=415)	VLDLR	-0.316962	3.88e-11	7.19e-10		SKCM-Primary (n=103)	DAB2	-0.0932764	0.348685	0.438623
TGCT (n=150)	CCL2	0.592398	1.4e-15	4.85e-14		SKCM-Primary (n=103)	DDR2	0.202082	0.0406529	0.0770671
TGCT (n=150)	CDH2	0.0456358	0.579212	0.678846		SKCM-Primary (n=103)	HIF1A	0.110948	0.26455	0.359321
TGCT (n=150)	CFH	0.511865	2.16e-11	4.33e-10		SKCM-Primary (n=103)	IFIT3	0.479078	3.07e-07	1.77e-06
TGCT (n=150)	COL6A1	0.479106	5.57e-10	7.7e-09		SKCM-Primary (n=103)	IFITM3	0.579207	1.46e-10	1.39e-09
TGCT (n=150)	COL6A2	0.505962	3.98e-11	7.21e-10		SKCM-Primary (n=103)	MTHFD2	-0.0429425	0.666687	0.735655
TGCT (n=150)	CYP1B1	0.435946	2.46e-08	2.7e-07		SKCM-Primary (n=103)	PDGFRB	0.012696	0.898716	0.915889
TGCT (n=150)	GAS1	0.215933	0.00795694	0.0212185		SKCM-Primary (n=103)	PPIC	0.109432	0.271171	0.365213
TGCT (n=150)	HTRA1	0.441685	1.53e-08	1.79e-07		SKCM-Primary (n=103)	PROCR	0.123797	0.212812	0.298683
TGCT (n=150)	IL11	0.00130672	0.987338	0.989943		SKCM-Primary (n=103)	SDC2	0.304222	0.00178267	0.00505723
TGCT (n=150)	INHBA	0.348814	1.22e-05	7.58e-05		SKCM-Primary (n=103)	SERPINH1	0.300147	0.00206768	0.00572367
TGCT (n=150)	LAMB1	0.364001	4.68e-06	3.12e-05		SKCM-Primary (n=103)	SLC3A2	-0.067401	0.498744	0.585037
TGCT (n=150)	MMP2	0.111946	0.172606	0.271034		SKCM-Primary (n=103)	SPARC	0.325605	0.000790358	0.00241331
TGCT (n=150)	PMP22	0.484681	3.28e-10	4.99e-09		SKCM-Primary (n=103)	STAT1	0.550015	1.77e-09	1.5e-08
TGCT (n=150)	PTGS1	0.580476	6.94e-15	2.11e-13		SKCM-Primary (n=103)	VIM	0.260456	0.00788158	0.0181708
TGCT (n=150)	RRAS	0.604644	2.54e-16	1.02e-14		STAD (n=415)	B2M	0.152122	0.00188541	0.00527388
TGCT (n=150)	SDC1	0.441749	1.52e-08	1.79e-07		STAD (n=415)	BCL3	0.408296	4.19e-18	8.18e-17
TGCT (n=150)	SNAI1	-0.26481	0.00105744	0.00379084		STAD (n=415)	CD68	0.222672	4.65e-06	2.15e-05
TGCT (n=150)	TNC	0.481787	4.32e-10	6.2e-09		STAD (n=415)	COL3A1	-0.0152187	0.757236	0.806705
TGCT (n=150)	VLDLR	0.314046	9.09e-05	0.000431976		STAD (n=415)	CTSZ	0.235545	1.22e-06	6.38e-06
THCA (n=509)	CCL2	0.0476935	0.282831	0.389405		STAD (n=415)	DAB2	-0.0461152	0.348705	0.438623
THCA (n=509)	CDH2	0.161176	0.000260958	0.0011464		STAD (n=415)	DDR2	-0.0969274	0.0484666	0.0885234
THCA (n=509)	CFH	-0.00435687	0.921889	0.946805		STAD (n=415)	HIF1A	-0.0107968	0.826424	0.857509
THCA (n=509)	COL6A1	0.173492	8.34e-05	0.000403731		STAD (n=415)	IFIT3	0.299162	5e-10	4.4e-09
THCA (n=509)	COL6A2	0.234317	8.89e-08	8.55e-07		STAD (n=415)	IFITM3	0.216561	8.53e-06	3.75e-05
THCA (n=509)	CYP1B1	-0.0184753	0.677532	0.761723		STAD (n=415)	MTHFD2	0.230605	2.06e-06	1.04e-05
THCA (n=509)	GAS1	-0.01251	0.778284	0.8404		STAD (n=415)	PDGFRB	0.0574714	0.242719	0.333063
THCA (n=509)	HTRA1	0.218255	6.63e-07	5.36e-06		STAD (n=415)	PPIC	-0.0793817	0.106354	0.16938
THCA (n=509)	IL11	0.174112	7.86e-05	0.000388355		STAD (n=415)	PROCR	0.129263	0.00837859	0.0190965
THCA (n=509)	INHBA	-0.117238	0.0081054	0.021498		STAD (n=415)	SDC2	-0.159964	0.00107564	0.00318708
THCA (n=509)	LAMB1	0.27375	3.36e-10	5e-09		STAD (n=415)	SERPINH1	0.161766	0.000942056	0.00283325
THCA (n=509)	MMP2	0.115956	0.00883196	0.0232259		STAD (n=415)	SLC3A2	0.309809	1.11e-10	1.07e-09
THCA (n=509)	PMP22	0.0958047	0.0306866	0.0679937		STAD (n=415)	SPARC	-0.0334798	0.496397	0.583139
THCA (n=509)	PTGS1	0.119304	0.0070465	0.0189235		STAD (n=415)	STAT1	0.389277	1.82e-16	2.91e-15
THCA (n=509)	RRAS	0.382851	3.25e-19	2.06e-17		STAD (n=415)	VIM	-0.0176663	0.71972	0.775979
THCA (n=509)	SDC1	-0.146958	0.000882752	0.00327264		TGCT (n=150)	B2M	0.615489	5.25e-17	8.64e-16
THCA (n=509)	SNAI1	0.118624	0.00738078	0.0197514		TGCT (n=150)	BCL3	0.515591	1.46e-11	1.72e-10
THCA (n=509)	TNC	-0.0219305	0.621576	0.713592		TGCT (n=150)	CD68	0.453234	5.75e-09	4.55e-08
THCA (n=509)	VLDLR	-0.0989465	0.0255934	0.0580626		TGCT (n=150)	COL3A1	0.413816	1.41e-07	8.69e-07
THYM (n=120)	CCL2	-0.167088	0.0681454	0.125098		TGCT (n=150)	CTSZ	0.566527	4.15e-14	5.82e-13
THYM (n=120)	CDH2	-0.271456	0.00270818	0.00872125		TGCT (n=150)	DAB2	0.584504	4.07e-15	6.03e-14
THYM (n=120)	CFH	-0.511931	2.29e-09	2.85e-08		TGCT (n=150)	DDR2	0.358923	6.47e-06	2.91e-05
THYM (n=120)	COL6A1	-0.1847	0.0434328	0.0892134		TGCT (n=150)	HIF1A	-0.0805209	0.327324	0.416974
THYM (n=120)	COL6A2	-0.193138	0.034556	0.075036		TGCT (n=150)	IFIT3	0.366646	3.94e-06	1.9e-05
THYM (n=120)	CYP1B1	-0.636475	5.6e-15	1.77e-13		TGCT (n=150)	IFITM3	0.258531	0.00140152	0.00404771
THYM (n=120)	GAS1	-0.401993	5.34e-06	3.53e-05		TGCT (n=150)	MTHFD2	-0.360068	6.02e-06	2.74e-05
THYM (n=120)	HTRA1	-0.255886	0.00478933	0.0137354		TGCT (n=150)	PDGFRB	0.486943	2.64e-10	2.46e-09
THYM (n=120)	IL11	-0.349906	8.95e-05	0.000427674		TGCT (n=150)	PPIC	0.356715	7.44e-06	3.33e-05
THYM (n=120)	INHBA	-0.210663	0.0209142	0.0499837		TGCT (n=150)	PROCR	-0.16205	0.0475678	0.087481
THYM (n=120)	LAMB1	-0.521675	9.98e-10	1.33e-08		TGCT (n=150)	SDC2	-0.0340548	0.679082	0.743262
THYM (n=120)	MMP2	-0.309369	0.000585505	0.00229373		TGCT (n=150)	SERPINH1	0.121661	0.138053	0.210768
THYM (n=120)	PMP22	-0.339051	0.000151814	0.000686776		TGCT (n=150)	SLC3A2	-0.0792515	0.335033	0.424092
THYM (n=120)	PTGS1	-0.351962	8.08e-05	0.000393506		TGCT (n=150)	SPARC	0.310473	0.000110323	0.000408605
THYM (n=120)	RRAS	-0.259587	0.00419484	0.0125023		TGCT (n=150)	STAT1	0.364932	4.4e-06	2.06e-05
THYM (n=120)	SDC1	-0.258046	0.00443391	0.0130107		TGCT (n=150)	VIM	0.501642	6.19e-11	6.35e-10
THYM (n=120)	SNAI1	-0.209549	0.0216168	0.0513398		THCA (n=509)	B2M	-0.0179347	0.686461	0.749207
THYM (n=120)	TNC	-0.207014	0.0232911	0.0542982		THCA (n=509)	BCL3	0.179536	4.63e-05	0.000179687
THYM (n=120)	VLDLR	-0.603778	2.88e-13	7.31e-12		THCA (n=509)	CD68	0.0593083	0.181568	0.265063
UCEC (n=545)	CCL2	0.041787	0.330199	0.441039		THCA (n=509)	COL3A1	0.0153282	0.730102	0.785306
UCEC (n=545)	CDH2	-0.134239	0.00168439	0.00574859		THCA (n=509)	CTSZ	0.246628	1.72e-08	1.27e-07
UCEC (n=545)	CFH	-0.0233262	0.586869	0.683033		THCA (n=509)	DAB2	0.0411484	0.354207	0.444147
UCEC (n=545)	COL6A1	0.10395	0.0151926	0.0379815		THCA (n=509)	DDR2	-0.13068	0.00313978	0.00826259
UCEC (n=545)	COL6A2	0.135827	0.00148104	0.00509318		THCA (n=509)	HIF1A	-0.146184	0.000940548	0.00283325
UCEC (n=545)	CYP1B1	-0.0451552	0.292674	0.398624		THCA (n=509)	IFIT3	0.0140622	0.751628	0.80388
UCEC (n=545)	GAS1	-0.0847413	0.0480053	0.0965581		THCA (n=509)	IFITM3	0.361011	4.1e-17	7.13e-16
UCEC (n=545)	HTRA1	-0.0649965	0.129652	0.210545		THCA (n=509)	MTHFD2	-0.144668	0.00106385	0.00316386
UCEC (n=545)	IL11	0.00901772	0.833635	0.872075		THCA (n=509)	PDGFRB	0.0963464	0.0297512	0.0588622
UCEC (n=545)	INHBA	-0.138889	0.00115114	0.00408817		THCA (n=509)	PPIC	-0.0655315	0.139834	0.212675
UCEC (n=545)	LAMB1	-0.0495087	0.248564	0.356209		THCA (n=509)	PROCR	0.257326	3.84e-09	3.14e-08
UCEC (n=545)	MMP2	-0.10435	0.0148044	0.0373514		THCA (n=509)	SDC2	0.0795864	0.0728159	0.124472
UCEC (n=545)	PMP22	-0.0516269	0.228869	0.333859		THCA (n=509)	SERPINH1	0.183953	2.97e-05	0.000118859
UCEC (n=545)	PTGS1	0.147049	0.000573714	0.00225918		THCA (n=509)	SLC3A2	0.166202	0.000165417	0.000585547
UCEC (n=545)	RRAS	0.253795	1.86e-09	2.35e-08		THCA (n=509)	SPARC	0.120808	0.00635543	0.0149981
UCEC (n=545)	SDC1	0.150399	0.00042655	0.00176184		THCA (n=509)	STAT1	0.0261912	0.555493	0.636668
UCEC (n=545)	SNAI1	0.0055564	0.897026	0.928801		THCA (n=509)	VIM	0.228674	1.83e-07	1.08e-06
UCEC (n=545)	TNC	-0.0376543	0.380302	0.491636		THYM (n=120)	B2M	-0.115411	0.209396	0.294924
UCEC (n=545)	VLDLR	-0.0752071	0.0793995	0.140254		THYM (n=120)	BCL3	0.0452879	0.623311	0.701335
UCS (n=57)	CCL2	-0.033316	0.805662	0.855172		THYM (n=120)	CD68	0.0227724	0.805001	0.839636
UCS (n=57)	CDH2	0.10643	0.430716	0.542859		THYM (n=120)	COL3A1	-0.231537	0.0109438	0.0243196
UCS (n=57)	CFH	-0.0580762	0.66784	0.754173		THYM (n=120)	CTSZ	-0.261345	0.00393651	0.0100293
UCS (n=57)	COL6A1	0.296344	0.0252	0.0573414		THYM (n=120)	DAB2	-0.282103	0.00179871	0.00508471
UCS (n=57)	COL6A2	0.260954	0.0499222	0.0998445		THYM (n=120)	DDR2	-0.47485	4.26e-08	2.91e-07
UCS (n=57)	CYP1B1	-0.166191	0.216632	0.31969		THYM (n=120)	HIF1A	-0.329592	0.00023694	0.000810053
UCS (n=57)	GAS1	-0.1472	0.274535	0.380048		THYM (n=120)	IFIT3	-0.0202792	0.825992	0.857509
UCS (n=57)	HTRA1	0.371079	0.00448678	0.013065		THYM (n=120)	IFITM3	-0.255969	0.00477515	0.0118637
UCS (n=57)	IL11	0.125486	0.352323	0.461664		THYM (n=120)	MTHFD2	0.0198347	0.829747	0.857684
UCS (n=57)	INHBA	0.015232	0.91046	0.938873		THYM (n=120)	PDGFRB	-0.31014	0.000566309	0.0017907
UCS (n=57)	LAMB1	0.102541	0.447841	0.558882		THYM (n=120)	PPIC	-0.573776	7.37e-12	9.21e-11
UCS (n=57)	MMP2	0.293039	0.0269535	0.0606056		THYM (n=120)	PROCR	-0.468019	7.04e-08	4.51e-07
UCS (n=57)	PMP22	-0.108504	0.421735	0.535984		THYM (n=120)	SDC2	-0.549802	7.83e-11	7.93e-10
UCS (n=57)	PTGS1	0.483018	0.000141472	0.000647702		THYM (n=120)	SERPINH1	-0.476089	3.89e-08	2.68e-07
UCS (n=57)	RRAS	-0.0295567	0.827233	0.868366		THYM (n=120)	SLC3A2	-0.0959233	0.297322	0.389568
UCS (n=57)	SDC1	0.231981	0.0824951	0.144129		THYM (n=120)	SPARC	-0.478089	3.35e-08	2.35e-07
UCS (n=57)	SNAI1	-0.147978	0.271979	0.377886		THYM (n=120)	STAT1	-0.184554	0.0436016	0.0813083
UCS (n=57)	TNC	0.190822	0.155067	0.246329		THYM (n=120)	VIM	-0.237836	0.00890347	0.0200642
UCS (n=57)	VLDLR	0.239759	0.0724408	0.130772		UCEC (n=545)	B2M	0.195515	4.26e-06	2.02e-05
UVM (n=80)	CCL2	0.226864	0.043005	0.0885739		UCEC (n=545)	BCL3	0.237475	2e-08	1.46e-07
UVM (n=80)	CDH2	0.328153	0.00296204	0.00937978		UCEC (n=545)	CD68	0.220622	1.96e-07	1.15e-06
UVM (n=80)	CFH	-0.0838725	0.459496	0.56902		UCEC (n=545)	COL3A1	-0.0716648	0.0946545	0.15549
UVM (n=80)	COL6A1	0.458298	1.91e-05	0.000111789		UCEC (n=545)	CTSZ	0.283059	1.68e-11	1.92e-10
UVM (n=80)	COL6A2	0.390858	0.000337552	0.00144938		UCEC (n=545)	DAB2	-0.0714106	0.0958339	0.156464
UVM (n=80)	CYP1B1	0.129231	0.253253	0.358421		UCEC (n=545)	DDR2	-0.088348	0.0392266	0.0751681
UVM (n=80)	GAS1	-0.301383	0.00659357	0.0179865		UCEC (n=545)	HIF1A	-0.106831	0.012581	0.027276
UVM (n=80)	HTRA1	0.696343	7.41e-13	1.82e-11		UCEC (n=545)	IFIT3	0.257657	1.03e-09	8.96e-09
UVM (n=80)	IL11	0.437232	5.01e-05	0.000257142		UCEC (n=545)	IFITM3	0.331582	1.88e-15	2.84e-14
UVM (n=80)	INHBA	0.12991	0.250746	0.357535		UCEC (n=545)	MTHFD2	-0.0652773	0.128	0.198052
UVM (n=80)	LAMB1	0.185396	0.0996727	0.169088		UCEC (n=545)	PDGFRB	-0.0694908	0.105122	0.167859
UVM (n=80)	MMP2	0.501899	2.11e-06	1.55e-05		UCEC (n=545)	PPIC	0.0778536	0.0693557	0.120351
UVM (n=80)	PMP22	-0.217065	0.0531056	0.104832		UCEC (n=545)	PROCR	0.0591837	0.167681	0.247044
UVM (n=80)	PTGS1	0.57963	1.76e-08	2.03e-07		UCEC (n=545)	SDC2	-0.0656943	0.125576	0.19583
UVM (n=80)	RRAS	0.323324	0.00344022	0.0105427		UCEC (n=545)	SERPINH1	0.0592639	0.167105	0.246649
UVM (n=80)	SDC1	0.321871	0.00359705	0.010935		UCEC (n=545)	SLC3A2	-0.00287946	0.946528	0.95374
UVM (n=80)	SNAI1	0.315166	0.0044061	0.0129792		UCEC (n=545)	SPARC	-0.102875	0.016283	0.0341901
UVM (n=80)	TNC	0.265706	0.0172128	0.0420635		UCEC (n=545)	STAT1	0.177683	3.02e-05	0.000119106
UVM (n=80)	VLDLR	0.354548	0.00125197	0.00436467		UCEC (n=545)	VIM	-0.0231214	0.590158	0.669683
						UCS (n=57)	B2M	0.566827	4.29e-06	2.02e-05
						UCS (n=57)	BCL3	0.358504	0.00617479	0.0147019
						UCS (n=57)	CD68	0.271714	0.0408956	0.0773438
						UCS (n=57)	COL3A1	-0.108698	0.420899	0.506778
						UCS (n=57)	CTSZ	0.451582	0.000422012	0.0013724
						UCS (n=57)	DAB2	0.0883459	0.513434	0.59615
						UCS (n=57)	DDR2	0.0408997	0.762598	0.809693
						UCS (n=57)	HIF1A	0.149728	0.266286	0.361066
						UCS (n=57)	IFIT3	0.238851	0.0735609	0.125477
						UCS (n=57)	IFITM3	0.340355	0.0095825	0.0215337
						UCS (n=57)	MTHFD2	-0.149468	0.267124	0.361589
						UCS (n=57)	PDGFRB	0.124773	0.355087	0.444553
						UCS (n=57)	PPIC	0.204628	0.126789	0.197337
						UCS (n=57)	PROCR	0.00479647	0.971752	0.972969
						UCS (n=57)	SDC2	0.0395385	0.770279	0.814033
						UCS (n=57)	SERPINH1	0.0569743	0.673785	0.741441
						UCS (n=57)	SLC3A2	0.249611	0.0611331	0.10844
						UCS (n=57)	SPARC	0.0351309	0.795298	0.832773
						UCS (n=57)	STAT1	0.0639098	0.636711	0.711409
						UCS (n=57)	VIM	0.261926	0.049045	0.0893759
						UVM (n=80)	B2M	0.563455	5.29e-08	3.49e-07
						UVM (n=80)	BCL3	0.659986	2.76e-11	3e-10
						UVM (n=80)	CD68	0.585584	1.16e-08	8.92e-08
						UVM (n=80)	COL3A1	0.320136	0.00379256	0.00975578
						UVM (n=80)	CTSZ	0.187084	0.0965729	0.157349
						UVM (n=80)	DAB2	-0.120089	0.288667	0.382975
						UVM (n=80)	DDR2	0.308368	0.00538777	0.0130612
						UVM (n=80)	HIF1A	0.254383	0.0227824	0.0462587
						UVM (n=80)	IFIT3	0.339264	0.00207999	0.00573791
						UVM (n=80)	IFITM3	0.610009	1.9e-09	1.6e-08
						UVM (n=80)	MTHFD2	0.309916	0.00514876	0.0125198
						UVM (n=80)	PDGFRB	0.516268	9.5e-07	5e-06
						UVM (n=80)	PPIC	0.401149	0.000226318	0.000780407
						UVM (n=80)	PROCR	0.374121	0.000629402	0.00196688
						UVM (n=80)	SDC2	0.568378	3.81e-08	2.65e-07
						UVM (n=80)	SERPINH1	0.498078	2.59e-06	1.29e-05
						UVM (n=80)	SLC3A2	0.366995	0.000812524	0.00247156
						UVM (n=80)	SPARC	0.690764	1.34e-12	1.72e-11
						UVM (n=80)	STAT1	0.433662	5.86e-05	0.000222124
						UVM (n=80)	VIM	-0.469714	1.1e-05	4.75e-05

## Sheet: DEGs
gene_name	gene_id	gene_biotype	baseMean	log2FoldChange	lfcSE	stat	pvalue	padj
ATP6V1G3	ENSG00000151418	protein_coding	134.581	-6.19719	0.513003	-12.0802	1.34341e-33	7.12763e-31
KLK1	ENSG00000167748	protein_coding	586.011	-6.13408	0.279564	-21.9416	1.0418e-106	2.21095e-102
HEPACAM2	ENSG00000188175	protein_coding	218.992	-6.0656	0.295883	-20.5	2.15477e-93	2.28648e-89
RHCG	ENSG00000140519	protein_coding	1101	-5.98614	0.272506	-21.967	5.95681e-107	2.21095e-102
FOXI1	ENSG00000168269	protein_coding	358.302	-5.66604	0.385208	-14.709	5.63972e-49	8.86585e-46
ATP6V0A4	ENSG00000105929	protein_coding	1193.85	-5.45189	0.26671	-20.4413	7.18247e-93	6.0972e-89
PVALB	ENSG00000100362	protein_coding	410.866	-5.44119	0.264495	-20.572	4.88759e-94	6.91513e-90
HHATL	ENSG00000010282	protein_coding	183.656	-5.17388	0.297134	-17.4126	6.6237e-68	2.34286e-64
TMEM213	ENSG00000214128	protein_coding	897.437	-5.05031	0.269384	-18.7476	2.02378e-78	8.58993e-75
BSND	ENSG00000162399	protein_coding	95.9357	-5.03225	0.366147	-13.7438	5.54948e-43	5.35336e-40
AQP6	ENSG00000086159	protein_coding	408.988	-5.02919	0.259525	-19.3784	1.17366e-83	7.11656e-80
CLDN8	ENSG00000156284	protein_coding	254.867	-4.94394	0.382232	-12.9344	2.87875e-38	2.1067e-35
GPRC6A	ENSG00000173612	protein_coding	10.3032	-4.9282	0.481715	-10.2305	1.44726e-24	3.70055e-22
KLK15	ENSG00000174562	protein_coding	23.1867	-4.87638	0.447042	-10.9081	1.05439e-27	3.60914e-25
DMRT2	ENSG00000173253	protein_coding	158.805	-4.79543	0.28662	-16.731	7.79409e-63	2.363e-59
KLK4	ENSG00000167749	protein_coding	117.647	-4.77191	0.329893	-14.465	2.0148e-47	2.8506e-44
ATP6V0D2	ENSG00000147614	protein_coding	754.12	-4.51907	0.236928	-19.0736	4.18753e-81	2.22175e-77
NMRK2	ENSG00000077009	protein_coding	89.8375	-4.31678	0.298108	-14.4806	1.60722e-47	2.35236e-44
LRRTM1	ENSG00000162951	protein_coding	22.3674	-4.28261	0.37953	-11.284	1.57459e-29	6.07579e-27
TMPRSS11E	ENSG00000087128	protein_coding	19.3257	-4.24003	0.306694	-13.8249	1.80245e-43	1.77918e-40
LRRC52	ENSG00000162763	protein_coding	4.29877	-4.11273	0.431296	-9.53576	1.48798e-21	2.68754e-19
SERTM2	ENSG00000260802	protein_coding	79.2425	-4.1031	0.2572	-15.953	2.71698e-57	6.06959e-54
PSG9	ENSG00000183668	protein_coding	7.83992	-4.05558	0.377117	-10.7542	5.66391e-27	1.80756e-24
SYT10	ENSG00000110975	protein_coding	48.8789	-4.01312	0.288418	-13.9143	5.19006e-44	5.5073e-41
CALCA	ENSG00000110680	protein_coding	30.467	-4.0056	0.289699	-13.8268	1.75782e-43	1.77644e-40
RHBG	ENSG00000132677	protein_coding	114.804	-3.99731	0.274243	-14.5758	4.00303e-48	6.06817e-45
PLA2G4F	ENSG00000168907	protein_coding	130.493	-3.99043	0.284228	-14.0395	8.92956e-45	1.02437e-41
SLC26A7	ENSG00000147606	protein_coding	521.114	-3.9019	0.204825	-19.05	6.57564e-81	3.10115e-77
SFTPB	ENSG00000168878	protein_coding	87.8296	-3.79306	0.23462	-16.1668	8.64289e-59	2.15793e-55
PIP	ENSG00000159763	protein_coding	25.0132	-3.75183	0.300234	-12.4964	7.81523e-36	4.8782e-33
CASP14	ENSG00000105141	protein_coding	61.869	-3.65991	0.437972	-8.35649	6.46119e-17	6.43768e-15
C11orf53	ENSG00000150750	protein_coding	4.12379	-3.57346	0.368168	-9.70606	2.84112e-22	5.45663e-20
NR0B2	ENSG00000131910	protein_coding	32.8761	-3.50891	0.313751	-11.1838	4.89739e-29	1.84338e-26
SLC24A2	ENSG00000155886	protein_coding	25.6649	-3.41535	0.254809	-13.4035	5.7643e-41	5.0972e-38
NUPR2	ENSG00000185290	protein_coding	20.7654	-3.40248	0.292681	-11.6252	3.06702e-31	1.43055e-28
CFTR	ENSG00000001626	protein_coding	438.545	-3.39794	0.189766	-17.9059	1.06022e-71	4.091e-68
STXBP5L	ENSG00000145087	protein_coding	18.6208	-3.38201	0.251113	-13.4681	2.40988e-41	2.22363e-38
CLCNKB	ENSG00000184908	protein_coding	444.758	-3.35204	0.208921	-16.0446	6.23837e-58	1.47104e-54
TTR	ENSG00000118271	protein_coding	85.8905	-3.35192	0.280692	-11.9416	7.18199e-33	3.67276e-30
PSG5	ENSG00000204941	protein_coding	11.0214	-3.347	0.314022	-10.6585	1.59176e-26	4.86058e-24
ATP6V1B1	ENSG00000116039	protein_coding	505.507	-3.33624	0.200212	-16.6635	2.41515e-62	6.40695e-59
GCGR	ENSG00000215644	protein_coding	64.468	-3.23188	0.298403	-10.8306	2.46492e-27	8.1737e-25
STAC2	ENSG00000141750	protein_coding	1329.54	-3.19848	0.246878	-12.9557	2.18048e-38	1.6237e-35
LHX9	ENSG00000143355	protein_coding	25.9107	-3.18473	0.289538	-10.9994	3.84855e-28	1.39617e-25
TRIM50	ENSG00000146755	protein_coding	67.6105	-3.14847	0.198416	-15.868	1.05538e-56	2.13313e-53
C10orf71	ENSG00000177354	protein_coding	3.86782	-3.13507	0.379645	-8.2579	1.48256e-16	1.3922e-14
PNLIPRP3	ENSG00000203837	protein_coding	3.13764	-3.13272	0.433685	-7.22349	5.06713e-13	2.46362e-11
ADGRF1	ENSG00000153292	protein_coding	305.024	-3.10135	0.237198	-13.0749	4.57884e-39	3.59905e-36
FGF9	ENSG00000102678	protein_coding	84.9468	-3.04116	0.242064	-12.5634	3.35432e-36	2.19037e-33
SLC4A1	ENSG00000004939	protein_coding	426.105	-2.98926	0.232584	-12.8524	8.3416e-38	5.9962e-35
CRH	ENSG00000147571	protein_coding	2.56415	-2.97856	0.347666	-8.56731	1.05932e-17	1.17091e-15
KBTBD12	ENSG00000187715	protein_coding	25.7273	-2.97351	0.208212	-14.2812	2.86747e-46	3.80343e-43
GJD2	ENSG00000159248	protein_coding	5.20047	-2.9431	0.356567	-8.25399	1.53197e-16	1.43226e-14
MARCHF11	ENSG00000183654	protein_coding	2.11911	-2.94192	0.447063	-6.58055	4.68702e-11	1.49805e-09
DNTT	ENSG00000107447	protein_coding	6.41174	-2.93359	0.300222	-9.77139	1.49391e-22	3.00516e-20
ASB5	ENSG00000164122	protein_coding	23.6208	-2.9328	0.242143	-12.1118	9.14249e-34	4.91206e-31
ODAM	ENSG00000109205	protein_coding	4.65699	-2.91593	0.470346	-6.19954	5.66289e-10	1.43585e-08
STAP1	ENSG00000035720	protein_coding	156.901	-2.91585	0.183689	-15.8738	9.61728e-57	2.04103e-53
SVOPL	ENSG00000157703	protein_coding	45.2827	-2.84951	0.216719	-13.1484	1.73829e-39	1.39211e-36
TFCP2L1	ENSG00000115112	protein_coding	2123.26	-2.84712	0.191598	-14.8599	6.00222e-50	1.06152e-46
TMEM61	ENSG00000143001	protein_coding	40.9037	-2.83139	0.244785	-11.5669	6.06686e-31	2.7689e-28
MOG	ENSG00000204655	protein_coding	8.55501	-2.83086	0.28061	-10.0882	6.22867e-24	1.48526e-21
ADAM2	ENSG00000104755	protein_coding	5.63384	-2.82185	0.310305	-9.09379	9.56435e-20	1.39986e-17
SLC9A2	ENSG00000115616	protein_coding	123.469	-2.8029	0.213063	-13.1553	1.58754e-39	1.29583e-36
NKX6-1	ENSG00000163623	protein_coding	13.3154	-2.77597	0.295411	-9.39697	5.61562e-21	9.34726e-19
FBN3	ENSG00000142449	protein_coding	48.8264	-2.75485	0.236835	-11.632	2.83523e-31	1.33712e-28
CLNK	ENSG00000109684	protein_coding	204.558	-2.71673	0.189229	-14.3568	9.65448e-47	1.32189e-43
KRTAP5-8	ENSG00000241233	protein_coding	18.1992	-2.7049	0.210508	-12.8494	8.67216e-38	6.03426e-35
TMPRSS2	ENSG00000184012	protein_coding	309.384	-2.68257	0.206346	-13.0003	1.21793e-38	9.39906e-36
MUCL1	ENSG00000172551	protein_coding	7.44481	-2.63159	0.320114	-8.22077	2.02196e-16	1.85361e-14
SLC38A8	ENSG00000166558	protein_coding	5.23698	-2.62963	0.31318	-8.39656	4.59758e-17	4.67972e-15
CGA	ENSG00000135346	protein_coding	5.50002	-2.62858	0.282699	-9.29814	1.42923e-20	2.3066e-18
PSKH2	ENSG00000147613	protein_coding	1.01863	-2.61459	0.440403	-5.93682	2.90608e-09	6.22658e-08
CTNNA2	ENSG00000066032	protein_coding	17.7272	-2.61391	0.248994	-10.4979	8.83476e-26	2.53372e-23
CCKAR	ENSG00000163394	protein_coding	3.34992	-2.60144	0.37346	-6.96578	3.26584e-12	1.3657e-10
NXPH2	ENSG00000144227	protein_coding	4.74067	-2.57981	0.437138	-5.90159	3.60014e-09	7.49794e-08
H4C6	ENSG00000274618	protein_coding	1.62441	-2.56864	0.372751	-6.89102	5.53923e-12	2.19209e-10
SLC6A2	ENSG00000103546	protein_coding	6.22204	-2.53871	0.288816	-8.79005	1.495e-18	1.82868e-16
GRHL2	ENSG00000083307	protein_coding	108.187	-2.53141	0.2335	-10.8412	2.1962e-27	7.33997e-25
CKMT1B	ENSG00000237289	protein_coding	49.9045	-2.51186	0.262162	-9.58134	9.57954e-22	1.7526e-19
SPINK7	ENSG00000145879	protein_coding	17.4215	-2.4908	0.198371	-12.5563	3.6702e-36	2.36033e-33
PSG4	ENSG00000243137	protein_coding	31.2482	-2.49046	0.273229	-9.11494	7.8714e-20	1.17229e-17
SLC9A4	ENSG00000180251	protein_coding	23.7432	-2.47724	0.267026	-9.27716	1.74049e-20	2.76686e-18
SCG3	ENSG00000104112	protein_coding	39.0373	-2.45524	0.17531	-14.0051	1.45048e-44	1.62015e-41
GGT6	ENSG00000167741	protein_coding	181.674	-2.45341	0.219495	-11.1776	5.25114e-29	1.95513e-26
DEFB132	ENSG00000186458	protein_coding	1.04926	-2.40307	0.557493	-4.3105	1.62883e-05	0.000118851
AMTN	ENSG00000187689	protein_coding	0.832748	-2.38194	0.494403	-4.81782	1.45138e-06	1.45912e-05
KRT20	ENSG00000171431	protein_coding	11.8696	-2.3778	0.253458	-9.38141	6.50979e-21	1.07933e-18
KLK3	ENSG00000142515	protein_coding	18.4183	-2.36514	0.335295	-7.05392	1.73948e-12	7.67487e-11
PLA2G3	ENSG00000100078	protein_coding	2.71992	-2.36434	0.32436	-7.28924	3.11699e-13	1.58444e-11
FOXI2	ENSG00000186766	protein_coding	84.2624	-2.36328	0.216047	-10.9387	7.52635e-28	2.5972e-25
CKMT1A	ENSG00000223572	protein_coding	48.5664	-2.36284	0.263103	-8.98065	2.69162e-19	3.66173e-17
THRSP	ENSG00000151365	protein_coding	66.8282	-2.35701	0.22874	-10.3043	6.73679e-25	1.77604e-22
INPP5J	ENSG00000185133	protein_coding	297.466	-2.35476	0.160062	-14.7116	5.43472e-49	8.86585e-46
KRTAP5-3	ENSG00000196224	protein_coding	0.66042	-2.31488	0.641833	-3.60666	0.00031016	0.00147952
ADH4	ENSG00000198099	protein_coding	17.4283	-2.31296	0.262309	-8.81768	1.1686e-18	1.45886e-16
PCP4	ENSG00000183036	protein_coding	74.4471	-2.27565	0.247564	-9.19215	3.85068e-20	5.83722e-18
H1-1	ENSG00000124610	protein_coding	1.01744	-2.26699	0.346222	-6.54778	5.83989e-11	1.83339e-09
DIRAS1	ENSG00000176490	protein_coding	100.402	-2.26436	0.184024	-12.3047	8.5457e-35	5.18174e-32
RHOXF2	ENSG00000131721	protein_coding	0.831066	-2.25668	0.410495	-5.49747	3.85283e-08	6.11112e-07
KNG1	ENSG00000113889	protein_coding	184.827	-2.2564	0.250847	-8.99511	2.36002e-19	3.2629e-17
CLCNKA	ENSG00000186510	protein_coding	219.932	-2.24973	0.198456	-11.3362	8.68607e-30	3.51124e-27
CNMD	ENSG00000136110	protein_coding	8.52555	-2.24286	0.210001	-10.6802	1.25978e-26	3.93173e-24
CNTN3	ENSG00000113805	protein_coding	130.718	-2.24245	0.213149	-10.5206	6.94204e-26	2.00445e-23
EPN3	ENSG00000049283	protein_coding	87.4598	-2.23672	0.196694	-11.3716	5.79211e-30	2.41026e-27
GALNT17	ENSG00000185274	protein_coding	211.798	-2.23649	0.227987	-9.80972	1.02252e-22	2.11712e-20
PAK5	ENSG00000101349	protein_coding	4.55405	-2.22958	0.319134	-6.98635	2.82139e-12	1.19158e-10
SMOC1	ENSG00000198732	protein_coding	267.319	-2.18105	0.197444	-11.0464	2.28112e-28	8.34673e-26
PIK3C2G	ENSG00000139144	protein_coding	17.2362	-2.17737	0.243	-8.96038	3.23566e-19	4.34613e-17
ERP27	ENSG00000139055	protein_coding	399.868	-2.16655	0.144676	-14.9752	1.06648e-50	1.96812e-47
HYAL4	ENSG00000106302	protein_coding	6.62083	-2.1655	0.235914	-9.17922	4.34225e-20	6.55897e-18
SLC4A9	ENSG00000113073	protein_coding	41.5786	-2.1649	0.20397	-10.6138	2.57125e-26	7.68568e-24
TMPRSS11A	ENSG00000187054	protein_coding	4.33154	-2.16438	0.234774	-9.219	2.99871e-20	4.67942e-18
TMEM30B	ENSG00000182107	protein_coding	608.616	-2.1539	0.151806	-14.1885	1.07928e-45	1.34735e-42
CWH43	ENSG00000109182	protein_coding	102.567	-2.14629	0.232955	-9.21336	3.16087e-20	4.87866e-18
HCN2	ENSG00000099822	protein_coding	68.9026	-2.13932	0.156721	-13.6504	2.00637e-42	1.89245e-39
EPB41L4B	ENSG00000095203	protein_coding	138.957	-2.13757	0.176433	-12.1155	8.74756e-34	4.76013e-31
FEZF2	ENSG00000153266	protein_coding	0.719401	-2.07776	0.630895	-3.29335	0.00099	0.003943
FRMD7	ENSG00000165694	protein_coding	6.3808	-2.06236	0.297098	-6.94169	3.87427e-12	1.59345e-10
PACRG	ENSG00000112530	protein_coding	174.329	-2.06197	0.15528	-13.2791	3.06244e-40	2.65276e-37
CCBE1	ENSG00000183287	protein_coding	176.086	-2.05285	0.199658	-10.2819	8.50709e-25	2.22891e-22
DAPL1	ENSG00000163331	protein_coding	27.7457	-2.0489	0.227059	-9.02367	1.81897e-19	2.53135e-17
TMEM255A	ENSG00000125355	protein_coding	766.883	-2.04755	0.168918	-12.1216	8.11992e-34	4.47598e-31
H4C13	ENSG00000275126	protein_coding	0.637204	-2.04606	0.554698	-3.6886	0.000225494	0.00112694
SULT1C3	ENSG00000196228	protein_coding	1.50891	-2.03824	0.2957	-6.89293	5.46566e-12	2.16813e-10
H4C3	ENSG00000197061	protein_coding	12.2507	-2.03284	0.185497	-10.9588	6.02609e-28	2.11386e-25
SLC16A7	ENSG00000118596	protein_coding	1808.9	-2.02885	0.130543	-15.5416	1.8138e-54	3.4994e-51
ESRP1	ENSG00000104413	protein_coding	250.4	-2.02623	0.243703	-8.31431	9.22843e-17	8.98396e-15
RBBP8NL	ENSG00000130701	protein_coding	4.46804	-2.0239	0.330495	-6.12385	9.13427e-10	2.20036e-08
OXGR1	ENSG00000165621	protein_coding	23.5276	-2.00894	0.188147	-10.6775	1.29778e-26	4.02075e-24
METTL21C	ENSG00000139780	protein_coding	1.22846	-1.99893	0.312538	-6.3958	1.59711e-10	4.61153e-09
LHCGR	ENSG00000138039	protein_coding	17.3119	-1.98927	0.299555	-6.64075	3.12096e-11	1.0333e-09
NR0B1	ENSG00000169297	protein_coding	8.09508	-1.98686	0.400113	-4.96574	6.8439e-07	7.54208e-06
CYP1A2	ENSG00000140505	protein_coding	7.70495	-1.94156	0.288474	-6.73047	1.69116e-11	5.99177e-10
RAB25	ENSG00000132698	protein_coding	179.084	-1.92679	0.236785	-8.13728	4.04246e-16	3.54509e-14
DUSP15	ENSG00000149599	protein_coding	324.403	-1.91939	0.150634	-12.742	3.45292e-37	2.32633e-34
SPACA1	ENSG00000118434	protein_coding	1.90275	-1.9187	0.376363	-5.09799	3.43276e-07	4.13226e-06
CYP11A1	ENSG00000140459	protein_coding	97.41	-1.91754	0.252651	-7.58969	3.20674e-14	2.01346e-12
CKMT2	ENSG00000131730	protein_coding	718.722	-1.91443	0.191753	-9.98387	1.79341e-23	4.07067e-21
DEFB1	ENSG00000164825	protein_coding	5939.96	-1.91287	0.166477	-11.4904	1.47505e-30	6.45448e-28
SYT14	ENSG00000143469	protein_coding	23.766	-1.8936	0.281619	-6.72398	1.76821e-11	6.22318e-10
HOXB1	ENSG00000120094	protein_coding	2.897	-1.88032	0.29416	-6.39216	1.63555e-10	4.70968e-09
ADH1C	ENSG00000248144	protein_coding	63.4121	-1.87358	0.189534	-9.88517	4.82761e-23	1.02969e-20
HTR3B	ENSG00000149305	protein_coding	1.68052	-1.87339	0.372516	-5.02901	4.93027e-07	5.65429e-06
AMELX	ENSG00000125363	protein_coding	1.666	-1.86189	0.269886	-6.89882	5.24363e-12	2.09179e-10
TMPRSS7	ENSG00000176040	protein_coding	4.48826	-1.86055	0.286496	-6.49415	8.35024e-11	2.54616e-09
SYNGR3	ENSG00000127561	protein_coding	81.828	-1.85963	0.163783	-11.3542	7.06548e-30	2.9116e-27
H3C11	ENSG00000275379	protein_coding	1.00391	-1.85284	0.36698	-5.04887	4.4443e-07	5.16676e-06
KCNU1	ENSG00000215262	protein_coding	3.08359	-1.84703	0.339969	-5.43294	5.54341e-08	8.42125e-07
ASCL4	ENSG00000187855	protein_coding	4.16515	-1.84495	0.225183	-8.19311	2.54561e-16	2.30381e-14
LRRC14B	ENSG00000185028	protein_coding	69.6882	-1.83638	0.197688	-9.28929	1.55316e-20	2.48769e-18
VWA5B1	ENSG00000158816	protein_coding	22.3301	-1.82646	0.203209	-8.98811	2.51517e-19	3.4549e-17
CRTAC1	ENSG00000095713	protein_coding	727.496	-1.81955	0.197911	-9.19378	3.79275e-20	5.77e-18
HS6ST3	ENSG00000185352	protein_coding	115.777	-1.81904	0.201507	-9.02719	1.76135e-19	2.45922e-17
SERPIND1	ENSG00000099937	protein_coding	25.9773	-1.81623	0.168731	-10.764	5.08852e-27	1.63623e-24
KCNIP1	ENSG00000182132	protein_coding	61.8286	-1.81419	0.184108	-9.85394	6.59057e-23	1.39173e-20
KIT	ENSG00000157404	protein_coding	1713.03	-1.81235	0.136873	-13.2411	5.07885e-40	4.2269e-37
SLC12A3	ENSG00000070915	protein_coding	128.765	-1.81107	0.186545	-9.70852	2.77338e-22	5.35072e-20
TNFAIP8L3	ENSG00000183578	protein_coding	322.702	-1.80882	0.146082	-12.3822	3.26139e-35	2.00622e-32
AL355102.2	ENSG00000258691	protein_coding	3.49953	-1.79857	0.224334	-8.01737	1.08034e-15	8.78447e-14
KRT7	ENSG00000135480	protein_coding	2073.78	-1.7948	0.184443	-9.73089	2.22633e-22	4.35467e-20
AHSG	ENSG00000145192	protein_coding	13.8305	-1.79291	0.297657	-6.0234	1.70791e-09	3.88283e-08
KCNK15	ENSG00000124249	protein_coding	90.6251	-1.79093	0.196004	-9.13718	6.41008e-20	9.61399e-18
ANO5	ENSG00000171714	protein_coding	294.211	-1.77804	0.183	-9.71606	2.57555e-22	4.99174e-20
FAM83B	ENSG00000168143	protein_coding	39.009	-1.77673	0.277878	-6.39391	1.61699e-10	4.66554e-09
LRRC9	ENSG00000131951	protein_coding	10.1822	-1.76777	0.211787	-8.34693	7.00598e-17	6.93167e-15
TMEM207	ENSG00000198398	protein_coding	2.60961	-1.76024	0.46269	-3.80436	0.000142173	0.000760111
ST8SIA5	ENSG00000101638	protein_coding	95.9106	-1.75972	0.157348	-11.1836	4.90758e-29	1.84338e-26
SCNN1A	ENSG00000111319	protein_coding	3216.78	-1.73494	0.177494	-9.77463	1.44691e-22	2.92448e-20
MCCD1	ENSG00000204511	protein_coding	26.521	-1.73493	0.228233	-7.60155	2.92598e-14	1.85363e-12
TBATA	ENSG00000166220	protein_coding	3.11507	-1.73386	0.234619	-7.39013	1.4669e-13	8.00289e-12
COLEC12	ENSG00000158270	protein_coding	670.777	-1.72886	0.161384	-10.7127	8.87148e-27	2.81007e-24
SPSB4	ENSG00000175093	protein_coding	28.2771	-1.7214	0.166363	-10.3472	4.30776e-25	1.15806e-22
ERBB4	ENSG00000178568	protein_coding	213.199	-1.69647	0.18926	-8.9637	3.13949e-19	4.23034e-17
BMPR1B	ENSG00000138696	protein_coding	222.955	-1.68491	0.204284	-8.24789	1.6122e-16	1.50065e-14
PSCA	ENSG00000167653	protein_coding	25.6972	-1.68305	0.196382	-8.57031	1.03204e-17	1.14373e-15
KRT17	ENSG00000128422	protein_coding	315.618	-1.66819	0.170804	-9.76667	1.56513e-22	3.11888e-20
FA2H	ENSG00000103089	protein_coding	186.091	-1.66503	0.173588	-9.59185	8.65236e-22	1.61074e-19
INSYN1	ENSG00000205363	protein_coding	206.94	-1.65097	0.159841	-10.3288	5.21959e-25	1.38466e-22
PRSS22	ENSG00000005001	protein_coding	25.3991	-1.65016	0.229676	-7.18475	6.7332e-13	3.20393e-11
MFSD6L	ENSG00000185156	protein_coding	23.8997	-1.62394	0.17616	-9.21852	3.01222e-20	4.68329e-18
GCOM1	ENSG00000137878	protein_coding	10.1239	-1.61896	0.166508	-9.72301	2.40559e-22	4.68373e-20
SCN2A	ENSG00000136531	protein_coding	86.6747	-1.59919	0.168663	-9.4816	2.50416e-21	4.3561e-19
CCDC196	ENSG00000196553	protein_coding	4.79097	-1.58871	0.174683	-9.0948	9.47591e-20	1.39171e-17
C16orf89	ENSG00000153446	protein_coding	172.532	-1.57963	0.15622	-10.1116	4.90749e-24	1.19028e-21
SMIM5	ENSG00000204323	protein_coding	187.019	-1.57509	0.151215	-10.4162	2.0905e-25	5.79943e-23
MMP26	ENSG00000167346	protein_coding	1.46726	-1.56441	0.327788	-4.77264	1.81827e-06	1.77826e-05
OR1N1	ENSG00000171505	protein_coding	1.39673	-1.5637	0.290192	-5.38849	7.10519e-08	1.04897e-06
EGF	ENSG00000138798	protein_coding	613.26	-1.56343	0.163756	-9.54729	1.3313e-21	2.41482e-19
PRSS1	ENSG00000204983	protein_coding	3.09609	-1.55908	0.243849	-6.39362	1.62003e-10	4.66817e-09
SALL3	ENSG00000256463	protein_coding	8.73741	-1.55803	0.307413	-5.0682	4.01599e-07	4.73891e-06
RGS8	ENSG00000135824	protein_coding	5.27623	-1.55647	0.19635	-7.92701	2.24488e-15	1.73243e-13
GRIK5	ENSG00000105737	protein_coding	133.106	-1.55048	0.170795	-9.07803	1.10563e-19	1.60713e-17
ANGPTL1	ENSG00000116194	protein_coding	257.19	-1.54821	0.15604	-9.9219	3.34321e-23	7.31457e-21
ALDH1A2	ENSG00000128918	protein_coding	965.533	-1.54214	0.164731	-9.36159	7.85469e-21	1.29725e-18
HAO1	ENSG00000101323	protein_coding	3.05336	-1.53771	0.31149	-4.93663	7.94821e-07	8.63259e-06
FAXC	ENSG00000146267	protein_coding	74.3375	-1.53735	0.19479	-7.89235	2.96546e-15	2.23966e-13
HRK	ENSG00000135116	protein_coding	33.2707	-1.53431	0.197778	-7.75774	8.64586e-15	6.09591e-13
SHOC1	ENSG00000165181	protein_coding	50.7041	-1.52265	0.151669	-10.0393	1.02384e-23	2.41427e-21
SIM1	ENSG00000112246	protein_coding	666.495	-1.51787	0.199983	-7.58998	3.19961e-14	2.01196e-12
UNC13C	ENSG00000137766	protein_coding	29.4018	-1.51456	0.187236	-8.08902	6.01476e-16	5.08967e-14
CNTNAP5	ENSG00000155052	protein_coding	142.455	-1.50336	0.227945	-6.59529	4.24418e-11	1.3741e-09
SLC2A12	ENSG00000146411	protein_coding	76.6076	-1.50216	0.137035	-10.9619	5.82847e-28	2.06158e-25
HCAR1	ENSG00000196917	protein_coding	107.09	-1.50131	0.148136	-10.1347	3.87648e-24	9.51082e-22
GSDMC	ENSG00000147697	protein_coding	16.3996	-1.49986	0.194167	-7.72459	1.12215e-14	7.63297e-13
NAT8L	ENSG00000185818	protein_coding	89.7507	-1.49903	0.164773	-9.09755	9.23894e-20	1.36637e-17
FREM1	ENSG00000164946	protein_coding	297.234	-1.49417	0.170198	-8.779	1.64934e-18	2.01167e-16
MAPK4	ENSG00000141639	protein_coding	36.9837	-1.49333	0.218529	-6.83358	8.28224e-12	3.14436e-10
CEND1	ENSG00000184524	protein_coding	36.2362	-1.49291	0.153833	-9.70477	2.87736e-22	5.50133e-20
KCNG3	ENSG00000171126	protein_coding	3.66054	-1.47976	0.242141	-6.11117	9.89035e-10	2.36505e-08
PSAPL1	ENSG00000178597	protein_coding	0.604364	-1.47869	0.404866	-3.6523	0.0002599	0.00127384
NTSR1	ENSG00000101188	protein_coding	60.2326	-1.46948	0.15462	-9.50379	2.02397e-21	3.54989e-19
PRMT8	ENSG00000111218	protein_coding	7.7104	-1.45926	0.172431	-8.46285	2.60929e-17	2.75501e-15
EHF	ENSG00000135373	protein_coding	116.31	-1.4589	0.194346	-7.50672	6.06277e-14	3.62088e-12
ADRB1	ENSG00000043591	protein_coding	30.5691	-1.45517	0.152825	-9.52184	1.70143e-21	3.04715e-19
TRIM63	ENSG00000158022	protein_coding	39.8237	-1.45448	0.183514	-7.92571	2.26845e-15	1.74745e-13
CA10	ENSG00000154975	protein_coding	9.65511	-1.45407	0.249855	-5.81968	5.89605e-09	1.15433e-07
H1-5	ENSG00000184357	protein_coding	2.44106	-1.45404	0.248689	-5.84682	5.01047e-09	1.00033e-07
TMEM74	ENSG00000164841	protein_coding	6.45142	-1.45153	0.183553	-7.90797	2.6162e-15	1.99362e-13
PSG8	ENSG00000124467	protein_coding	1.87114	-1.44758	0.368757	-3.92555	8.65315e-05	0.000497471
LRFN2	ENSG00000156564	protein_coding	4.88694	-1.44605	0.207001	-6.98573	2.83381e-12	1.19564e-10
PPARGC1A	ENSG00000109819	protein_coding	2807.36	-1.44532	0.119222	-12.123	7.97836e-34	4.45581e-31
GRM1	ENSG00000152822	protein_coding	19.8569	-1.44144	0.127175	-11.3343	8.87488e-30	3.55372e-27
CEACAM7	ENSG00000007306	protein_coding	2.31305	-1.43469	0.357236	-4.01607	5.91773e-05	0.000357651
COCH	ENSG00000100473	protein_coding	78.6235	-1.43418	0.168126	-8.53039	1.45857e-17	1.59149e-15
LYPD6B	ENSG00000150556	protein_coding	39.3646	-1.42822	0.20206	-7.06831	1.56827e-12	6.98481e-11
FBXO40	ENSG00000163833	protein_coding	5.26875	-1.42709	0.174265	-8.18921	2.6294e-16	2.36953e-14
GLDN	ENSG00000186417	protein_coding	194.429	-1.42502	0.145412	-9.79984	1.12765e-22	2.31223e-20
NTN1	ENSG00000065320	protein_coding	258.419	-1.42018	0.131581	-10.7933	3.70383e-27	1.2093e-24
TSPAN5	ENSG00000168785	protein_coding	1464.02	-1.41988	0.117016	-12.134	6.97228e-34	3.94585e-31
TDGF1	ENSG00000241186	protein_coding	34.3669	-1.41946	0.198142	-7.16387	7.84314e-13	3.68255e-11
ABCB5	ENSG00000004846	protein_coding	21.0599	-1.41415	0.201921	-7.00348	2.49676e-12	1.07262e-10
B4GALNT2	ENSG00000167080	protein_coding	245.014	-1.41132	0.202341	-6.97498	3.05918e-12	1.28561e-10
SCIN	ENSG00000006747	protein_coding	3831.6	-1.4101	0.148308	-9.50791	1.94533e-21	3.42612e-19
OR51I2	ENSG00000187918	protein_coding	0.527903	-1.40399	0.395212	-3.5525	0.000381583	0.0017645
H2AC21	ENSG00000184270	protein_coding	1.79964	-1.40009	0.267579	-5.23241	1.67311e-07	2.21784e-06
MYRIP	ENSG00000170011	protein_coding	519.064	-1.39881	0.143502	-9.74765	1.88797e-22	3.7272e-20
AVPR1A	ENSG00000166148	protein_coding	1219.73	-1.39842	0.141294	-9.89721	4.28036e-23	9.17576e-21
KLHL3	ENSG00000146021	protein_coding	599.344	-1.39806	0.124106	-11.265	1.95331e-29	7.46922e-27
TMEM52B	ENSG00000165685	protein_coding	226.124	-1.39202	0.146583	-9.49647	2.1712e-21	3.79244e-19
KCNJ11	ENSG00000187486	protein_coding	162.103	-1.39127	0.136867	-10.1651	2.83772e-24	7.04368e-22
GPR143	ENSG00000101850	protein_coding	522.218	-1.39043	0.172513	-8.05986	7.63796e-16	6.34429e-14
ASB11	ENSG00000165192	protein_coding	6.39794	-1.38801	0.159569	-8.69852	3.36252e-18	3.9426e-16
MEPE	ENSG00000152595	protein_coding	4.2391	-1.38612	0.204127	-6.79045	1.11782e-11	4.13293e-10
DHRS2	ENSG00000100867	protein_coding	86.895	-1.38462	0.198094	-6.98969	2.75492e-12	1.16467e-10
SERPINA4	ENSG00000100665	protein_coding	64.7023	-1.38115	0.227119	-6.08116	1.19314e-09	2.79177e-08
ORM1	ENSG00000229314	protein_coding	18.3822	-1.37735	0.242666	-5.67591	1.37952e-08	2.45611e-07
DPP10	ENSG00000175497	protein_coding	9.19812	-1.37575	0.26859	-5.12211	3.02133e-07	3.70312e-06
MYZAP	ENSG00000263155	protein_coding	53.6552	-1.37234	0.130937	-10.481	1.05639e-25	2.98922e-23
OGDHL	ENSG00000197444	protein_coding	5750.44	-1.37023	0.142446	-9.61925	6.63154e-22	1.24547e-19
NIPAL1	ENSG00000163293	protein_coding	174.017	-1.36734	0.118033	-11.5844	4.94254e-31	2.28028e-28
KRTAP1-1	ENSG00000188581	protein_coding	0.738717	-1.36468	0.365702	-3.73168	0.00019021	0.000974349
BPIFA2	ENSG00000131050	protein_coding	4.6383	-1.36307	0.24063	-5.66458	1.47385e-08	2.6053e-07
MYO16	ENSG00000041515	protein_coding	26.1369	-1.36008	0.145429	-9.3522	8.58395e-21	1.40133e-18
OR1L8	ENSG00000171496	protein_coding	7.92138	-1.35856	0.142585	-9.52802	1.60314e-21	2.88328e-19
OR52H1	ENSG00000181616	protein_coding	0.987383	-1.35552	0.279223	-4.8546	1.20629e-06	1.24297e-05
H2BC14	ENSG00000273703	protein_coding	1.71121	-1.35485	0.25772	-5.25706	1.46377e-07	1.97363e-06
C4BPB	ENSG00000123843	protein_coding	20.917	-1.35178	0.170111	-7.94645	1.91931e-15	1.49477e-13
PRB3	ENSG00000197870	protein_coding	3.38333	-1.35014	0.173021	-7.80334	6.02912e-15	4.39701e-13
IL20	ENSG00000162891	protein_coding	1.90933	-1.3482	0.271807	-4.96014	7.04406e-07	7.73972e-06
PRB1	ENSG00000251655	protein_coding	0.644682	-1.346	0.462238	-2.91192	0.00359216	0.0117746
TMEM38A	ENSG00000072954	protein_coding	443.543	-1.33913	0.118192	-11.3301	9.30818e-30	3.69239e-27
H4C1	ENSG00000278637	protein_coding	1.28048	-1.33879	0.271115	-4.93808	7.88949e-07	8.57759e-06
PGPEP1L	ENSG00000183571	protein_coding	7.78068	-1.33411	0.189754	-7.03073	2.05459e-12	8.9488e-11
FAM3B	ENSG00000183844	protein_coding	60.4282	-1.32203	0.160123	-8.25638	1.50161e-16	1.40698e-14
WNK3	ENSG00000196632	protein_coding	172.047	-1.32194	0.120245	-10.9938	4.09425e-28	1.47272e-25
FAM169A	ENSG00000198780	protein_coding	76.3862	-1.32121	0.132453	-9.9749	1.96309e-23	4.38543e-21
SLC38A3	ENSG00000188338	protein_coding	38.1558	-1.31828	0.19439	-6.78162	1.18834e-11	4.35195e-10
RANBP3L	ENSG00000164188	protein_coding	77.5381	-1.31733	0.148712	-8.85825	8.1279e-19	1.036e-16
SLC16A11	ENSG00000174326	protein_coding	115.169	-1.31621	0.142458	-9.23926	2.48204e-20	3.91636e-18
GPAT3	ENSG00000138678	protein_coding	1189.85	-1.31606	0.129029	-10.1997	1.98864e-24	4.99455e-22
SIX4	ENSG00000100625	protein_coding	41.6189	-1.3146	0.15771	-8.33556	7.71312e-17	7.59037e-15
F7	ENSG00000057593	protein_coding	17.476	-1.3145	0.180782	-7.2712	3.56316e-13	1.78347e-11
STK32A	ENSG00000169302	protein_coding	269.985	-1.31031	0.17399	-7.53095	5.03711e-14	3.05866e-12
ZNF728	ENSG00000269067	protein_coding	7.57166	-1.31026	0.194103	-6.75032	1.4752e-11	5.29289e-10
H4C4	ENSG00000277157	protein_coding	6.33407	-1.30707	0.200893	-6.50631	7.70217e-11	2.36555e-09
PAK6	ENSG00000137843	protein_coding	5.54626	-1.30224	0.195862	-6.64875	2.95595e-11	9.85588e-10
CAPZA3	ENSG00000177938	protein_coding	0.74775	-1.29933	0.387476	-3.35333	0.000798461	0.00328462
MYO3B	ENSG00000071909	protein_coding	175.635	-1.28917	0.182058	-7.08108	1.43033e-12	6.42437e-11
PRR15L	ENSG00000167183	protein_coding	441.44	-1.28074	0.195866	-6.53886	6.1988e-11	1.9389e-09
LIX1	ENSG00000145721	protein_coding	368.74	-1.28017	0.213651	-5.99186	2.07451e-09	4.61491e-08
CYP17A1	ENSG00000148795	protein_coding	132.454	-1.2789	0.157984	-8.09511	5.72113e-16	4.88598e-14
H1-4	ENSG00000168298	protein_coding	18.7708	-1.27784	0.164607	-7.76299	8.295e-15	5.87782e-13
PYY	ENSG00000131096	protein_coding	13.206	-1.27294	0.157387	-8.08795	6.06776e-16	5.1202e-14
BAALC	ENSG00000164929	protein_coding	324.998	-1.2728	0.136071	-9.35397	8.44158e-21	1.38341e-18
TACSTD2	ENSG00000184292	protein_coding	1793.5	-1.27076	0.167263	-7.59734	3.02279e-14	1.9121e-12
TRIM2	ENSG00000109654	protein_coding	4273.63	-1.26792	0.0986623	-12.8511	8.47619e-38	5.9962e-35
PPP4R4	ENSG00000119698	protein_coding	17.4098	-1.26614	0.169784	-7.45737	8.82659e-14	5.09721e-12
MAL	ENSG00000172005	protein_coding	2822.23	-1.25826	0.180919	-6.95482	3.53005e-12	1.46464e-10
THSD7A	ENSG00000005108	protein_coding	2046.64	-1.25723	0.107527	-11.6922	1.39678e-31	6.89378e-29
BDKRB1	ENSG00000100739	protein_coding	71.2621	-1.25584	0.163903	-7.66206	1.8297e-14	1.19894e-12
TBC1D14	ENSG00000132405	protein_coding	2544.21	-1.25473	0.105449	-11.8989	1.19865e-32	6.05676e-30
GPNMB	ENSG00000136235	protein_coding	19732.9	-1.25264	0.130681	-9.58551	9.19978e-22	1.69267e-19
CNTN6	ENSG00000134115	protein_coding	49.2547	-1.25053	0.177126	-7.0601	1.66383e-12	7.35638e-11
PFKFB2	ENSG00000123836	protein_coding	1332.75	-1.25051	0.106975	-11.6897	1.43863e-31	7.0187e-29
CCDC33	ENSG00000140481	protein_coding	1.93644	-1.2501	0.278449	-4.48951	7.13876e-06	5.8315e-05
ELAVL2	ENSG00000107105	protein_coding	87.21	-1.24686	0.144122	-8.65144	5.08556e-18	5.84978e-16
ERVFRD-1	ENSG00000244476	protein_coding	22.1882	-1.24677	0.125841	-9.90752	3.86128e-23	8.3194e-21
GJB7	ENSG00000164411	protein_coding	3.61305	-1.2465	0.166288	-7.49602	6.57869e-14	3.89989e-12
PLAAT5	ENSG00000168004	protein_coding	83.6873	-1.24466	0.161031	-7.72929	1.08151e-14	7.41593e-13
IGFN1	ENSG00000163395	protein_coding	176.136	-1.24085	0.255738	-4.85205	1.22193e-06	1.25641e-05
OPTC	ENSG00000188770	protein_coding	0.844605	-1.22884	0.301713	-4.07288	4.6435e-05	0.000290014
FAM155B	ENSG00000130054	protein_coding	125.948	-1.22666	0.152806	-8.0276	9.93966e-16	8.12888e-14
STXBP6	ENSG00000168952	protein_coding	658.941	-1.22353	0.158365	-7.72603	1.10948e-14	7.5589e-13
MAB21L3	ENSG00000173212	protein_coding	143.35	-1.21937	0.183943	-6.62907	3.37815e-11	1.11066e-09
IL12B	ENSG00000113302	protein_coding	25.2716	-1.21503	0.16801	-7.23191	4.76233e-13	2.32877e-11
TAF7L	ENSG00000102387	protein_coding	16.3234	-1.21397	0.155774	-7.79319	6.53392e-15	4.74072e-13
LRRN2	ENSG00000170382	protein_coding	395.03	-1.20945	0.156083	-7.74875	9.27992e-15	6.52129e-13
GPR87	ENSG00000138271	protein_coding	11.2848	-1.20598	0.289651	-4.16355	3.13338e-05	0.000208002
TMEM35A	ENSG00000126950	protein_coding	45.9088	-1.20555	0.163064	-7.39312	1.4342e-13	7.85478e-12
RIMS1	ENSG00000079841	protein_coding	11.7815	-1.20376	0.185457	-6.49077	8.54003e-11	2.6003e-09
SYT17	ENSG00000103528	protein_coding	568.019	-1.20292	0.137577	-8.74359	2.2582e-18	2.69998e-16
SPINK1	ENSG00000164266	protein_coding	350.115	-1.20063	0.202671	-5.92403	3.14155e-09	6.66715e-08
MAFA	ENSG00000182759	protein_coding	5.83856	-1.2006	0.188542	-6.36782	1.91739e-10	5.45622e-09
C9orf24	ENSG00000164972	protein_coding	53.2917	-1.20014	0.130155	-9.22088	2.94678e-20	4.61535e-18
MPPED2	ENSG00000066382	protein_coding	282.858	-1.19951	0.120228	-9.9769	1.92382e-23	4.32044e-21
GMPR	ENSG00000137198	protein_coding	492.395	-1.19918	0.111145	-10.7894	3.86378e-27	1.25189e-24
SIX6	ENSG00000184302	protein_coding	0.46081	-1.19337	0.428609	-2.78429	0.00536449	0.0165057
PPM1E	ENSG00000175175	protein_coding	61.6357	-1.19311	0.122319	-9.75404	1.77264e-22	3.51587e-20
TYRP1	ENSG00000107165	protein_coding	14.474	-1.18787	0.22371	-5.30988	1.09698e-07	1.53466e-06
SHISA3	ENSG00000178343	protein_coding	735.92	-1.18553	0.169406	-6.99815	2.59371e-12	1.10671e-10
SLIT2	ENSG00000145147	protein_coding	975.922	-1.18447	0.136568	-8.6731	4.20513e-18	4.85019e-16
PPP1R1B	ENSG00000131771	protein_coding	21.2409	-1.17768	0.194705	-6.04854	1.46163e-09	3.35325e-08
ATRNL1	ENSG00000107518	protein_coding	209.135	-1.17701	0.173265	-6.79311	1.09739e-11	4.06091e-10
SPTBN2	ENSG00000173898	protein_coding	853.333	-1.16799	0.190467	-6.13228	8.66298e-10	2.09875e-08
H4C2	ENSG00000278705	protein_coding	4.5849	-1.16727	0.21312	-5.47705	4.3247e-08	6.77851e-07
PDE1C	ENSG00000154678	protein_coding	907.075	-1.1651	0.11219	-10.3851	2.89996e-25	7.94122e-23
ZNF676	ENSG00000196109	protein_coding	52.399	-1.16456	0.196504	-5.92637	3.09702e-09	6.58913e-08
ISM2	ENSG00000100593	protein_coding	51.5851	-1.16268	0.201501	-5.77011	7.92219e-09	1.50115e-07
ZNF99	ENSG00000213973	protein_coding	18.0813	-1.16237	0.151283	-7.68343	1.54879e-14	1.02877e-12
UGT2B28	ENSG00000135226	protein_coding	4.03377	-1.1596	0.237598	-4.8805	1.0582e-06	1.10656e-05
H2BC3	ENSG00000276410	protein_coding	1.0156	-1.15891	0.280207	-4.13592	3.53537e-05	0.000230258
FOLR3	ENSG00000110203	protein_coding	21.4526	-1.15848	0.194198	-5.96544	2.43982e-09	5.33805e-08
ARL14EPL	ENSG00000268223	protein_coding	1.42223	-1.1545	0.301316	-3.83153	0.000127347	0.000694268
GAS2	ENSG00000148935	protein_coding	227.716	-1.1544	0.139355	-8.28387	1.19234e-16	1.13218e-14
BDH1	ENSG00000161267	protein_coding	538.59	-1.15072	0.136319	-8.44136	3.13659e-17	3.27107e-15
MARCHF10	ENSG00000173838	protein_coding	22.8297	-1.1503	0.187738	-6.12717	8.94556e-10	2.15858e-08
CPXM2	ENSG00000121898	protein_coding	3258.96	-1.14999	0.136649	-8.41564	3.90746e-17	4.03534e-15
PRLR	ENSG00000113494	protein_coding	1160.31	-1.14495	0.146593	-7.81041	5.70033e-15	4.17156e-13
LSAMP	ENSG00000185565	protein_coding	53.355	-1.13733	0.189555	-5.99998	1.97337e-09	4.41537e-08
GPD1L	ENSG00000152642	protein_coding	1891.55	-1.13352	0.0903319	-12.5484	4.05607e-36	2.56955e-33
CER1	ENSG00000147869	protein_coding	0.926548	-1.13315	0.281782	-4.02136	5.78624e-05	0.000350253
CR1L	ENSG00000197721	protein_coding	48.9677	-1.12904	0.162308	-6.9562	3.49566e-12	1.45321e-10
SRARP	ENSG00000183888	protein_coding	7.26725	-1.12416	0.231198	-4.86232	1.16019e-06	1.2002e-05
APOBEC4	ENSG00000173627	protein_coding	0.946204	-1.12216	0.25182	-4.45619	8.34306e-06	6.6377e-05
ZNF98	ENSG00000197360	protein_coding	20.3411	-1.12197	0.174079	-6.44521	1.1544e-10	3.42887e-09
ATP4B	ENSG00000186009	protein_coding	4.12324	-1.12164	0.172618	-6.4978	8.15015e-11	2.49052e-09
NRK	ENSG00000123572	protein_coding	60.8165	-1.12119	0.178543	-6.27966	3.39312e-10	9.07615e-09
GRID2	ENSG00000152208	protein_coding	10.5014	-1.12112	0.22075	-5.07869	3.80039e-07	4.51716e-06
SLC14A2	ENSG00000132874	protein_coding	20.2954	-1.12087	0.153887	-7.28373	3.24704e-13	1.64268e-11
OR12D2	ENSG00000280236	protein_coding	0.922027	-1.12027	0.517953	-2.16288	0.0305501	0.0696415
H2AC4	ENSG00000278463	protein_coding	1.3456	-1.11955	0.253666	-4.41346	1.01729e-05	7.89523e-05
ART5	ENSG00000167311	protein_coding	86.9037	-1.11544	0.171886	-6.48939	8.61831e-11	2.62037e-09
FYB2	ENSG00000187889	protein_coding	129.013	-1.11409	0.175906	-6.33341	2.39805e-10	6.62933e-09
HSD11B2	ENSG00000176387	protein_coding	3756.78	-1.11304	0.139574	-7.97454	1.52948e-15	1.2022e-13
FAM189A2	ENSG00000135063	protein_coding	303.88	-1.11175	0.121353	-9.16128	5.12854e-20	7.71919e-18
ZNF723	ENSG00000268696	protein_coding	1.06075	-1.11145	0.313942	-3.54031	0.000399663	0.0018361
ARL4D	ENSG00000175906	protein_coding	472.26	-1.11131	0.126641	-8.77535	1.70378e-18	2.07212e-16
UNC80	ENSG00000144406	protein_coding	43.4957	-1.10913	0.136459	-8.12792	4.36729e-16	3.80636e-14
PLCG2	ENSG00000197943	protein_coding	3088.9	-1.10776	0.0979978	-11.3039	1.25537e-29	4.93373e-27
HBG1	ENSG00000213934	protein_coding	1.51439	-1.10628	0.500408	-2.21076	0.0270522	0.0630447
ARHGEF38	ENSG00000236699	protein_coding	181.279	-1.10609	0.137713	-8.03184	9.60233e-16	7.89866e-14
PATE4	ENSG00000237353	protein_coding	1.32304	-1.10599	0.258722	-4.27482	1.91293e-05	0.000136301
CST4	ENSG00000101441	protein_coding	0.942327	-1.10567	0.378	-2.92507	0.00344384	0.011371
TMC5	ENSG00000103534	protein_coding	47.6472	-1.1054	0.150475	-7.34608	2.04111e-13	1.07755e-11
MPP7	ENSG00000150054	protein_coding	524.791	-1.10482	0.106744	-10.3501	4.17958e-25	1.13719e-22
OR52D1	ENSG00000181609	protein_coding	0.781602	-1.10426	0.298839	-3.69515	0.000219759	0.00110243
MCOLN3	ENSG00000055732	protein_coding	179.666	-1.10243	0.176812	-6.23506	4.51612e-10	1.17527e-08
OXCT1	ENSG00000083720	protein_coding	2195.13	-1.10195	0.106498	-10.3472	4.31084e-25	1.15806e-22
UST	ENSG00000111962	protein_coding	368.396	-1.09615	0.13649	-8.031	9.66843e-16	7.93765e-14
SLC4A5	ENSG00000188687	protein_coding	79.1035	-1.09546	0.120868	-9.06331	1.26554e-19	1.81473e-17
BNC1	ENSG00000169594	protein_coding	41.3531	-1.0932	0.208078	-5.2538	1.4899e-07	2.00249e-06
CBLIF	ENSG00000134812	protein_coding	2.96475	-1.09276	0.219017	-4.98939	6.05699e-07	6.77441e-06
WFIKKN2	ENSG00000173714	protein_coding	4.90471	-1.08886	0.196577	-5.53909	3.04046e-08	4.95023e-07
MAB21L2	ENSG00000181541	protein_coding	2.34603	-1.08812	0.198724	-5.47555	4.36154e-08	6.82617e-07
TJP3	ENSG00000105289	protein_coding	170.566	-1.0853	0.159534	-6.80296	1.02491e-11	3.80929e-10
SFTA2	ENSG00000196260	protein_coding	9.97922	-1.08494	0.194586	-5.57564	2.46628e-08	4.11644e-07
ZDHHC23	ENSG00000184307	protein_coding	630.434	-1.08493	0.104892	-10.3433	4.48752e-25	1.19794e-22
HSPB7	ENSG00000173641	protein_coding	316.72	-1.08487	0.15368	-7.05928	1.67372e-12	7.39243e-11
FRMPD4	ENSG00000169933	protein_coding	14.2327	-1.08311	0.213114	-5.08229	3.7292e-07	4.44249e-06
MUC15	ENSG00000169550	protein_coding	19.7336	-1.08214	0.284798	-3.79966	0.000144897	0.000772343
CRISP2	ENSG00000124490	protein_coding	1.43747	-1.08137	0.390704	-2.76774	0.0056447	0.0172292
PXK	ENSG00000168297	protein_coding	1167.58	-1.08004	0.0900677	-11.9915	3.93848e-33	2.03864e-30
CCDC151	ENSG00000198003	protein_coding	146.143	-1.07955	0.126886	-8.50807	1.76847e-17	1.90999e-15
FRRS1L	ENSG00000260230	protein_coding	5.39799	-1.07743	0.192893	-5.58564	2.32844e-08	3.90835e-07
SLC2A4	ENSG00000181856	protein_coding	341.097	-1.07723	0.115123	-9.35721	8.187e-21	1.34689e-18
KRT34	ENSG00000131737	protein_coding	2.97118	-1.07714	0.275784	-3.90574	9.39386e-05	0.000534767
H3C7	ENSG00000277775	protein_coding	1.66031	-1.07614	0.247832	-4.34224	1.41038e-05	0.000105116
KLK2	ENSG00000167751	protein_coding	3.4205	-1.07555	0.268547	-4.00508	6.19972e-05	0.00037215
LRFN5	ENSG00000165379	protein_coding	50.9086	-1.07294	0.192476	-5.57439	2.48396e-08	4.14108e-07
H2AC16	ENSG00000276903	protein_coding	1.20155	-1.07229	0.281579	-3.80814	0.000140014	0.000751064
TMPRSS11D	ENSG00000153802	protein_coding	6.47944	-1.06731	0.160128	-6.66531	2.64104e-11	8.94643e-10
VAT1L	ENSG00000171724	protein_coding	164.227	-1.06572	0.161726	-6.58966	4.40836e-11	1.42075e-09
PDZRN4	ENSG00000165966	protein_coding	45.2414	-1.06535	0.163662	-6.50947	7.54181e-11	2.32471e-09
CNGB1	ENSG00000070729	protein_coding	11.2106	-1.06412	0.198985	-5.34774	8.90571e-08	1.27833e-06
MTUS2	ENSG00000132938	protein_coding	46.3847	-1.0634	0.14116	-7.53328	4.94796e-14	3.00883e-12
PROM2	ENSG00000155066	protein_coding	576.572	-1.06091	0.184088	-5.76306	8.26023e-09	1.55756e-07
TOX3	ENSG00000103460	protein_coding	414.496	-1.05922	0.176945	-5.98613	2.14894e-09	4.77049e-08
OR4A47	ENSG00000237388	protein_coding	0.322338	-1.05738	0.59943	-1.76397	0.0777367
CLGN	ENSG00000153132	protein_coding	184.709	-1.05682	0.185022	-5.71188	1.11736e-08	2.03985e-07
GRB14	ENSG00000115290	protein_coding	750.058	-1.05582	0.12821	-8.23509	1.79426e-16	1.66282e-14
OR10A2	ENSG00000170790	protein_coding	1.1568	-1.05481	0.275979	-3.82206	0.000132344	0.000716679
C1orf116	ENSG00000182795	protein_coding	281.035	-1.0536	0.188498	-5.58946	2.2778e-08	3.83808e-07
ZIC3	ENSG00000156925	protein_coding	0.780158	-1.05297	0.310007	-3.39661	0.00068226	0.00287801
OR1N2	ENSG00000171501	protein_coding	0.774103	-1.04816	0.324188	-3.23318	0.0012242	0.00473149
PKIA	ENSG00000171033	protein_coding	550.073	-1.04172	0.15451	-6.7421	1.56112e-11	5.57518e-10
MUC20	ENSG00000176945	protein_coding	1645.13	-1.0399	0.14365	-7.23912	4.51605e-13	2.21856e-11
UGT1A4	ENSG00000244474	protein_coding	4.4984	-1.03807	0.212629	-4.88209	1.04967e-06	1.10008e-05
KLK11	ENSG00000167757	protein_coding	4.24018	-1.02831	0.293498	-3.50363	0.000458961	0.00206257
UBE2QL1	ENSG00000215218	protein_coding	466.938	-1.02436	0.149557	-6.84935	7.41885e-12	2.8564e-10
LGI3	ENSG00000168481	protein_coding	16.417	-1.02051	0.182397	-5.59498	2.20647e-08	3.73122e-07
FGL1	ENSG00000104760	protein_coding	7.66898	-1.01945	0.240702	-4.2353	2.28244e-05	0.000158739
ATP6V1C2	ENSG00000143882	protein_coding	183.813	-1.01849	0.119808	-8.50102	1.87939e-17	2.01951e-15
CSN3	ENSG00000171209	protein_coding	0.575661	-1.01846	0.394352	-2.58261	0.00980575	0.0273295
CYP26C1	ENSG00000187553	protein_coding	13.7082	-1.01833	0.173401	-5.87269	4.28789e-09	8.76262e-08
ITPRID1	ENSG00000180347	protein_coding	4.48992	-1.01266	0.164844	-6.14313	8.0909e-10	1.97708e-08
FAM184B	ENSG00000047662	protein_coding	35.5127	-1.01112	0.114943	-8.79673	1.40865e-18	1.72804e-16
B4GALNT3	ENSG00000139044	protein_coding	347.867	-1.01023	0.132712	-7.61217	2.6953e-14	1.71517e-12
HELT	ENSG00000187821	protein_coding	0.924447	-1.00804	0.34021	-2.96299	0.0030467	0.0102481
SLN	ENSG00000170290	protein_coding	42.0763	-1.00793	0.24896	-4.04857	5.15316e-05	0.000317592
BACE2	ENSG00000182240	protein_coding	6249.34	-1.00703	0.110615	-9.10387	8.7171e-20	1.2937e-17
SIGLEC15	ENSG00000197046	protein_coding	77.8397	-1.00499	0.129994	-7.73106	1.06655e-14	7.349e-13
TDRD1	ENSG00000095627	protein_coding	11.6202	-1.004	0.1571	-6.39084	1.64974e-10	4.74411e-09
LAMB4	ENSG00000091128	protein_coding	61.9549	-1.00067	0.126075	-7.93712	2.06923e-15	1.60271e-13
ZNF705G	ENSG00000215372	protein_coding	0.961504	-0.999828	0.343789	-2.90826	0.00363447	0.0118885
ATP6V1A	ENSG00000114573	protein_coding	9880.63	-0.998754	0.0880735	-11.34	8.31447e-30	3.39335e-27
WSCD2	ENSG00000075035	protein_coding	40.4167	-0.995115	0.158314	-6.28571	3.26356e-10	8.76719e-09
OVOL2	ENSG00000125850	protein_coding	14.1139	-0.992002	0.245956	-4.03325	5.50115e-05	0.000335724
NSUN7	ENSG00000179299	protein_coding	403.047	-0.98863	0.109807	-9.00336	2.18914e-19	3.03654e-17
PSG1	ENSG00000231924	protein_coding	3.17439	-0.983306	0.232646	-4.22662	2.37228e-05	0.000163859
OMG	ENSG00000126861	protein_coding	41.5553	-0.978456	0.124168	-7.88012	3.27078e-15	2.44416e-13
PAGE2	ENSG00000234068	protein_coding	1.2459	-0.975806	0.267996	-3.64112	0.000271459	0.00132149
MAB21L1	ENSG00000180660	protein_coding	10.5356	-0.974778	0.125379	-7.77468	7.56402e-15	5.39588e-13
GPC3	ENSG00000147257	protein_coding	555.894	-0.972996	0.147154	-6.61208	3.78966e-11	1.23353e-09
B4GALNT1	ENSG00000135454	protein_coding	856.962	-0.972599	0.166638	-5.83661	5.32728e-09	1.05662e-07
FHDC1	ENSG00000137460	protein_coding	357.719	-0.971362	0.111167	-8.73785	2.37597e-18	2.81699e-16
KATNAL2	ENSG00000167216	protein_coding	343.278	-0.970397	0.0995935	-9.74358	1.96515e-22	3.86161e-20
UNC5D	ENSG00000156687	protein_coding	305.964	-0.968226	0.21795	-4.44243	8.89483e-06	7.0188e-05
GAGE1	ENSG00000205777	protein_coding	0.351623	-0.966872	0.582414	-1.66011	0.096892
SETMAR	ENSG00000170364	protein_coding	557.806	-0.96626	0.0829004	-11.6557	2.14651e-31	1.03532e-28
ADAMTSL1	ENSG00000178031	protein_coding	449.311	-0.965932	0.13296	-7.26484	3.73473e-13	1.85031e-11
FUT9	ENSG00000172461	protein_coding	24.4745	-0.965276	0.266248	-3.62547	0.000288433	0.00138993
DEFB108B	ENSG00000184276	protein_coding	0.82608	-0.964708	0.260725	-3.7001	0.000215513	0.00108366
CLEC2L	ENSG00000236279	protein_coding	3.28779	-0.959992	0.232124	-4.13568	3.53898e-05	0.000230422
CRHR1	ENSG00000120088	protein_coding	22.3315	-0.959855	0.242907	-3.95154	7.76512e-05	0.000452651
NR3C2	ENSG00000151623	protein_coding	1056.5	-0.959619	0.097727	-9.81938	9.29116e-23	1.94268e-20
LDHD	ENSG00000166816	protein_coding	810.664	-0.9578	0.123377	-7.76321	8.28074e-15	5.87752e-13
HOXB9	ENSG00000170689	protein_coding	363.77	-0.956415	0.163812	-5.83849	5.2676e-09	1.04625e-07
APOA2	ENSG00000158874	protein_coding	15.1029	-0.95586	0.255623	-3.73933	0.00018451	0.000948588
SEMA3C	ENSG00000075223	protein_coding	2775.03	-0.954566	0.142406	-6.70311	2.04025e-11	7.08663e-10
SLC12A1	ENSG00000074803	protein_coding	354.01	-0.95456	0.218906	-4.36059	1.29713e-05	9.77051e-05
DOCK3	ENSG00000088538	protein_coding	69.4072	-0.952851	0.141729	-6.72306	1.77951e-11	6.2446e-10
MS4A5	ENSG00000166930	protein_coding	0.344621	-0.950494	0.543593	-1.74854	0.0803705
ZNF208	ENSG00000160321	protein_coding	129.928	-0.950416	0.150695	-6.30688	2.84715e-10	7.75159e-09
CLDN16	ENSG00000113946	protein_coding	102.677	-0.950366	0.173809	-5.46789	4.55431e-08	7.07827e-07
PRSS56	ENSG00000237412	protein_coding	1.39828	-0.949865	0.289183	-3.28465	0.00102109	0.00405088
ERVMER34-1	ENSG00000226887	protein_coding	38.1327	-0.949047	0.161509	-5.87613	4.1998e-09	8.61563e-08
KCND2	ENSG00000184408	protein_coding	39.0967	-0.948789	0.168774	-5.62165	1.89142e-08	3.26613e-07
HTR1E	ENSG00000168830	protein_coding	0.631614	-0.94837	0.430221	-2.20438	0.0274978	0.063862
AC011498.4	ENSG00000267385	protein_coding	11.1934	-0.9479	0.188067	-5.04021	4.65014e-07	5.37514e-06
MOB1B	ENSG00000173542	protein_coding	3212.32	-0.946922	0.0862272	-10.9817	4.68034e-28	1.66939e-25
TYR	ENSG00000077498	protein_coding	5.87236	-0.946013	0.16128	-5.86567	4.47327e-09	9.0629e-08
SERPINA5	ENSG00000188488	protein_coding	583.479	-0.945011	0.190015	-4.97335	6.58043e-07	7.2755e-06
KCNJ1	ENSG00000151704	protein_coding	168.951	-0.944146	0.186474	-5.06315	4.12385e-07	4.84464e-06
CNGB3	ENSG00000170289	protein_coding	7.54999	-0.941954	0.144537	-6.51703	7.17144e-11	2.22184e-09
WFDC2	ENSG00000101443	protein_coding	4044.33	-0.941855	0.162485	-5.79657	6.76838e-09	1.30287e-07
PROM1	ENSG00000007062	protein_coding	4357.49	-0.940445	0.205474	-4.57695	4.71809e-06	4.06948e-05
H2BC10	ENSG00000278588	protein_coding	1.75308	-0.938454	0.260811	-3.59821	0.000320412	0.0015226
KRT35	ENSG00000197079	protein_coding	1.10717	-0.937955	0.316973	-2.9591	0.00308538	0.0103615
SMIM10L2B	ENSG00000196972	protein_coding	170.105	-0.93769	0.10107	-9.27763	1.73295e-20	2.76523e-18
GALNTL6	ENSG00000174473	protein_coding	13.1777	-0.937682	0.159509	-5.87855	4.13871e-09	8.50691e-08
MAN1C1	ENSG00000117643	protein_coding	894.235	-0.935266	0.113163	-8.26475	1.39988e-16	1.31747e-14
VTN	ENSG00000109072	protein_coding	91.2801	-0.935053	0.160053	-5.84214	5.15338e-09	1.02693e-07
LTF	ENSG00000012223	protein_coding	2645.37	-0.934971	0.198738	-4.70455	2.54432e-06	2.3956e-05
ZNF729	ENSG00000196350	protein_coding	1.5305	-0.93426	0.241805	-3.8637	0.000111683	0.000621447
PPM1H	ENSG00000111110	protein_coding	1056.17	-0.931927	0.10439	-8.92737	4.36238e-19	5.73254e-17
ELOVL4	ENSG00000118402	protein_coding	113.615	-0.931076	0.10428	-8.9286	4.31447e-19	5.6872e-17
GULP1	ENSG00000144366	protein_coding	1301.78	-0.930523	0.104923	-8.86863	7.40542e-19	9.49616e-17
PSG7	ENSG00000221878	protein_coding	0.85284	-0.928433	0.332147	-2.79525	0.00518596	0.0160377
PLIN5	ENSG00000214456	protein_coding	146.101	-0.923336	0.142809	-6.46554	1.00935e-10	3.03197e-09
RAB3B	ENSG00000169213	protein_coding	108.047	-0.922954	0.198048	-4.66025	3.15827e-06	2.87914e-05
ST3GAL6	ENSG00000064225	protein_coding	839.942	-0.921829	0.10463	-8.81036	1.24743e-18	1.54816e-16
FST	ENSG00000134363	protein_coding	190.757	-0.920767	0.164331	-5.60312	2.10531e-08	3.5787e-07
RSPO3	ENSG00000146374	protein_coding	156.627	-0.920039	0.128386	-7.16621	7.71026e-13	3.62818e-11
C4orf51	ENSG00000237136	protein_coding	8.47006	-0.917708	0.169513	-5.41378	6.17077e-08	9.2518e-07
GPR37	ENSG00000170775	protein_coding	295.07	-0.917449	0.167774	-5.46837	4.5419e-08	7.06158e-07
TUBB4A	ENSG00000104833	protein_coding	656.756	-0.91655	0.173878	-5.27124	1.35509e-07	1.85001e-06
ARX	ENSG00000004848	protein_coding	49.8222	-0.9162	0.283042	-3.23697	0.00120805	0.00467719
ST3GAL4	ENSG00000110080	protein_coding	1733.69	-0.915372	0.0962531	-9.51005	1.90575e-21	3.38449e-19
NXPE1	ENSG00000095110	protein_coding	4.44672	-0.914329	0.167503	-5.45859	4.79923e-08	7.39396e-07
KIF1A	ENSG00000130294	protein_coding	13.9169	-0.914213	0.208277	-4.38941	1.13661e-05	8.7255e-05
OR51Q1	ENSG00000167360	protein_coding	0.530073	-0.912535	0.349937	-2.60771	0.00911503	0.0257034
NRXN3	ENSG00000021645	protein_coding	749.388	-0.910323	0.114053	-7.98156	1.44497e-15	1.14425e-13
VWDE	ENSG00000146530	protein_coding	54.7294	-0.909991	0.200787	-4.53211	5.83972e-06	4.886e-05
INS-IGF2	ENSG00000129965	protein_coding	0.232532	-0.909215	0.794109	-1.14495	0.25223
TAS2R60	ENSG00000185899	protein_coding	0.632682	-0.908421	0.267521	-3.3957	0.000684527	0.00288585
CPEB1	ENSG00000214575	protein_coding	108.279	-0.908342	0.18361	-4.94713	7.53141e-07	8.22766e-06
NRG2	ENSG00000158458	protein_coding	122.239	-0.906996	0.115434	-7.85725	3.92655e-15	2.91368e-13
PLPP4	ENSG00000203805	protein_coding	49.752	-0.906258	0.158161	-5.72999	1.00439e-08	1.85434e-07
PLEKHD1	ENSG00000175985	protein_coding	26.4737	-0.905507	0.139761	-6.47899	9.23403e-11	2.79158e-09
ALB	ENSG00000163631	protein_coding	256.439	-0.902426	0.166404	-5.4231	5.85748e-08	8.85717e-07
THRB	ENSG00000151090	protein_coding	832.654	-0.902134	0.0922632	-9.77783	1.4018e-22	2.84686e-20
MMP13	ENSG00000137745	protein_coding	20.446	-0.90135	0.287044	-3.14011	0.00168882	0.00620838
C7orf57	ENSG00000164746	protein_coding	23.8212	-0.901279	0.132093	-6.82307	8.91146e-12	3.35921e-10
ELOA2	ENSG00000206181	protein_coding	1.938	-0.899981	0.187081	-4.81065	1.5044e-06	1.50458e-05
NNT	ENSG00000112992	protein_coding	5938.73	-0.898639	0.0810929	-11.0816	1.54107e-28	5.68789e-26
SC5D	ENSG00000109929	protein_coding	1995.89	-0.898313	0.0845447	-10.6253	2.27262e-26	6.84123e-24
ITPR2	ENSG00000123104	protein_coding	3155.43	-0.896999	0.0854602	-10.4961	9.00163e-26	2.56426e-23
PAPPA2	ENSG00000116183	protein_coding	271.463	-0.895435	0.196665	-4.5531	5.28612e-06	4.49548e-05
C14orf39	ENSG00000179008	protein_coding	1.95969	-0.895363	0.21804	-4.10643	4.01829e-05	0.000256553
TMEM215	ENSG00000188133	protein_coding	0.827917	-0.894135	0.365298	-2.44768	0.0143777	0.0376125
HS3ST2	ENSG00000122254	protein_coding	391.423	-0.893494	0.15257	-5.85628	4.73351e-09	9.51747e-08
OR2A2	ENSG00000221989	protein_coding	0.568189	-0.89287	0.266042	-3.35613	0.000790428	0.00325814
WNT11	ENSG00000085741	protein_coding	49.5929	-0.890557	0.142535	-6.24797	4.15809e-10	1.09079e-08
PGR	ENSG00000082175	protein_coding	337.983	-0.889911	0.120521	-7.38388	1.53739e-13	8.32327e-12
HIGD1A	ENSG00000181061	protein_coding	2145.04	-0.886662	0.08693	-10.1997	1.98843e-24	4.99455e-22
AC026464.1	ENSG00000259900	protein_coding	1.35328	-0.885732	0.231111	-3.83249	0.000126851	0.000692144
CT45A10	ENSG00000269586	protein_coding	0.73528	-0.883619	0.500823	-1.76433	0.0776762	0.147416
OR52B6	ENSG00000187747	protein_coding	1.39849	-0.882922	0.208538	-4.23386	2.29719e-05	0.00015966
PNPLA5	ENSG00000100341	protein_coding	2.33693	-0.882481	0.311568	-2.83238	0.00462026	0.0145466
SEZ6L	ENSG00000100095	protein_coding	24.0753	-0.881572	0.14481	-6.0878	1.14471e-09	2.69181e-08
ENTPD3	ENSG00000168032	protein_coding	21.4654	-0.880489	0.147298	-5.97762	2.26428e-09	5.00038e-08
NRIP3	ENSG00000175352	protein_coding	150.218	-0.880339	0.113228	-7.77492	7.54977e-15	5.39478e-13
EDDM3A	ENSG00000181562	protein_coding	1.62578	-0.87962	0.233667	-3.76441	0.000166941	0.000873284
RALGPS1	ENSG00000136828	protein_coding	427.485	-0.878598	0.0954381	-9.20594	3.38678e-20	5.20841e-18
C2orf88	ENSG00000187699	protein_coding	542.509	-0.87851	0.108543	-8.09365	5.79012e-16	4.93498e-14
BDKRB2	ENSG00000168398	protein_coding	1439.07	-0.878337	0.13986	-6.28011	3.38335e-10	9.06033e-09
LIPH	ENSG00000163898	protein_coding	192.297	-0.875185	0.17976	-4.86864	1.1237e-06	1.16615e-05
PPM1L	ENSG00000163590	protein_coding	2304.83	-0.874709	0.0881967	-9.91771	3.48662e-23	7.58921e-21
RNF223	ENSG00000237330	protein_coding	4.818	-0.874033	0.221862	-3.93953	8.16413e-05	0.000472429
SLC30A10	ENSG00000196660	protein_coding	23.6196	-0.87321	0.274858	-3.17695	0.00148833	0.00557871
OPALIN	ENSG00000197430	protein_coding	1.28265	-0.872816	0.371106	-2.35193	0.0186761	0.0466105
FAT3	ENSG00000165323	protein_coding	194.302	-0.871659	0.118631	-7.34763	2.01754e-13	1.06776e-11
PLAG1	ENSG00000181690	protein_coding	96.1185	-0.8712	0.116449	-7.48137	7.35502e-14	4.28236e-12
CES1	ENSG00000198848	protein_coding	363.614	-0.867978	0.161471	-5.37545	7.63926e-08	1.11694e-06
LIN7A	ENSG00000111052	protein_coding	3318.27	-0.866653	0.123109	-7.0397	1.92648e-12	8.44724e-11
CKB	ENSG00000166165	protein_coding	7215.07	-0.866638	0.127166	-6.81502	9.42481e-12	3.52766e-10
CCDC179	ENSG00000255359	protein_coding	0.767651	-0.865541	0.281821	-3.07124	0.00213171	0.00757157
NECTIN4	ENSG00000143217	protein_coding	88.4121	-0.865254	0.166776	-5.18813	2.12421e-07	2.72393e-06
TGM7	ENSG00000159495	protein_coding	2.16466	-0.864401	0.385064	-2.24482	0.0247795	0.0586694
SEMG2	ENSG00000124157	protein_coding	0.409409	-0.863751	0.496028	-1.74134	0.0816246	0.153326
MAGEE2	ENSG00000186675	protein_coding	3.10613	-0.860877	0.15645	-5.50259	3.74254e-08	5.94728e-07
NEURL1	ENSG00000107954	protein_coding	58.9593	-0.860257	0.11847	-7.26141	3.83075e-13	1.89506e-11
WNT2	ENSG00000105989	protein_coding	21.2762	-0.860039	0.204546	-4.20463	2.61509e-05	0.000178052
FBXO2	ENSG00000116661	protein_coding	303.605	-0.85957	0.144915	-5.93153	3.00125e-09	6.40462e-08
RTL9	ENSG00000243978	protein_coding	10.3924	-0.859318	0.143118	-6.00426	1.92208e-09	4.31426e-08
FAM71A	ENSG00000162771	protein_coding	0.802296	-0.859296	0.271959	-3.15965	0.00157959	0.0058668
RNF212B	ENSG00000215277	protein_coding	16.9023	-0.859272	0.133913	-6.41666	1.39298e-10	4.06636e-09
UGT8	ENSG00000174607	protein_coding	2024.65	-0.858129	0.102141	-8.40145	4.41012e-17	4.52101e-15
PRDM16	ENSG00000142611	protein_coding	200.137	-0.857148	0.130417	-6.57235	4.95263e-11	1.57464e-09
ACTBL2	ENSG00000169067	protein_coding	8.5047	-0.856238	0.25026	-3.42139	0.000623015	0.00266544
OLFM3	ENSG00000118733	protein_coding	1.19807	-0.85596	0.289756	-2.95407	0.00313615	0.0105025
RTP2	ENSG00000198471	protein_coding	20.3568	-0.85574	0.177146	-4.83072	1.36042e-06	1.38075e-05
CD177	ENSG00000204936	protein_coding	40.4751	-0.855303	0.169602	-5.04301	4.58262e-07	5.30722e-06
CST5	ENSG00000170367	protein_coding	7.49794	-0.854474	0.292952	-2.91677	0.00353678	0.0116245
NRG4	ENSG00000169752	protein_coding	52.1716	-0.854123	0.139892	-6.10558	1.02426e-09	2.43693e-08
GRHL3	ENSG00000158055	protein_coding	49.0266	-0.853974	0.152207	-5.61061	2.01612e-08	3.45336e-07
SNCAIP	ENSG00000064692	protein_coding	140.598	-0.853763	0.11146	-7.65979	1.86232e-14	1.21797e-12
TDRD15	ENSG00000218819	protein_coding	1.30341	-0.853728	0.230153	-3.7094	0.000207749	0.00104988
CHL1	ENSG00000134121	protein_coding	345.235	-0.852506	0.154252	-5.52671	3.2629e-08	5.26993e-07
ARHGAP40	ENSG00000124143	protein_coding	38.2086	-0.851975	0.252093	-3.37961	0.000725898	0.00303554
TM4SF4	ENSG00000169903	protein_coding	52.9556	-0.851422	0.175092	-4.8627	1.15794e-06	1.19816e-05
RIMBP2	ENSG00000060709	protein_coding	30.759	-0.85093	0.141509	-6.01327	1.81812e-09	4.1048e-08
GPR26	ENSG00000154478	protein_coding	4.23365	-0.849547	0.180344	-4.71072	2.46847e-06	2.33194e-05
IGF1	ENSG00000017427	protein_coding	107.368	-0.849031	0.117669	-7.21542	5.37661e-13	2.60217e-11
NPTX1	ENSG00000171246	protein_coding	27.6437	-0.848961	0.138735	-6.11928	9.40003e-10	2.25925e-08
ESRRG	ENSG00000196482	protein_coding	749.566	-0.846234	0.141431	-5.98336	2.18578e-09	4.84468e-08
SLC19A2	ENSG00000117479	protein_coding	904.14	-0.843052	0.104458	-8.07072	6.98845e-16	5.83907e-14
SNCA	ENSG00000145335	protein_coding	296.824	-0.842985	0.104094	-8.09833	5.57209e-16	4.76829e-14
TMEM117	ENSG00000139173	protein_coding	277.775	-0.841672	0.0804411	-10.4632	1.27464e-25	3.58293e-23
OTC	ENSG00000036473	protein_coding	3.84323	-0.841664	0.231306	-3.63875	0.000273968	0.00133248
TFAP2C	ENSG00000087510	protein_coding	47.4143	-0.840278	0.200172	-4.19778	2.6954e-05	0.000182787
SLC7A8	ENSG00000092068	protein_coding	1699.23	-0.836561	0.122122	-6.85018	7.37576e-12	2.84345e-10
PSD3	ENSG00000156011	protein_coding	635.442	-0.835842	0.111125	-7.52166	5.40865e-14	3.26293e-12
KCTD1	ENSG00000134504	protein_coding	692.618	-0.835427	0.0887449	-9.41381	4.7849e-21	8.12381e-19
SLC29A2	ENSG00000174669	protein_coding	295.379	-0.83412	0.119268	-6.99368	2.67764e-12	1.13653e-10
BCAS1	ENSG00000064787	protein_coding	91.7614	-0.83334	0.184009	-4.52879	5.93223e-06	4.95656e-05
TPPP2	ENSG00000179636	protein_coding	3.67411	-0.833165	0.152678	-5.457	4.8426e-08	7.44995e-07
NIPAL4	ENSG00000172548	protein_coding	27.4495	-0.832777	0.185862	-4.48062	7.44278e-06	6.04263e-05
GFRA4	ENSG00000125861	protein_coding	0.51863	-0.831301	0.374908	-2.21735	0.0265994	0.0621669
TMPRSS4	ENSG00000137648	protein_coding	79.113	-0.831217	0.200185	-4.15225	3.29227e-05	0.000216921
ATP13A5	ENSG00000187527	protein_coding	7.75832	-0.829666	0.180401	-4.59901	4.24497e-06	3.71042e-05
CDH12	ENSG00000154162	protein_coding	7.01607	-0.82468	0.200129	-4.12074	3.7766e-05	0.000243576
H1-3	ENSG00000124575	protein_coding	9.71134	-0.824647	0.198677	-4.1507	3.31464e-05	0.000218157
FER1L6	ENSG00000214814	protein_coding	21.1639	-0.824352	0.16254	-5.07167	3.94335e-07	4.66097e-06
CLPS	ENSG00000137392	protein_coding	0.7772	-0.82422	0.413389	-1.99381	0.0461725	0.0974004
MUC17	ENSG00000169876	protein_coding	24.9283	-0.821499	0.270767	-3.03397	0.00241355	0.00840939
NWD2	ENSG00000174145	protein_coding	2.19763	-0.820434	0.187499	-4.37566	1.21064e-05	9.20909e-05
RIMS2	ENSG00000176406	protein_coding	59.9471	-0.819949	0.214366	-3.82499	0.000130777	0.000709721
UCP1	ENSG00000109424	protein_coding	1.2315	-0.817341	0.231691	-3.52772	0.000419159	0.00190893
ATP10B	ENSG00000118322	protein_coding	20.4555	-0.816713	0.152228	-5.36507	8.092e-08	1.17585e-06
CADM4	ENSG00000105767	protein_coding	721.865	-0.816576	0.124934	-6.53604	6.31709e-11	1.97009e-09
OR13D1	ENSG00000179055	protein_coding	0.5977	-0.816234	0.38898	-2.0984	0.0358703	0.0792645
PTCHD4	ENSG00000244694	protein_coding	312.897	-0.814804	0.111177	-7.32888	2.32089e-13	1.2149e-11
LRRC2	ENSG00000163827	protein_coding	107.346	-0.8147	0.1645	-4.95259	7.32339e-07	8.01344e-06
LRRTM3	ENSG00000198739	protein_coding	2.48089	-0.814512	0.212399	-3.83483	0.000125653	0.00068702
SYTL5	ENSG00000147041	protein_coding	67.9229	-0.813352	0.162486	-5.00567	5.56667e-07	6.29569e-06
CNTNAP2	ENSG00000174469	protein_coding	43.7542	-0.812831	0.141354	-5.75032	8.90766e-09	1.66484e-07
RAP1GAP	ENSG00000076864	protein_coding	2997.34	-0.81119	0.119793	-6.77158	1.27387e-11	4.62924e-10
SPX	ENSG00000134548	protein_coding	1952.79	-0.811073	0.148529	-5.46072	4.74217e-08	7.32732e-07
CLCA1	ENSG00000016490	protein_coding	0.665925	-0.809708	0.34967	-2.31563	0.0205782	0.0504297
GK3P	ENSG00000229894	protein_coding	2.58597	-0.808676	0.14655	-5.51809	3.42697e-08	5.49728e-07
ADAM7	ENSG00000069206	protein_coding	14.3055	-0.808595	0.246572	-3.27934	0.00104049	0.0041155
PRRG2	ENSG00000126460	protein_coding	95.1985	-0.806816	0.121989	-6.61386	3.74427e-11	1.22291e-09
AC008764.1	ENSG00000141979	protein_coding	0.338832	-0.806298	0.487548	-1.65378	0.0981723
IRF6	ENSG00000117595	protein_coding	1564.17	-0.805439	0.127939	-6.2955	3.06402e-10	8.31007e-09
URAD	ENSG00000183463	protein_coding	0.464462	-0.802378	0.292611	-2.74213	0.00610424	0.0184081
SCGB1C1	ENSG00000188076	protein_coding	0.58109	-0.80184	0.317463	-2.52577	0.0115444	0.0313161
FXYD4	ENSG00000150201	protein_coding	36.2841	-0.800564	0.285389	-2.80516	0.00502912	0.0156317
FAM83F	ENSG00000133477	protein_coding	507.202	-0.800305	0.21027	-3.80609	0.000141182	0.000755955
GCNT4	ENSG00000176928	protein_coding	357.849	-0.800262	0.109305	-7.32134	2.45508e-13	1.27703e-11
KRT9	ENSG00000171403	protein_coding	0.709102	-0.79787	0.309376	-2.57897	0.00990958	0.0275656
SPINT4	ENSG00000149651	protein_coding	0.583293	-0.797791	0.404439	-1.97259	0.0485424	0.101242
GOLM1	ENSG00000135052	protein_coding	9112.75	-0.797778	0.0955729	-8.34733	6.98251e-17	6.92459e-15
ARHGAP8	ENSG00000241484	protein_coding	74.1705	-0.795379	0.123101	-6.4612	1.03876e-10	3.10933e-09
HSPB3	ENSG00000169271	protein_coding	3.043	-0.795057	0.231698	-3.43144	0.000600384	0.00258635
ACSS3	ENSG00000111058	protein_coding	3294.32	-0.794576	0.10757	-7.38659	1.50647e-13	8.19769e-12
LONRF2	ENSG00000170500	protein_coding	315.989	-0.792521	0.155783	-5.08733	3.63136e-07	4.34178e-06
GDAP1L1	ENSG00000124194	protein_coding	12.3249	-0.791626	0.154414	-5.12664	2.94963e-07	3.6268e-06
DDX53	ENSG00000184735	protein_coding	0.749134	-0.791529	0.296792	-2.66695	0.00765428	0.0222023
SLC16A10	ENSG00000112394	protein_coding	430.158	-0.791224	0.120988	-6.53969	6.16461e-11	1.92962e-09
UGT2B4	ENSG00000156096	protein_coding	8.45195	-0.790999	0.263047	-3.00707	0.0026378	0.00908209
SYT16	ENSG00000139973	protein_coding	76.89	-0.790951	0.176209	-4.48872	7.16522e-06	5.84861e-05
ACOT12	ENSG00000172497	protein_coding	4.87035	-0.790625	0.193593	-4.08396	4.42753e-05	0.000279032
SPINK4	ENSG00000122711	protein_coding	2.02778	-0.790461	0.253707	-3.11564	0.00183544	0.00666769
ELF5	ENSG00000135374	protein_coding	10.1751	-0.788113	0.20082	-3.92447	8.69201e-05	0.000499502
NIPSNAP2	ENSG00000146729	protein_coding	3772.18	-0.787418	0.0722192	-10.9032	1.11305e-27	3.77946e-25
DHRS7	ENSG00000100612	protein_coding	4766.4	-0.785667	0.0790664	-9.9368	2.87931e-23	6.33224e-21
IQCJ	ENSG00000214216	protein_coding	0.832322	-0.784152	0.278413	-2.81651	0.00485491	0.0151765
NEDD4L	ENSG00000049759	protein_coding	6078.02	-0.783987	0.0890787	-8.80106	1.35526e-18	1.66736e-16
ADTRP	ENSG00000111863	protein_coding	197.847	-0.781063	0.134557	-5.8047	6.44795e-09	1.24856e-07
PRB4	ENSG00000230657	protein_coding	0.522285	-0.780015	0.33383	-2.33657	0.0194618	0.0481665
ZPLD1	ENSG00000170044	protein_coding	27.7435	-0.779054	0.20695	-3.76445	0.000166916	0.000873284
MALRD1	ENSG00000204740	protein_coding	29.6042	-0.778412	0.16583	-4.69405	2.67847e-06	2.50083e-05
TMC4	ENSG00000167608	protein_coding	1122.75	-0.778248	0.143798	-5.41211	6.22874e-08	9.32554e-07
PPP1R17	ENSG00000106341	protein_coding	4.45453	-0.778172	0.153314	-5.07566	3.8615e-07	4.58081e-06
SDCBP2	ENSG00000125775	protein_coding	307.117	-0.777223	0.0971941	-7.9966	1.27903e-15	1.02625e-13
NELL1	ENSG00000165973	protein_coding	23.1824	-0.776765	0.270869	-2.86768	0.00413491	0.0132889
ETV4	ENSG00000175832	protein_coding	63.2867	-0.776672	0.132803	-5.8483	4.96623e-09	9.92427e-08
WDR63	ENSG00000162643	protein_coding	37.8033	-0.775446	0.103456	-7.49545	6.60732e-14	3.91141e-12
SAMD12	ENSG00000177570	protein_coding	547.508	-0.775157	0.108004	-7.17714	7.11845e-13	3.37213e-11
SOX8	ENSG00000005513	protein_coding	65.423	-0.773479	0.136441	-5.66896	1.43665e-08	2.54501e-07
OR2A12	ENSG00000221858	protein_coding	0.353464	-0.773018	0.369036	-2.0947	0.0361978
ADCYAP1	ENSG00000141433	protein_coding	76.127	-0.772419	0.148722	-5.19372	2.06133e-07	2.65372e-06
VCX3A	ENSG00000169059	protein_coding	1.05958	-0.772006	0.256306	-3.01205	0.00259493	0.00894661
CDH3	ENSG00000062038	protein_coding	194.316	-0.770324	0.1493	-5.15957	2.47524e-07	3.11663e-06
SLC6A4	ENSG00000108576	protein_coding	22.4841	-0.768812	0.104273	-7.37306	1.66752e-13	8.94792e-12
AMPD3	ENSG00000133805	protein_coding	1527.14	-0.768679	0.0816991	-9.40865	5.02531e-21	8.4308e-19
CAMK2B	ENSG00000058404	protein_coding	168.332	-0.767642	0.176291	-4.3544	1.33431e-05	0.000100079
MECOM	ENSG00000085276	protein_coding	2306.03	-0.765672	0.089176	-8.58608	8.999e-18	1.00782e-15
EXPH5	ENSG00000110723	protein_coding	753.143	-0.763153	0.100869	-7.56577	3.85582e-14	2.38572e-12
CD9	ENSG00000010278	protein_coding	13971.6	-0.763074	0.0873291	-8.73791	2.37467e-18	2.81699e-16
CALB1	ENSG00000104327	protein_coding	51.0928	-0.762623	0.144774	-5.26768	1.3816e-07	1.87835e-06
SIX1	ENSG00000126778	protein_coding	144.302	-0.762014	0.110198	-6.91494	4.68069e-12	1.89228e-10
PFN2	ENSG00000070087	protein_coding	4728.41	-0.761834	0.0998827	-7.62729	2.39743e-14	1.53252e-12
OR2T11	ENSG00000279301	protein_coding	0.709027	-0.761291	0.300377	-2.53445	0.0112623	0.0306676
TAS2R30	ENSG00000256188	protein_coding	2.65417	-0.760024	0.167086	-4.5487	5.39778e-06	4.56574e-05
GAL3ST3	ENSG00000175229	protein_coding	16.5034	-0.759686	0.208763	-3.63898	0.000273715	0.00133141
APOA4	ENSG00000110244	protein_coding	3.18534	-0.758513	0.46688	-1.62464	0.104239	0.186072
C4orf45	ENSG00000164123	protein_coding	4.37713	-0.758387	0.13374	-5.67062	1.42282e-08	2.52474e-07
RAB6C	ENSG00000222014	protein_coding	5.98217	-0.758355	0.115193	-6.58335	4.59953e-11	1.4723e-09
KCNIP3	ENSG00000115041	protein_coding	802.92	-0.75828	0.138537	-5.47349	4.41252e-08	6.89324e-07
MT-ND6	ENSG00000198695	protein_coding	114366	-0.758254	0.0946043	-8.015	1.10137e-15	8.90431e-14
IRS4	ENSG00000133124	protein_coding	0.617287	-0.757305	0.362453	-2.08939	0.0366726	0.0806889
MT-ND5	ENSG00000198786	protein_coding	323192	-0.757189	0.0882134	-8.58361	9.19403e-18	1.02695e-15
FGF7	ENSG00000140285	protein_coding	299.634	-0.756083	0.18217	-4.15043	3.31854e-05	0.000218347
PPP1R36	ENSG00000165807	protein_coding	48.1782	-0.753937	0.141553	-5.32618	1.003e-07	1.4205e-06
SNTB1	ENSG00000172164	protein_coding	3506.03	-0.753571	0.0919288	-8.19732	2.45797e-16	2.22924e-14
TRHR	ENSG00000174417	protein_coding	1.21808	-0.753211	0.213942	-3.52063	0.000430519	0.00195291
SLC6A17	ENSG00000197106	protein_coding	70.4318	-0.752566	0.133059	-5.6559	1.55033e-08	2.72479e-07
C3orf52	ENSG00000114529	protein_coding	211.254	-0.752529	0.121174	-6.21034	5.28704e-10	1.35431e-08
RNF150	ENSG00000170153	protein_coding	624.726	-0.75141	0.114518	-6.56149	5.32742e-11	1.68622e-09
ANKRD30A	ENSG00000148513	protein_coding	3.87289	-0.750358	0.235525	-3.18589	0.00144309	0.00543399
CDH1	ENSG00000039068	protein_coding	6760.36	-0.749411	0.0962728	-7.78425	7.01272e-15	5.05356e-13
S100A5	ENSG00000196420	protein_coding	12.7774	-0.748482	0.132808	-5.63581	1.74236e-08	3.03341e-07
TRPV6	ENSG00000165125	protein_coding	24.4866	-0.748011	0.128196	-5.83492	5.38164e-09	1.0664e-07
GCM2	ENSG00000124827	protein_coding	1.55957	-0.747087	0.189993	-3.93217	8.41821e-05	0.000485543
CHIT1	ENSG00000133063	protein_coding	978.951	-0.744944	0.20575	-3.62063	0.000293881	0.00141362
TAS2R31	ENSG00000256436	protein_coding	13.505	-0.744915	0.123006	-6.05594	1.39602e-09	3.21586e-08
PROZ	ENSG00000126231	protein_coding	16.4159	-0.743732	0.161404	-4.60789	4.06769e-06	3.57608e-05
TIMD4	ENSG00000145850	protein_coding	454.502	-0.743445	0.118405	-6.27883	3.41133e-10	9.11799e-09
ATP8B4	ENSG00000104043	protein_coding	488.653	-0.742937	0.0946829	-7.84658	4.27521e-15	3.16687e-13
FGF16	ENSG00000196468	protein_coding	1.52623	-0.74019	0.228514	-3.23914	0.00119889	0.00464765
ZNF483	ENSG00000173258	protein_coding	117.606	-0.739664	0.101815	-7.2648	3.73594e-13	1.85031e-11
LHFPL4	ENSG00000156959	protein_coding	10.1725	-0.739461	0.185234	-3.99204	6.55069e-05	0.000390566
TBC1D1	ENSG00000065882	protein_coding	7105.79	-0.739409	0.0682901	-10.8275	2.55113e-27	8.39399e-25
ZNF536	ENSG00000198597	protein_coding	10.4746	-0.736659	0.204402	-3.60397	0.000313394	0.00149327
UBE2U	ENSG00000177414	protein_coding	2.98166	-0.735077	0.221916	-3.31241	0.000924944	0.00371809
PNMT	ENSG00000141744	protein_coding	8.6326	-0.734351	0.185791	-3.95256	7.7321e-05	0.000451057
CEL	ENSG00000170835	protein_coding	39.1422	-0.733807	0.141509	-5.18559	2.15329e-07	2.75457e-06
FAM160A1	ENSG00000164142	protein_coding	281.712	-0.732285	0.092477	-7.91856	2.40278e-15	1.84091e-13
FAM240C	ENSG00000216921	protein_coding	2.56008	-0.731846	0.164186	-4.45741	8.29542e-06	6.60351e-05
GABRG2	ENSG00000113327	protein_coding	1.11187	-0.731583	0.346264	-2.11279	0.034619	0.0770572
OR1F1	ENSG00000168124	protein_coding	0.729743	-0.731302	0.382653	-1.91114	0.0559871	0.113512
OPN5	ENSG00000124818	protein_coding	2.48592	-0.731133	0.175056	-4.17656	2.95953e-05	0.000198293
LMOD2	ENSG00000170807	protein_coding	2.48982	-0.730596	0.150311	-4.86056	1.17055e-06	1.20945e-05
FOXA3	ENSG00000170608	protein_coding	24.4701	-0.729945	0.204029	-3.57765	0.000346692	0.00162824
SCN10A	ENSG00000185313	protein_coding	3.273	-0.728863	0.196123	-3.71636	0.000202117	0.00102695
ST14	ENSG00000149418	protein_coding	3909.65	-0.728172	0.124886	-5.83071	5.51918e-09	1.09264e-07
CMTM4	ENSG00000183723	protein_coding	3558.15	-0.727636	0.0855332	-8.50706	1.78407e-17	1.92195e-15
C2orf83	ENSG00000042304	protein_coding	1.61653	-0.724701	0.292677	-2.47612	0.013282	0.035193
MKX	ENSG00000150051	protein_coding	41.8114	-0.724348	0.157449	-4.60052	4.21436e-06	3.68822e-05
SHISA2	ENSG00000180730	protein_coding	105.798	-0.724181	0.149389	-4.84762	1.24953e-06	1.28138e-05
PLET1	ENSG00000188771	protein_coding	2.15776	-0.724	0.182353	-3.97033	7.17732e-05	0.000423054
AL512785.2	ENSG00000254706	protein_coding	1.59233	-0.723876	0.183049	-3.95455	7.66776e-05	0.000447734
TMEFF1	ENSG00000241697	protein_coding	1.91302	-0.723747	0.216527	-3.34253	0.000830194	0.00339476
TPRG1	ENSG00000188001	protein_coding	171.228	-0.722991	0.113011	-6.39754	1.57896e-10	4.56223e-09
DCAF8L1	ENSG00000226372	protein_coding	0.305195	-0.722595	0.511113	-1.41377	0.15743
TAS2R50	ENSG00000212126	protein_coding	2.1125	-0.722491	0.174056	-4.1509	3.31165e-05	0.000217995
GABARAPL1	ENSG00000139112	protein_coding	6987.34	-0.7219	0.0818628	-8.81841	1.16092e-18	1.45355e-16
NCR3LG1	ENSG00000188211	protein_coding	687.519	-0.721207	0.108541	-6.64459	3.04058e-11	1.01142e-09
ARMH4	ENSG00000139971	protein_coding	276.648	-0.720709	0.103489	-6.9641	3.30514e-12	1.38077e-10
OR51B6	ENSG00000176239	protein_coding	0.301617	-0.719605	0.493142	-1.45922	0.144504
SOST	ENSG00000167941	protein_coding	6.83781	-0.719532	0.218117	-3.29884	0.000970867	0.00387917
KIF21A	ENSG00000139116	protein_coding	3230.84	-0.717877	0.090805	-7.9057	2.66428e-15	2.02662e-13
SHROOM3	ENSG00000138771	protein_coding	1532.46	-0.717377	0.111082	-6.45806	1.06057e-10	3.17013e-09
ALKAL1	ENSG00000196711	protein_coding	3.13041	-0.716568	0.235202	-3.04661	0.00231435	0.00812913
GJA8	ENSG00000121634	protein_coding	1.6021	-0.715949	0.232317	-3.08177	0.00205774	0.00735006
SLC25A5	ENSG00000005022	protein_coding	12517.9	-0.715869	0.0823948	-8.68827	3.67987e-18	4.29099e-16
RAB40B	ENSG00000141542	protein_coding	1410.8	-0.715563	0.0800816	-8.93543	4.05607e-19	5.40703e-17
SCN2B	ENSG00000149575	protein_coding	23.4115	-0.713005	0.189582	-3.76093	0.000169283	0.000882726
FRG2B	ENSG00000225899	protein_coding	0.590583	-0.712383	0.384998	-1.85036	0.0642624	0.126724
B3GNT8	ENSG00000177191	protein_coding	157.711	-0.711841	0.107952	-6.59407	4.27934e-11	1.38442e-09
ANKRD34C	ENSG00000235711	protein_coding	3.6186	-0.711141	0.204518	-3.47716	0.000506753	0.00224474
NT5DC4	ENSG00000144130	protein_coding	10.6337	-0.707792	0.165724	-4.27091	1.94677e-05	0.000138248
CNKSR1	ENSG00000142675	protein_coding	110.184	-0.707255	0.157581	-4.48821	7.18254e-06	5.85937e-05
CCDC144A	ENSG00000170160	protein_coding	68.595	-0.706672	0.19473	-3.62898	0.00028454	0.00137445
FNDC5	ENSG00000160097	protein_coding	44.7709	-0.705791	0.114386	-6.17025	6.81837e-10	1.69541e-08
UBL3	ENSG00000122042	protein_coding	4483.78	-0.704905	0.0708239	-9.95292	2.44883e-23	5.44191e-21
GPRC5A	ENSG00000013588	protein_coding	1141.06	-0.703959	0.173148	-4.06565	4.78984e-05	0.000298188
CTSK	ENSG00000143387	protein_coding	1395.21	-0.703723	0.118432	-5.94199	2.81581e-09	6.05149e-08
PLEKHB1	ENSG00000021300	protein_coding	380.628	-0.702745	0.124504	-5.64437	1.65787e-08	2.90359e-07
PDLIM4	ENSG00000131435	protein_coding	787.931	-0.702398	0.140119	-5.01288	5.36224e-07	6.10352e-06
FAM81A	ENSG00000157470	protein_coding	196.94	-0.702017	0.0878083	-7.99488	1.29702e-15	1.03872e-13
PHKA1	ENSG00000067177	protein_coding	1114.38	-0.701762	0.09845	-7.1281	1.01765e-12	4.68482e-11
MCIDAS	ENSG00000234602	protein_coding	3.91608	-0.701528	0.2431	-2.88576	0.00390472	0.0126545
RAG2	ENSG00000175097	protein_coding	1.73698	-0.701368	0.181655	-3.86099	0.000112929	0.000627081
IL20RA	ENSG00000016402	protein_coding	25.7818	-0.701342	0.209598	-3.34612	0.000819502	0.00335783
ABHD3	ENSG00000158201	protein_coding	805.261	-0.700867	0.0856897	-8.17914	2.85888e-16	2.56544e-14
TMEM116	ENSG00000198270	protein_coding	865.59	-0.699966	0.0821905	-8.51638	1.64615e-17	1.78698e-15
ABHD2	ENSG00000140526	protein_coding	8578.25	-0.699287	0.0805508	-8.68131	3.91221e-18	4.53699e-16
SPINK6	ENSG00000178172	protein_coding	1.12188	-0.699284	0.256663	-2.72453	0.00643938	0.0192484
GABRA6	ENSG00000145863	protein_coding	0.595798	-0.699156	0.387302	-1.8052	0.0710441	0.13741
KRTAP5-4	ENSG00000241598	protein_coding	1.25165	-0.699112	0.314834	-2.22058	0.0263798	0.0617351
ADCY1	ENSG00000164742	protein_coding	590.361	-0.698123	0.111841	-6.24212	4.31684e-10	1.12964e-08
OR7C1	ENSG00000127530	protein_coding	2.862	-0.697943	0.181096	-3.854	0.000116204	0.000642393
REG4	ENSG00000134193	protein_coding	3.39421	-0.6975	0.218066	-3.19857	0.00138109	0.00524146
SMIM21	ENSG00000206026	protein_coding	0.879324	-0.697286	0.276952	-2.51771	0.0118121	0.0319095
CHRNA1	ENSG00000138435	protein_coding	63.8806	-0.697255	0.181204	-3.84791	0.000119131	0.000656518
VGLL1	ENSG00000102243	protein_coding	2.70422	-0.696895	0.317779	-2.19301	0.0283064	0.0653786
INPP4B	ENSG00000109452	protein_coding	2526.91	-0.696833	0.088337	-7.88834	3.06222e-15	2.30863e-13
TCN1	ENSG00000134827	protein_coding	22.5846	-0.695356	0.222332	-3.12756	0.00176263	0.00644068
KIF13B	ENSG00000197892	protein_coding	3901.16	-0.695269	0.0778122	-8.93522	4.06371e-19	5.40703e-17
SLC22A15	ENSG00000163393	protein_coding	274.425	-0.695212	0.100165	-6.94069	3.90176e-12	1.6032e-10
SLC22A8	ENSG00000149452	protein_coding	151.091	-0.693303	0.220481	-3.1445	0.00166373	0.00613262
RAB27B	ENSG00000041353	protein_coding	328.011	-0.693248	0.142216	-4.87463	1.09014e-06	1.13548e-05
PDE3B	ENSG00000152270	protein_coding	389.879	-0.692903	0.108901	-6.36269	1.98246e-10	5.6097e-09
MT-CYB	ENSG00000198727	protein_coding	452211	-0.691446	0.0943458	-7.32885	2.32132e-13	1.2149e-11
GPR22	ENSG00000172209	protein_coding	3.66062	-0.690851	0.170247	-4.05793	4.95098e-05	0.00030678
CIPC	ENSG00000198894	protein_coding	1560.04	-0.690703	0.0733841	-9.41216	4.86047e-21	8.21923e-19
ACVR1C	ENSG00000123612	protein_coding	38.9269	-0.690466	0.139337	-4.95535	7.21988e-07	7.91241e-06
CDS1	ENSG00000163624	protein_coding	1451.7	-0.690386	0.0838431	-8.23427	1.8066e-16	1.67062e-14
SPIN2A	ENSG00000147059	protein_coding	7.65731	-0.690307	0.131467	-5.25079	1.5145e-07	2.03298e-06
HOXB8	ENSG00000120068	protein_coding	434.647	-0.689851	0.130861	-5.27164	1.35211e-07	1.84714e-06
CACNA1D	ENSG00000157388	protein_coding	618.884	-0.689483	0.101729	-6.77765	1.2215e-11	4.46185e-10
KCNQ1	ENSG00000053918	protein_coding	1440.18	-0.688726	0.0880925	-7.81822	5.35754e-15	3.93427e-13
GUCY2C	ENSG00000070019	protein_coding	90.2234	-0.687853	0.0878569	-7.82924	4.90821e-15	3.61873e-13
TRPC5	ENSG00000072315	protein_coding	3.50335	-0.687527	0.167513	-4.10431	4.05521e-05	0.00025856
CNGA1	ENSG00000198515	protein_coding	111.756	-0.687429	0.128859	-5.33475	9.56748e-08	1.35999e-06
RPS6KA6	ENSG00000072133	protein_coding	308.77	-0.685345	0.154106	-4.44724	8.69804e-06	6.88528e-05
CDH20	ENSG00000101542	protein_coding	14.2014	-0.684842	0.122535	-5.58897	2.28426e-08	3.84744e-07
TMEM151A	ENSG00000179292	protein_coding	13.5275	-0.684752	0.19037	-3.59695	0.000321967	0.0015288
PAGE4	ENSG00000101951	protein_coding	0.905728	-0.684593	0.379368	-1.80456	0.0711432	0.137565
C4orf54	ENSG00000248713	protein_coding	3.69657	-0.684436	0.287223	-2.38294	0.0171748	0.0435033
MT-ND1	ENSG00000198888	protein_coding	383582	-0.683081	0.0939936	-7.26731	3.66716e-13	1.83121e-11
ASTN2	ENSG00000148219	protein_coding	1002.57	-0.682338	0.0954858	-7.14596	8.9367e-13	4.14555e-11
CHGB	ENSG00000089199	protein_coding	105.701	-0.682318	0.173955	-3.92238	8.76791e-05	0.000503046
PCDHGA11	ENSG00000253873	protein_coding	121.621	-0.681498	0.112187	-6.07463	1.2427e-09	2.89657e-08
PAEP	ENSG00000122133	protein_coding	78.0546	-0.680496	0.308297	-2.20727	0.0272949	0.0634777
AHCYL2	ENSG00000158467	protein_coding	2508.02	-0.678604	0.0947381	-7.16294	7.89643e-13	3.69938e-11
MT-CO2	ENSG00000198712	protein_coding	428744	-0.676866	0.0926873	-7.30269	2.82076e-13	1.44948e-11
SLC26A4	ENSG00000091137	protein_coding	82.7787	-0.675777	0.0954227	-7.08193	1.42157e-12	6.39178e-11
MB	ENSG00000198125	protein_coding	30.0651	-0.675133	0.138468	-4.87571	1.08416e-06	1.13036e-05
DSG2	ENSG00000046604	protein_coding	9874.25	-0.675001	0.092289	-7.31399	2.59323e-13	1.34068e-11
PATE3	ENSG00000236027	protein_coding	0.360016	-0.674923	0.511538	-1.3194	0.187035	0.295559
SRRM3	ENSG00000177679	protein_coding	220.085	-0.674603	0.148306	-4.54872	5.39744e-06	4.56574e-05
IGFBPL1	ENSG00000137142	protein_coding	3.34367	-0.674408	0.215863	-3.12424	0.00178267	0.00650214
DRAXIN	ENSG00000162490	protein_coding	34.2326	-0.673648	0.129881	-5.18668	2.1408e-07	2.74107e-06
GALR1	ENSG00000166573	protein_coding	73.133	-0.672969	0.148535	-4.53073	5.87809e-06	4.91424e-05
AKR1C1	ENSG00000187134	protein_coding	2019.38	-0.672926	0.125207	-5.37451	7.67927e-08	1.12163e-06
CHRM1	ENSG00000168539	protein_coding	5.12817	-0.671935	0.159491	-4.21298	2.52019e-05	0.000172726
GADD45G	ENSG00000130222	protein_coding	400.723	-0.671607	0.124354	-5.40076	6.63582e-08	9.89312e-07
GRIK1	ENSG00000171189	protein_coding	24.4653	-0.671538	0.117173	-5.73118	9.97343e-09	1.84294e-07
APELA	ENSG00000248329	protein_coding	9.70476	-0.671407	0.258895	-2.59335	0.00950459	0.026625
CYP2A7	ENSG00000198077	protein_coding	1.75104	-0.670449	0.191703	-3.49732	0.00046995	0.00210389
STX19	ENSG00000178750	protein_coding	7.82178	-0.670442	0.132092	-5.07556	3.86353e-07	4.5812e-06
TMEM101	ENSG00000091947	protein_coding	2491.38	-0.670215	0.0827474	-8.09952	5.51751e-16	4.73112e-14
PIP5K1B	ENSG00000107242	protein_coding	294.286	-0.669627	0.104044	-6.43598	1.22678e-10	3.61854e-09
VGLL2	ENSG00000170162	protein_coding	0.459554	-0.669323	0.403318	-1.65954	0.0970065	0.175704
SMIM18	ENSG00000253457	protein_coding	2.81018	-0.669301	0.158153	-4.23199	2.3163e-05	0.000160857
LRRN3	ENSG00000173114	protein_coding	75.3618	-0.668352	0.123787	-5.39919	6.69428e-08	9.96629e-07
HPGD	ENSG00000164120	protein_coding	741.08	-0.66807	0.14044	-4.75699	1.96503e-06	1.90736e-05
SLC38A4	ENSG00000139209	protein_coding	244.729	-0.667678	0.194999	-3.424	0.000617061	0.00264424
LEFTY1	ENSG00000243709	protein_coding	76.0446	-0.667599	0.197186	-3.38563	0.000710154	0.00297998
HOMER2	ENSG00000103942	protein_coding	394.838	-0.66731	0.126394	-5.27961	1.29458e-07	1.77769e-06
MTURN	ENSG00000180354	protein_coding	1973.57	-0.667038	0.0766945	-8.69733	3.39784e-18	3.97304e-16
ARNT2	ENSG00000172379	protein_coding	2095.05	-0.666611	0.103571	-6.43626	1.2245e-10	3.61433e-09
CYCS	ENSG00000172115	protein_coding	6514.17	-0.6662	0.0774389	-8.60291	7.77176e-18	8.7966e-16
PRB2	ENSG00000121335	protein_coding	1.48617	-0.665368	0.241663	-2.75329	0.00589996	0.0178989
FAM167A	ENSG00000154319	protein_coding	177.527	-0.664812	0.135467	-4.90757	9.22096e-07	9.82635e-06
CACNB4	ENSG00000182389	protein_coding	105.66	-0.664689	0.118014	-5.63227	1.77849e-08	3.08871e-07
F5	ENSG00000198734	protein_coding	1103.15	-0.662832	0.196109	-3.37991	0.000725089	0.00303384
PAH	ENSG00000171759	protein_coding	1583.44	-0.662041	0.209328	-3.1627	0.00156312	0.00581632
SACM1L	ENSG00000211456	protein_coding	2747.99	-0.661298	0.0635242	-10.4102	2.22805e-25	6.14088e-23
ZBTB20	ENSG00000181722	protein_coding	257.838	-0.661252	0.0969317	-6.82183	8.9887e-12	3.38532e-10
BFSP2	ENSG00000170819	protein_coding	9.81172	-0.659495	0.172173	-3.83043	0.000127919	0.000697078
PRR36	ENSG00000183248	protein_coding	109.512	-0.658963	0.158598	-4.15494	3.25379e-05	0.000214786
ACOT11	ENSG00000162390	protein_coding	588.86	-0.658739	0.096337	-6.83787	8.03815e-12	3.06816e-10
LRRC3B	ENSG00000179796	protein_coding	15.3111	-0.657959	0.166639	-3.94841	7.86716e-05	0.000457815
ARL14	ENSG00000179674	protein_coding	11.2466	-0.657934	0.275041	-2.39213	0.0167508	0.0426021
NRAP	ENSG00000197893	protein_coding	62.7117	-0.657439	0.221392	-2.96957	0.00298217	0.0100691
ERMP1	ENSG00000099219	protein_coding	3038.61	-0.657119	0.065558	-10.0235	1.20208e-23	2.80342e-21
ARHGAP6	ENSG00000047648	protein_coding	1224.04	-0.656939	0.0725689	-9.05262	1.39574e-19	1.96166e-17
HAP1	ENSG00000173805	protein_coding	26.3501	-0.656429	0.158611	-4.1386	3.49432e-05	0.000227823
MYMX	ENSG00000262179	protein_coding	6.48121	-0.656053	0.144582	-4.53758	5.69033e-06	4.77702e-05
ELAPOR2	ENSG00000164659	protein_coding	618.891	-0.655891	0.117028	-5.60459	2.08752e-08	3.5513e-07
PCDHA10	ENSG00000250120	protein_coding	204.146	-0.65502	0.134146	-4.88287	1.04552e-06	1.09682e-05
NPNT	ENSG00000168743	protein_coding	3225.56	-0.654999	0.10213	-6.41337	1.4234e-10	4.14663e-09
CBLN1	ENSG00000102924	protein_coding	63.9483	-0.652103	0.175422	-3.71735	0.000201326	0.00102375
NAA11	ENSG00000156269	protein_coding	1.09461	-0.650877	0.299846	-2.17071	0.0299535	0.0685451
KRT33B	ENSG00000131738	protein_coding	4.23294	-0.650774	0.213529	-3.04771	0.0023059	0.00810348
CYP1A1	ENSG00000140465	protein_coding	11.5058	-0.650747	0.281807	-2.30919	0.0209328	0.0511364
ENAM	ENSG00000132464	protein_coding	460.025	-0.650076	0.142198	-4.57164	4.83925e-06	4.1613e-05
SYT7	ENSG00000011347	protein_coding	125.148	-0.649127	0.138202	-4.69692	2.64108e-06	2.47026e-05
TPD52L1	ENSG00000111907	protein_coding	973.52	-0.648624	0.109165	-5.9417	2.82085e-09	6.05927e-08
ANGPT1	ENSG00000154188	protein_coding	973.79	-0.648392	0.102225	-6.3428	2.25625e-10	6.27978e-09
SCRN1	ENSG00000136193	protein_coding	4903.36	-0.648308	0.0874426	-7.4141	1.22457e-13	6.8571e-12
TSPAN7	ENSG00000156298	protein_coding	2843.36	-0.647646	0.103936	-6.23118	4.62931e-10	1.20252e-08
TFAP2A	ENSG00000137203	protein_coding	292.949	-0.645188	0.173553	-3.71752	0.000201188	0.00102318
C5orf47	ENSG00000185056	protein_coding	5.7348	-0.643811	0.137977	-4.66607	3.0702e-06	2.80903e-05
CCDC68	ENSG00000166510	protein_coding	528.668	-0.643403	0.102973	-6.24826	4.15055e-10	1.08949e-08
OCLN	ENSG00000197822	protein_coding	463.5	-0.643097	0.122914	-5.23209	1.67607e-07	2.22107e-06
MACC1	ENSG00000183742	protein_coding	3963.45	-0.641467	0.110102	-5.82609	5.67409e-09	1.11809e-07
AC117457.1	ENSG00000275163	protein_coding	1.04096	-0.641063	0.339985	-1.88556	0.0593539	0.118875
MTRNR2L5	ENSG00000249860	protein_coding	0.632195	-0.641017	0.245949	-2.6063	0.00915265	0.0257992
ANKRD66	ENSG00000230062	protein_coding	0.826327	-0.640493	0.19689	-3.25305	0.00114174	0.00445579
ZNF727	ENSG00000214652	protein_coding	46.2365	-0.640477	0.144583	-4.42981	9.43178e-06	7.38075e-05
MLANA	ENSG00000120215	protein_coding	33.304	-0.639652	0.0866635	-7.38087	1.57257e-13	8.48127e-12
RHOXF2B	ENSG00000203989	protein_coding	0.244166	-0.639577	0.702294	-0.910697	0.362455
PDPN	ENSG00000162493	protein_coding	205.107	-0.639161	0.1463	-4.36883	1.24915e-05	9.46958e-05
FAM13C	ENSG00000148541	protein_coding	422.733	-0.639109	0.0895219	-7.13914	9.39197e-13	4.33778e-11
COBLL1	ENSG00000082438	protein_coding	4014.24	-0.638857	0.0728604	-8.76824	1.81489e-18	2.19467e-16
SERPINA10	ENSG00000140093	protein_coding	9.93972	-0.636106	0.18466	-3.44473	0.00057162	0.00248743
MC4R	ENSG00000166603	protein_coding	1.48988	-0.635805	0.286202	-2.22152	0.0263156	0.0616086
PDE1A	ENSG00000115252	protein_coding	1316.87	-0.635685	0.117791	-5.39673	6.7867e-08	1.00827e-06
FAM222A	ENSG00000139438	protein_coding	172.534	-0.634864	0.111579	-5.6898	1.2719e-08	2.2798e-07
FREM3	ENSG00000183090	protein_coding	9.21038	-0.634851	0.155712	-4.07707	4.56059e-05	0.000285902
INSYN2A	ENSG00000188916	protein_coding	25.9203	-0.634646	0.131289	-4.83395	1.3385e-06	1.3611e-05
MTRNR2L12	ENSG00000269028	protein_coding	184.08	-0.63441	0.124252	-5.10583	3.29351e-07	3.98839e-06
SUSD1	ENSG00000106868	protein_coding	928.518	-0.633865	0.0805239	-7.87177	3.49656e-15	2.60829e-13
OR2AG2	ENSG00000188124	protein_coding	1.26454	-0.633614	0.188574	-3.36002	0.000779364	0.00322418
TMIE	ENSG00000181585	protein_coding	65.1007	-0.632883	0.128816	-4.91307	8.96597e-07	9.59558e-06
MSI2	ENSG00000153944	protein_coding	5297.98	-0.632308	0.0664285	-9.51863	1.75478e-21	3.12948e-19
SCEL	ENSG00000136155	protein_coding	15.1278	-0.632174	0.217558	-2.90577	0.0036635	0.0119705
B4GALT6	ENSG00000118276	protein_coding	421.14	-0.632147	0.0938213	-6.73777	1.60832e-11	5.73176e-10
TBX15	ENSG00000092607	protein_coding	398.309	-0.63176	0.126432	-4.99685	5.82735e-07	6.55384e-06
H2AC14	ENSG00000276368	protein_coding	1.78982	-0.631717	0.269167	-2.34693	0.0189288	0.0471084
DLG2	ENSG00000150672	protein_coding	187.029	-0.631273	0.103307	-6.11068	9.92069e-10	2.36963e-08
C3orf18	ENSG00000088543	protein_coding	492.457	-0.630558	0.0818822	-7.70079	1.3523e-14	9.05336e-13
SORL1	ENSG00000137642	protein_coding	9632.61	-0.62949	0.0860399	-7.31625	2.54995e-13	1.31991e-11
MT-CO3	ENSG00000198938	protein_coding	638550	-0.628846	0.0927807	-6.77776	1.22051e-11	4.46185e-10
SEMA6D	ENSG00000137872	protein_coding	605.831	-0.628627	0.0992432	-6.3342	2.3857e-10	6.6011e-09
TMPPE	ENSG00000188167	protein_coding	113.43	-0.628392	0.083973	-7.48326	7.24986e-14	4.23857e-12
SCD5	ENSG00000145284	protein_coding	2237.24	-0.628094	0.13754	-4.56663	4.95634e-06	4.24137e-05
PTPN20	ENSG00000204179	protein_coding	227.05	-0.6274	0.177569	-3.53327	0.00041046	0.00187759
GPR52	ENSG00000203737	protein_coding	1.67599	-0.627268	0.195485	-3.20877	0.00133302	0.00508403
MT-CO1	ENSG00000198804	protein_coding	1.21544e+06	-0.626997	0.0879744	-7.12704	1.02553e-12	4.71599e-11
KCNS2	ENSG00000156486	protein_coding	14.8724	-0.626697	0.155485	-4.03058	5.56391e-05	0.00033897
TMEM151B	ENSG00000178233	protein_coding	7.2917	-0.626541	0.138992	-4.50775	6.5519e-06	5.41147e-05
LY6L	ENSG00000261667	protein_coding	1.49996	-0.626231	0.577389	-1.08459	0.278103	0.400355
RGS16	ENSG00000143333	protein_coding	1022.7	-0.625906	0.103385	-6.05413	1.41181e-09	3.24793e-08
AKAP6	ENSG00000151320	protein_coding	899.096	-0.623769	0.0818311	-7.62263	2.48553e-14	1.58644e-12
OR51T1	ENSG00000176900	protein_coding	0.182704	-0.623396	0.638615	-0.976169	0.328981
BCO2	ENSG00000197580	protein_coding	130.565	-0.622908	0.11687	-5.3299	9.82678e-08	1.39451e-06
PTGER3	ENSG00000050628	protein_coding	4668.87	-0.622136	0.152494	-4.07974	4.50859e-05	0.000283465
OR2A25	ENSG00000221933	protein_coding	0.730058	-0.622085	0.241497	-2.57595	0.00999647	0.0277561
FRG2C	ENSG00000172969	protein_coding	5.57374	-0.621624	0.180852	-3.4372	0.000587752	0.00254407
DPP6	ENSG00000130226	protein_coding	44.5745	-0.62146	0.161977	-3.83672	0.000124691	0.000682286
PCDH11Y	ENSG00000099715	protein_coding	10.0385	-0.62129	0.209867	-2.9604	0.00307242	0.0103245
MT-ND4L	ENSG00000212907	protein_coding	73370.8	-0.621266	0.0913277	-6.8026	1.02745e-11	3.8154e-10
MT-ND3	ENSG00000198840	protein_coding	131980	-0.620998	0.097869	-6.3452	2.22143e-10	6.20727e-09
TMEM33	ENSG00000109133	protein_coding	3946.4	-0.620715	0.0624266	-9.94312	2.70236e-23	5.97403e-21
OR1L4	ENSG00000136939	protein_coding	0.272526	-0.620457	0.481486	-1.28863	0.197527
MAG	ENSG00000105695	protein_coding	21.2794	-0.620016	0.229951	-2.69629	0.00701157	0.0206499
DCAF12L2	ENSG00000198354	protein_coding	8.8827	-0.619977	0.26536	-2.33636	0.0194725	0.0481846
HORMAD2	ENSG00000176635	protein_coding	11.3679	-0.619319	0.173259	-3.57453	0.000350864	0.00164539
SUSD4	ENSG00000143502	protein_coding	217.161	-0.618681	0.155415	-3.98083	6.86754e-05	0.000406999
OR2A5	ENSG00000221836	protein_coding	0.516079	-0.618407	0.285076	-2.16927	0.0300621	0.068738
MT-ATP8	ENSG00000228253	protein_coding	51207.1	-0.617598	0.0879665	-7.02084	2.20545e-12	9.53262e-11
AGBL1	ENSG00000273540	protein_coding	2.37071	-0.616664	0.377025	-1.6356	0.101923	0.182683
RRAGD	ENSG00000025039	protein_coding	4286.83	-0.6164	0.0832201	-7.40687	1.29315e-13	7.17486e-12
MT-ND4	ENSG00000198886	protein_coding	1.01958e+06	-0.615336	0.0924922	-6.65284	2.87491e-11	9.65393e-10
ILDR1	ENSG00000145103	protein_coding	456.219	-0.614899	0.105315	-5.83865	5.26251e-09	1.04573e-07
OXNAD1	ENSG00000154814	protein_coding	541.869	-0.614262	0.0707894	-8.67731	4.0523e-18	4.68665e-16
ASZ1	ENSG00000154438	protein_coding	1.14245	-0.614073	0.2994	-2.05101	0.0402661	0.0870921
GPRIN3	ENSG00000185477	protein_coding	3568.04	-0.61388	0.0731036	-8.3974	4.56483e-17	4.65756e-15
GNPNAT1	ENSG00000100522	protein_coding	1187.91	-0.61383	0.0744361	-8.24639	1.63248e-16	1.51621e-14
XK	ENSG00000047597	protein_coding	79.2286	-0.613092	0.157425	-3.8945	9.84022e-05	0.000556001
ITIH1	ENSG00000055957	protein_coding	46.5569	-0.612596	0.214309	-2.85847	0.00425688	0.0136009
SV2B	ENSG00000185518	protein_coding	117.719	-0.612311	0.149875	-4.08547	4.39885e-05	0.000277593
FLNC	ENSG00000128591	protein_coding	1254.25	-0.611881	0.154735	-3.95439	7.67311e-05	0.000447985
GSTA3	ENSG00000174156	protein_coding	1.57015	-0.61139	0.243155	-2.51441	0.0119232	0.0321423
LGALS3	ENSG00000131981	protein_coding	14152	-0.611178	0.099058	-6.1699	6.8334e-10	1.69815e-08
LAMB3	ENSG00000196878	protein_coding	2029.62	-0.609819	0.157331	-3.87601	0.000106182	0.000594421
HAGHL	ENSG00000103253	protein_coding	413.766	-0.608473	0.154672	-3.93397	8.35548e-05	0.000482318
ZNF385B	ENSG00000144331	protein_coding	622.543	-0.607984	0.158443	-3.83723	0.00012443	0.000681211
LHX1	ENSG00000273706	protein_coding	40.6004	-0.607935	0.252677	-2.40597	0.0161295	0.0413192
CT45A1	ENSG00000268940	protein_coding	0.552796	-0.607224	0.47217	-1.28603	0.198433	0.309593
GPHN	ENSG00000171723	protein_coding	1213.21	-0.606984	0.0810653	-7.48759	7.01489e-14	4.10686e-12
GLRB	ENSG00000109738	protein_coding	225.484	-0.606743	0.164532	-3.68768	0.000226305	0.00113059
ATP6AP2	ENSG00000182220	protein_coding	12591.1	-0.606455	0.0668291	-9.07472	1.13973e-19	1.63986e-17
ZDHHC3	ENSG00000163812	protein_coding	2947.66	-0.606397	0.0618081	-9.81097	1.00993e-22	2.1013e-20
ZNF750	ENSG00000141579	protein_coding	28.7904	-0.606384	0.127256	-4.76508	1.8878e-06	1.83863e-05
SCUBE2	ENSG00000175356	protein_coding	238.208	-0.605997	0.123535	-4.90547	9.32031e-07	9.92227e-06
PRR35	ENSG00000161992	protein_coding	4.0645	-0.605992	0.316332	-1.91569	0.0554051	0.112552
CLIC6	ENSG00000159212	protein_coding	1140.22	-0.605022	0.198775	-3.04375	0.00233648	0.00818926
SYCN	ENSG00000179751	protein_coding	0.279727	-0.60501	0.462842	-1.30716	0.191157
SCGB2A1	ENSG00000124939	protein_coding	14.3732	-0.604128	0.203268	-2.97207	0.00295799	0.00999775
SRRM4	ENSG00000139767	protein_coding	54.2577	-0.603991	0.164333	-3.67541	0.000237465	0.00117844
ACAT1	ENSG00000075239	protein_coding	9387.72	-0.60332	0.0946215	-6.37614	1.81603e-10	5.18718e-09
PPP1R3A	ENSG00000154415	protein_coding	0.363182	-0.603111	0.428258	-1.40829	0.159045	0.260705
CRYBG3	ENSG00000080200	protein_coding	1044.49	-0.602626	0.0883192	-6.82327	8.89899e-12	3.35749e-10
PPP1R1C	ENSG00000150722	protein_coding	24.7464	-0.602208	0.189817	-3.17257	0.00151096	0.00565343
EBF2	ENSG00000221818	protein_coding	867.001	-0.602194	0.104747	-5.74902	8.97647e-09	1.67696e-07
AC005020.2	ENSG00000272647	protein_coding	8.36565	-0.601939	0.110145	-5.46498	4.62952e-08	7.17677e-07
GPSM2	ENSG00000121957	protein_coding	564.537	-0.601867	0.0778771	-7.72842	1.08889e-14	7.43057e-13
MT-ATP6	ENSG00000198899	protein_coding	362286	-0.601543	0.0901735	-6.67095	2.54158e-11	8.66484e-10
BCKDHB	ENSG00000083123	protein_coding	1046.92	-0.600665	0.0675751	-8.88885	6.17431e-19	7.98989e-17
TAS2R38	ENSG00000257138	protein_coding	0.714781	-0.598561	0.350529	-1.70759	0.0877116	0.162149
KRTAP5-7	ENSG00000244411	protein_coding	3.67837	-0.598474	0.158857	-3.76738	0.000164972	0.00086426
CCDC70	ENSG00000123171	protein_coding	0.68674	-0.598415	0.222199	-2.69315	0.00707801	0.0208138
SLC13A3	ENSG00000158296	protein_coding	559.066	-0.598134	0.190319	-3.1428	0.00167341	0.00616239
FAM24B	ENSG00000213185	protein_coding	84.4551	-0.598124	0.0994436	-6.0147	1.8022e-09	4.07317e-08
PNPLA8	ENSG00000135241	protein_coding	2513.57	-0.598027	0.0599411	-9.97692	1.9235e-23	4.32044e-21
DUOX2	ENSG00000140279	protein_coding	28.9408	-0.597815	0.147813	-4.04441	5.24559e-05	0.00032268
PURG	ENSG00000172733	protein_coding	25.7205	-0.597536	0.103614	-5.76697	8.07116e-09	1.52665e-07
ARSJ	ENSG00000180801	protein_coding	1164.11	-0.597513	0.0714163	-8.36662	5.92953e-17	5.92185e-15
ZNF257	ENSG00000197134	protein_coding	100.748	-0.597321	0.0880704	-6.78232	1.18264e-11	4.33483e-10
OR13G1	ENSG00000197437	protein_coding	0.219599	-0.596847	0.553283	-1.07874	0.280705
SLC39A2	ENSG00000165794	protein_coding	3.7712	-0.596646	0.188809	-3.16005	0.00157743	0.00585928
PRKAG2	ENSG00000106617	protein_coding	2587.94	-0.596388	0.0704665	-8.46344	2.59614e-17	2.74796e-15
PDP2	ENSG00000172840	protein_coding	725.776	-0.596054	0.0628729	-9.4803	2.53558e-21	4.39277e-19
LRRC53	ENSG00000162621	protein_coding	1.34899	-0.595925	0.189694	-3.14151	0.00168077	0.00618362
MINDY2	ENSG00000128923	protein_coding	3152.42	-0.595854	0.0590475	-10.0911	6.04833e-24	1.4504e-21
CEP295NL	ENSG00000178404	protein_coding	5.76314	-0.595128	0.130985	-4.5435	5.53281e-06	4.66137e-05
OR1L6	ENSG00000171459	protein_coding	0.306562	-0.594778	0.468822	-1.26867	0.20456
SLC6A16	ENSG00000063127	protein_coding	171.808	-0.594007	0.11872	-5.00341	5.63257e-07	6.35667e-06
PAPPA	ENSG00000182752	protein_coding	343.699	-0.59386	0.126669	-4.68828	2.75515e-06	2.55779e-05
GCG	ENSG00000115263	protein_coding	0.499403	-0.592206	0.418516	-1.41502	0.157064	0.258005
WDR72	ENSG00000166415	protein_coding	3582.11	-0.59209	0.117132	-5.05488	4.30657e-07	5.03283e-06
TNS4	ENSG00000131746	protein_coding	43.7922	-0.591525	0.140482	-4.21067	2.54615e-05	0.00017414
KLC3	ENSG00000104892	protein_coding	52.5431	-0.59107	0.174949	-3.37853	0.000728739	0.00304592
HABP2	ENSG00000148702	protein_coding	3995.14	-0.590744	0.222885	-2.65045	0.00803848	0.0231302
APOO	ENSG00000184831	protein_coding	651.748	-0.589952	0.0735923	-8.01649	1.08811e-15	8.83072e-14
KLHL1	ENSG00000150361	protein_coding	0.655214	-0.589687	0.271013	-2.17586	0.0295655	0.0678513
PEG3	ENSG00000198300	protein_coding	297.132	-0.589542	0.0950462	-6.20269	5.55068e-10	1.40993e-08
MEP1B	ENSG00000141434	protein_coding	5.74717	-0.588656	0.131994	-4.45973	8.20635e-06	6.54734e-05
PDP1	ENSG00000164951	protein_coding	1728.41	-0.587607	0.0624863	-9.40377	5.26432e-21	8.79702e-19
MT-ND2	ENSG00000198763	protein_coding	424872	-0.586515	0.0936658	-6.26179	3.80591e-10	1.00649e-08
GDF5	ENSG00000125965	protein_coding	15.0188	-0.586303	0.1773	-3.30683	0.000943574	0.00378366
LRRC31	ENSG00000114248	protein_coding	56.778	-0.585681	0.180978	-3.23619	0.00121135	0.00468789
INSIG1	ENSG00000186480	protein_coding	2059.17	-0.585644	0.0705939	-8.29596	1.07712e-16	1.03435e-14
EML5	ENSG00000165521	protein_coding	38.3952	-0.585054	0.125942	-4.64543	3.39364e-06	3.06867e-05
CAB39L	ENSG00000102547	protein_coding	875.48	-0.584274	0.0658147	-8.87756	6.83402e-19	8.81672e-17
BPIFB4	ENSG00000186191	protein_coding	1.77584	-0.583566	0.293125	-1.99084	0.0464985	0.0979468
PFKM	ENSG00000152556	protein_coding	3943.94	-0.583479	0.0667965	-8.73518	2.43272e-18	2.87623e-16
ANKDD1B	ENSG00000189045	protein_coding	207.221	-0.583128	0.105214	-5.54232	2.98484e-08	4.869e-07
APCS	ENSG00000132703	protein_coding	22.2089	-0.582478	0.337345	-1.72665	0.0842303	0.157129
SYNPR	ENSG00000163630	protein_coding	0.62735	-0.581858	0.36459	-1.59592	0.110506	0.195094
ATP2B2	ENSG00000157087	protein_coding	987.484	-0.581322	0.139576	-4.16491	3.11477e-05	0.000207058
HMX2	ENSG00000188816	protein_coding	0.689988	-0.580991	0.451923	-1.2856	0.198584	0.309761
DEFB129	ENSG00000125903	protein_coding	0.184084	-0.580949	0.857156	-0.677764	0.497921
CHST4	ENSG00000140835	protein_coding	6.96753	-0.580133	0.187884	-3.08772	0.00201702	0.00722527
ZP2	ENSG00000103310	protein_coding	1.91203	-0.580018	0.211587	-2.74128	0.00612002	0.0184518
DNASE1	ENSG00000213918	protein_coding	861.69	-0.579381	0.104924	-5.52189	3.35368e-08	5.39398e-07
SLC4A11	ENSG00000088836	protein_coding	140.606	-0.57936	0.120681	-4.80077	1.58056e-06	1.57075e-05
AL136531.2	ENSG00000274322	protein_coding	20.4437	-0.579147	0.100316	-5.77325	7.77557e-09	1.47666e-07
SCN3A	ENSG00000153253	protein_coding	65.4654	-0.578915	0.189879	-3.04885	0.00229715	0.0080761
CLDN20	ENSG00000171217	protein_coding	13.7955	-0.578702	0.116382	-4.97245	6.61104e-07	7.30553e-06
ACKR2	ENSG00000144648	protein_coding	59.1301	-0.57843	0.109168	-5.29855	1.16725e-07	1.62386e-06
MARCO	ENSG00000019169	protein_coding	313.773	-0.57762	0.165382	-3.49265	0.000478251	0.00213498
LCN2	ENSG00000148346	protein_coding	78.3006	-0.577512	0.203177	-2.8424	0.00447751	0.0141753
PCDHA9	ENSG00000204961	protein_coding	12.9564	-0.57666	0.122435	-4.70992	2.47811e-06	2.34053e-05
CHD5	ENSG00000116254	protein_coding	18.4456	-0.576262	0.1578	-3.65186	0.000260348	0.00127545
CSGALNACT1	ENSG00000147408	protein_coding	1821.68	-0.574395	0.086171	-6.66576	2.63294e-11	8.93328e-10
GSG1	ENSG00000111305	protein_coding	41.1	-0.573941	0.200668	-2.86015	0.00423437	0.0135398
CA1	ENSG00000133742	protein_coding	30.8142	-0.573742	0.192072	-2.98712	0.00281615	0.00959784
MYO10	ENSG00000145555	protein_coding	3924.32	-0.573606	0.0811979	-7.0643	1.61432e-12	7.17486e-11
AKR1D1	ENSG00000122787	protein_coding	7.73502	-0.573392	0.202414	-2.83277	0.00461471	0.0145338
IGF2	ENSG00000167244	protein_coding	2745.79	-0.573081	0.171706	-3.33757	0.000845139	0.0034479
GCNT7	ENSG00000124091	protein_coding	16.2096	-0.57307	0.121425	-4.71952	2.36397e-06	2.24572e-05
KRTAP5-5	ENSG00000185940	protein_coding	0.341384	-0.572427	0.490171	-1.16781	0.242883
CCDC13	ENSG00000244607	protein_coding	60.0113	-0.572202	0.0985693	-5.80507	6.43385e-09	1.24649e-07
ALDH1A3	ENSG00000184254	protein_coding	847.342	-0.571576	0.12101	-4.72339	2.31941e-06	2.20734e-05
TNNC2	ENSG00000101470	protein_coding	18.1673	-0.571462	0.119114	-4.7976	1.60576e-06	1.59356e-05
SERPINA7	ENSG00000123561	protein_coding	17.808	-0.571346	0.172339	-3.31524	0.000915633	0.00368663
HRG	ENSG00000113905	protein_coding	16.4542	-0.571174	0.235033	-2.43018	0.0150912	0.0391341
TUBB2B	ENSG00000137285	protein_coding	140.457	-0.571102	0.134536	-4.24498	2.18612e-05	0.000152967
FBXO32	ENSG00000156804	protein_coding	1731.8	-0.57094	0.0794302	-7.18794	6.57749e-13	3.13687e-11
PCDHA12	ENSG00000251664	protein_coding	30.875	-0.5707	0.169821	-3.36059	0.000777764	0.0032185
IDH3A	ENSG00000166411	protein_coding	1283.09	-0.570357	0.0661696	-8.61963	6.71713e-18	7.64366e-16
SVIP	ENSG00000198168	protein_coding	1779.18	-0.569919	0.0649532	-8.7743	1.71977e-18	2.08559e-16
ANKRD9	ENSG00000156381	protein_coding	857.06	-0.569695	0.0847503	-6.72205	1.79189e-11	6.28048e-10
C1orf226	ENSG00000239887	protein_coding	212.709	-0.569655	0.108134	-5.26805	1.37879e-07	1.87512e-06
LRRN1	ENSG00000175928	protein_coding	31.1403	-0.56899	0.155887	-3.65	0.000262237	0.00128307
FMN1	ENSG00000248905	protein_coding	1209.13	-0.568962	0.0953744	-5.96557	2.43788e-09	5.33655e-08
NDUFA4	ENSG00000189043	protein_coding	6762.53	-0.568339	0.0732376	-7.76021	8.47905e-15	5.99678e-13
KCNK16	ENSG00000095981	protein_coding	0.842482	-0.567299	0.279874	-2.02698	0.0426646	0.0913165
CCRL2	ENSG00000121797	protein_coding	414.736	-0.566968	0.0797583	-7.10858	1.17246e-12	5.33387e-11
COL9A3	ENSG00000092758	protein_coding	57.4085	-0.566871	0.135367	-4.18767	2.81832e-05	0.000190209
TLCD4	ENSG00000152078	protein_coding	788.004	-0.564937	0.0857609	-6.58735	4.47751e-11	1.43867e-09
SCN1A	ENSG00000144285	protein_coding	41.0047	-0.56477	0.163897	-3.44588	0.000569196	0.00247942
PLCL2	ENSG00000154822	protein_coding	1395.82	-0.564409	0.0769981	-7.33017	2.29868e-13	1.20603e-11
SLC1A6	ENSG00000105143	protein_coding	10.5095	-0.564271	0.238369	-2.36722	0.0179223	0.0450445
TCEAL5	ENSG00000204065	protein_coding	3.85892	-0.56402	0.27268	-2.06843	0.0385991	0.0841685
GPR151	ENSG00000173250	protein_coding	1.21066	-0.563793	0.259706	-2.17089	0.0299396	0.0685208
OR2H1	ENSG00000204688	protein_coding	2.7396	-0.563653	0.288588	-1.95314	0.050803	0.104905
NTNG1	ENSG00000162631	protein_coding	41.73	-0.561508	0.218218	-2.57315	0.0100777	0.0279392
TRPC3	ENSG00000138741	protein_coding	25.7859	-0.561447	0.10912	-5.14522	2.6721e-07	3.32797e-06
ADGRF5	ENSG00000069122	protein_coding	13529.7	-0.560342	0.0874141	-6.4102	1.45327e-10	4.22953e-09
KITLG	ENSG00000049130	protein_coding	2397.59	-0.559916	0.0903791	-6.19519	5.82151e-10	1.4673e-08
SPANXN3	ENSG00000189252	protein_coding	0.604272	-0.559794	0.409497	-1.36703	0.171617	0.276874
THBS4	ENSG00000113296	protein_coding	438.892	-0.559766	0.144417	-3.87603	0.000106175	0.000594421
SOWAHA	ENSG00000198944	protein_coding	117.428	-0.559651	0.177765	-3.14826	0.00164246	0.00606578
TRMT9B	ENSG00000250305	protein_coding	868.545	-0.558197	0.103542	-5.391	7.00658e-08	1.03658e-06
LGMN	ENSG00000100600	protein_coding	11067.4	-0.557764	0.080872	-6.89687	5.31617e-12	2.11581e-10
CDH17	ENSG00000079112	protein_coding	42.7261	-0.557568	0.152701	-3.65138	0.000260838	0.00127726
ACTG2	ENSG00000163017	protein_coding	1824.41	-0.556834	0.1285	-4.33333	1.46868e-05	0.000108717
TMX4	ENSG00000125827	protein_coding	7504.17	-0.556645	0.0604146	-9.21376	3.14909e-20	4.87822e-18
USP53	ENSG00000145390	protein_coding	1975.05	-0.555683	0.0614589	-9.04154	1.54474e-19	2.16392e-17
TAS2R46	ENSG00000226761	protein_coding	1.70824	-0.555151	0.20379	-2.72414	0.00644695	0.0192678
AC135178.3	ENSG00000263809	protein_coding	7.07516	-0.553964	0.105931	-5.2295	1.69971e-07	2.24425e-06
ZDHHC2	ENSG00000104219	protein_coding	2037.7	-0.553888	0.088905	-6.23011	4.66108e-10	1.20708e-08
H2AC12	ENSG00000274997	protein_coding	1.20832	-0.553844	0.225252	-2.45877	0.0139413	0.0366492
PLCL1	ENSG00000115896	protein_coding	1190.77	-0.552793	0.0919883	-6.00939	1.86227e-09	4.19554e-08
MPC1	ENSG00000060762	protein_coding	2480.34	-0.551935	0.0747247	-7.38624	1.51036e-13	8.20837e-12
ITGB8	ENSG00000105855	protein_coding	10569.5	-0.551847	0.101942	-5.41334	6.18583e-08	9.27111e-07
SH3GL2	ENSG00000107295	protein_coding	132.602	-0.551709	0.232623	-2.37168	0.0177072	0.0446096
SYNE4	ENSG00000181392	protein_coding	70.2019	-0.551421	0.151071	-3.65008	0.000262158	0.00128283
CBY2	ENSG00000174015	protein_coding	3.77622	-0.55108	0.241494	-2.28196	0.0224916	0.0542511
HOXA7	ENSG00000122592	protein_coding	164.368	-0.55098	0.102963	-5.35122	8.73635e-08	1.257e-06
ARSI	ENSG00000183876	protein_coding	54.9814	-0.550821	0.172889	-3.18597	0.00144268	0.00543388
PTGIS	ENSG00000124212	protein_coding	1168.03	-0.550478	0.145385	-3.78634	0.000152881	0.000808701
LPCAT2	ENSG00000087253	protein_coding	1766.49	-0.550378	0.0783199	-7.0273	2.10569e-12	9.148e-11
DKK4	ENSG00000104371	protein_coding	1.16249	-0.55031	0.248025	-2.21877	0.0265024	0.0619675
SLC22A25	ENSG00000196600	protein_coding	0.929932	-0.549752	0.281677	-1.95171	0.0509727	0.105189
ATP4A	ENSG00000105675	protein_coding	2.84026	-0.549332	0.225461	-2.43649	0.0148307	0.0385811
MAN2A1	ENSG00000112893	protein_coding	5627.2	-0.548179	0.0660608	-8.2981	1.05793e-16	1.01822e-14
CHRNA2	ENSG00000120903	protein_coding	1.71961	-0.547867	0.204864	-2.6743	0.00748846	0.0218051
ARHGAP18	ENSG00000146376	protein_coding	4318.05	-0.547859	0.0646141	-8.47893	2.27283e-17	2.43612e-15
CORIN	ENSG00000145244	protein_coding	75.1724	-0.547586	0.0860374	-6.36451	1.95908e-10	5.55466e-09
ASIC1	ENSG00000110881	protein_coding	84.7267	-0.547395	0.140191	-3.90463	9.4368e-05	0.000536852
CCL18	ENSG00000275385	protein_coding	996.936	-0.547107	0.192456	-2.84277	0.00447234	0.0141638
NBEA	ENSG00000172915	protein_coding	1361.94	-0.546008	0.0812108	-6.72335	1.77593e-11	6.2446e-10
NCKAP5	ENSG00000176771	protein_coding	408.638	-0.545682	0.0820523	-6.65043	2.92246e-11	9.77491e-10
HS6ST2	ENSG00000171004	protein_coding	28.788	-0.545297	0.175669	-3.10411	0.00190853	0.00689662
ACP3	ENSG00000014257	protein_coding	65.0306	-0.544579	0.118385	-4.60007	4.2235e-06	3.69393e-05
FNIP2	ENSG00000052795	protein_coding	5224.02	-0.544313	0.0712947	-7.63469	2.26363e-14	1.45576e-12
SLC16A6	ENSG00000108932	protein_coding	398.831	-0.544227	0.102337	-5.31799	1.04918e-07	1.47801e-06
NBEAL1	ENSG00000144426	protein_coding	1144.35	-0.54408	0.079806	-6.81753	9.26173e-12	3.47274e-10
CPNE4	ENSG00000196353	protein_coding	11.3431	-0.54396	0.163595	-3.32504	0.000884066	0.00358021
GDA	ENSG00000119125	protein_coding	3576.9	-0.543864	0.153448	-3.54428	0.000393685	0.00181315
OR2T3	ENSG00000196539	protein_coding	0.456168	-0.543209	0.305621	-1.7774	0.075503	0.144201
ABCA4	ENSG00000198691	protein_coding	61.7908	-0.543052	0.12209	-4.44795	8.66947e-06	6.8665e-05
TH	ENSG00000180176	protein_coding	1.95909	-0.542686	0.256167	-2.11849	0.034134	0.0761653
PHGR1	ENSG00000233041	protein_coding	1.09243	-0.542649	0.215169	-2.52197	0.01167	0.0315981
ST8SIA2	ENSG00000140557	protein_coding	11.3276	-0.542328	0.235225	-2.30557	0.0211346	0.0515343
INSL6	ENSG00000120210	protein_coding	2.70482	-0.542137	0.1907	-2.84288	0.00447085	0.0141616
IQGAP2	ENSG00000145703	protein_coding	2991.59	-0.542008	0.0809167	-6.69835	2.10789e-11	7.29172e-10
CCDC169-SOHLH2	ENSG00000250709	protein_coding	2.14957	-0.540958	0.215163	-2.51417	0.0119312	0.0321598
GLCCI1	ENSG00000106415	protein_coding	1146.44	-0.540308	0.0807938	-6.68749	2.27023e-11	7.81508e-10
COX7A1	ENSG00000161281	protein_coding	1162.39	-0.540112	0.115076	-4.69351	2.68551e-06	2.50575e-05
ERVW-1	ENSG00000242950	protein_coding	20.9451	-0.540091	0.121164	-4.45752	8.2913e-06	6.60147e-05
PLPPR4	ENSG00000117600	protein_coding	137.056	-0.539501	0.134595	-4.00832	6.11519e-05	0.000368012
LBX1	ENSG00000138136	protein_coding	0.541695	-0.539476	0.305001	-1.76877	0.0769329	0.1463
ANO4	ENSG00000151572	protein_coding	579.337	-0.539414	0.147495	-3.65717	0.000255012	0.00125365
FFAR3	ENSG00000185897	protein_coding	3.14361	-0.538699	0.161709	-3.33128	0.000864477	0.00351295
PATE2	ENSG00000196844	protein_coding	0.717698	-0.538363	0.216243	-2.48963	0.0127877	0.0340789
HSPA2	ENSG00000126803	protein_coding	1136.53	-0.538336	0.0979561	-5.49569	3.89179e-08	6.16593e-07
HTR4	ENSG00000164270	protein_coding	5.20028	-0.538226	0.143043	-3.76269	0.000168099	0.000877824
GRIN1	ENSG00000176884	protein_coding	5.4434	-0.53777	0.175874	-3.0577	0.00223045	0.00787223
DSPP	ENSG00000152591	protein_coding	1.2886	-0.537663	0.232165	-2.31586	0.0205659	0.0504111
IFIT1B	ENSG00000204010	protein_coding	6.12451	-0.537478	0.169431	-3.17226	0.00151257	0.00565846
AWAT1	ENSG00000204195	protein_coding	1.83479	-0.537382	0.203799	-2.63682	0.00836862	0.0239163
MARVELD2	ENSG00000152939	protein_coding	627.913	-0.536871	0.100065	-5.36521	8.08572e-08	1.17534e-06
OR6A2	ENSG00000184933	protein_coding	0.567325	-0.536586	0.287658	-1.86536	0.0621307	0.123288
MAGEL2	ENSG00000254585	protein_coding	18.2054	-0.536439	0.194621	-2.75633	0.00584538	0.0177498
ALK	ENSG00000171094	protein_coding	25.3443	-0.535889	0.128066	-4.18447	2.85833e-05	0.000192513
LMX1A	ENSG00000162761	protein_coding	1.95453	-0.535459	0.233481	-2.29337	0.0218266	0.0529328
SPATA12	ENSG00000186451	protein_coding	10.1141	-0.535198	0.128885	-4.15252	3.28838e-05	0.000216732
ANXA3	ENSG00000138772	protein_coding	613.216	-0.535147	0.149015	-3.59123	0.000329122	0.00155633
FGF14	ENSG00000102466	protein_coding	252.018	-0.535081	0.132233	-4.0465	5.19896e-05	0.00031995
IL1A	ENSG00000115008	protein_coding	10.7545	-0.534248	0.146854	-3.63796	0.000274802	0.00133516
MAGI3	ENSG00000081026	protein_coding	718.413	-0.533825	0.0830419	-6.42839	1.28965e-10	3.7725e-09
SLC18A2	ENSG00000165646	protein_coding	72.8937	-0.533825	0.104771	-5.09516	3.48439e-07	4.18728e-06
ZFP57	ENSG00000204644	protein_coding	37.4326	-0.533768	0.189827	-2.81187	0.00492547	0.0153643
GPR42	ENSG00000126251	protein_coding	1.6815	-0.532912	0.23442	-2.27332	0.0230069	0.0552422
GRPR	ENSG00000126010	protein_coding	25.7377	-0.532834	0.152009	-3.50528	0.00045612	0.00205194
PINLYP	ENSG00000234465	protein_coding	169.553	-0.532738	0.109017	-4.88673	1.02522e-06	1.07899e-05
ZNF705B	ENSG00000215356	protein_coding	0.246689	-0.532357	0.76154	-0.699052	0.484519
PLA2G4A	ENSG00000116711	protein_coding	359.061	-0.532278	0.093967	-5.66452	1.47436e-08	2.6053e-07
DMRT1	ENSG00000137090	protein_coding	2.60189	-0.531289	0.246003	-2.15969	0.0307967	0.0700969
LIPG	ENSG00000101670	protein_coding	622.2	-0.531215	0.125735	-4.22487	2.39075e-05	0.000165001
NTN3	ENSG00000162068	protein_coding	4.61372	-0.530738	0.172313	-3.08008	0.00206947	0.00738512
REC114	ENSG00000183324	protein_coding	2.70897	-0.530424	0.15534	-3.41461	0.000638737	0.00272281
PDZD9	ENSG00000155714	protein_coding	6.70213	-0.530066	0.103616	-5.11569	3.12597e-07	3.80942e-06
PCSK9	ENSG00000169174	protein_coding	8.41757	-0.529921	0.204421	-2.59231	0.00953349	0.0266901
AC003006.1	ENSG00000269026	protein_coding	0.975012	-0.529885	0.17975	-2.9479	0.00319941	0.010676
SCAMP1	ENSG00000085365	protein_coding	4608.08	-0.529882	0.0591428	-8.95936	3.2657e-19	4.37264e-17
SNX13	ENSG00000071189	protein_coding	3542.93	-0.529347	0.0581935	-9.09632	9.34415e-20	1.37713e-17
CLRN1	ENSG00000163646	protein_coding	1.19199	-0.529272	0.237933	-2.22446	0.0261175	0.0612404
NCALD	ENSG00000104490	protein_coding	1995.07	-0.52888	0.079522	-6.65074	2.91631e-11	9.76204e-10
SPINK9	ENSG00000204909	protein_coding	4.68691	-0.528859	0.139563	-3.78938	0.000151021	0.000800261
VSIG2	ENSG00000019102	protein_coding	154.506	-0.528769	0.139881	-3.78013	0.000156749	0.000826591
SLC19A3	ENSG00000135917	protein_coding	348.93	-0.528342	0.1225	-4.31301	1.61047e-05	0.000117774
VCX3B	ENSG00000205642	protein_coding	2.06138	-0.528298	0.187633	-2.81559	0.00486882	0.0152166
L1CAM	ENSG00000198910	protein_coding	526.192	-0.528293	0.184256	-2.86717	0.00414157	0.0133022
STPG2	ENSG00000163116	protein_coding	31.1481	-0.528284	0.105266	-5.01857	5.20583e-07	5.94302e-06
VRTN	ENSG00000133980	protein_coding	1.26831	-0.528127	0.291766	-1.8101	0.0702801	0.136181
LARS2	ENSG00000011376	protein_coding	1006.91	-0.527974	0.063685	-8.2904	1.12871e-16	1.08145e-14
FGF13	ENSG00000129682	protein_coding	525.399	-0.527864	0.0900147	-5.8642	4.51293e-09	9.12391e-08
TCP11	ENSG00000124678	protein_coding	11.3027	-0.527604	0.113681	-4.6411	3.4656e-06	3.12237e-05
OR8G5	ENSG00000255298	protein_coding	0.466464	-0.527287	0.310089	-1.70043	0.0890492	0.164099
CA2	ENSG00000104267	protein_coding	6686.95	-0.527268	0.0898607	-5.86761	4.42111e-09	8.97989e-08
AP5M1	ENSG00000053770	protein_coding	2357.82	-0.527248	0.0549898	-9.58809	8.97278e-22	1.6631e-19
DHCR7	ENSG00000172893	protein_coding	1569.75	-0.527108	0.074626	-7.06332	1.62569e-12	7.21781e-11
ATP6V1D	ENSG00000100554	protein_coding	3960.21	-0.526882	0.0642437	-8.2013	2.37792e-16	2.16126e-14
CECR2	ENSG00000099954	protein_coding	66.9988	-0.52683	0.150585	-3.49856	0.00046777	0.0020959
NRSN1	ENSG00000152954	protein_coding	5.96205	-0.526201	0.208801	-2.52011	0.0117319	0.0317353
DUSP26	ENSG00000133878	protein_coding	23.4547	-0.525859	0.150867	-3.48558	0.000491075	0.00218625
PCDHAC1	ENSG00000248383	protein_coding	35.0903	-0.525388	0.105206	-4.99392	5.91654e-07	6.63481e-06
MTRNR2L13	ENSG00000270394	protein_coding	1.89516	-0.525179	0.194105	-2.70564	0.0068172	0.0201825
USP17L2	ENSG00000223443	protein_coding	0.800049	-0.523782	0.234444	-2.23414	0.0254735	0.060028
COX4I2	ENSG00000131055	protein_coding	743.592	-0.521756	0.117223	-4.45097	8.54835e-06	6.78323e-05
RHOBTB3	ENSG00000164292	protein_coding	2465.67	-0.521673	0.108197	-4.82149	1.42488e-06	1.43792e-05
ADGRG4	ENSG00000156920	protein_coding	7.33956	-0.521642	0.242021	-2.15536	0.0311339	0.0707431
KRBOX1	ENSG00000240747	protein_coding	19.8532	-0.520572	0.141816	-3.67077	0.000241825	0.00119644
DGKI	ENSG00000157680	protein_coding	488.637	-0.520487	0.0956087	-5.44393	5.21176e-08	7.97739e-07
NEXMIF	ENSG00000050030	protein_coding	72.2471	-0.520054	0.184743	-2.81502	0.00487741	0.0152367
GCNT1	ENSG00000187210	protein_coding	537.383	-0.519758	0.109016	-4.7677	1.86339e-06	1.81778e-05
EXOSC7	ENSG00000075914	protein_coding	1015.53	-0.519312	0.0651098	-7.97593	1.51232e-15	1.19092e-13
MAP3K15	ENSG00000180815	protein_coding	64.6092	-0.518999	0.165534	-3.13529	0.00171682	0.00629822
SLC52A3	ENSG00000101276	protein_coding	196.79	-0.517768	0.133481	-3.87896	0.000104902	0.000588343
LHFPL1	ENSG00000182508	protein_coding	6.40865	-0.5172	0.115304	-4.48553	7.27326e-06	5.92427e-05
CCDC169	ENSG00000242715	protein_coding	43.6051	-0.517153	0.132085	-3.91531	9.02871e-05	0.000516196
PPP1R9A	ENSG00000158528	protein_coding	1222.97	-0.516966	0.0746736	-6.92301	4.42158e-12	1.79592e-10
FGF12	ENSG00000114279	protein_coding	292.665	-0.516235	0.095233	-5.42076	5.93474e-08	8.94214e-07
MIA	ENSG00000261857	protein_coding	3.80189	-0.51601	0.171945	-3.00102	0.00269074	0.00923269
RIOX2	ENSG00000170854	protein_coding	684.415	-0.516009	0.0671332	-7.68635	1.51394e-14	1.00878e-12
BTC	ENSG00000174808	protein_coding	189.522	-0.515318	0.101341	-5.08501	3.67613e-07	4.38913e-06
COL4A4	ENSG00000081052	protein_coding	1459.75	-0.514001	0.0947812	-5.42303	5.85977e-08	8.85747e-07
TMPRSS12	ENSG00000186452	protein_coding	2.78894	-0.513155	0.205411	-2.49819	0.012483	0.033378
KLHL13	ENSG00000003096	protein_coding	673.866	-0.512774	0.0827198	-6.19892	5.68507e-10	1.43966e-08
OR1L1	ENSG00000173679	protein_coding	0.326098	-0.512671	0.549945	-0.932224	0.351221
C1orf87	ENSG00000162598	protein_coding	3.05036	-0.512606	0.241179	-2.12541	0.0335521	0.0751832
AKAP9	ENSG00000127914	protein_coding	4470.61	-0.512531	0.0669502	-7.65541	1.92695e-14	1.25636e-12
HACD3	ENSG00000074696	protein_coding	4916.28	-0.512239	0.0619231	-8.27218	1.3153e-16	1.24616e-14
DRD2	ENSG00000149295	protein_coding	9.32164	-0.512172	0.156743	-3.26758	0.0010847	0.00426256
SMPX	ENSG00000091482	protein_coding	3.45743	-0.51215	0.450409	-1.13708	0.255506	0.375622
MAN1A1	ENSG00000111885	protein_coding	6349.95	-0.511741	0.0732696	-6.98436	2.86165e-12	1.20499e-10
FUT5	ENSG00000130383	protein_coding	0.478988	-0.510522	0.253851	-2.01111	0.0443141	0.0941774
DUSP9	ENSG00000130829	protein_coding	61.7786	-0.510482	0.209736	-2.43393	0.0149358	0.0388141
AL138752.2	ENSG00000255872	protein_coding	3.73953	-0.510428	0.118434	-4.30982	1.63384e-05	0.000119073
FAM205A	ENSG00000205108	protein_coding	3.09116	-0.510342	0.149376	-3.41649	0.000634343	0.00270709
FRK	ENSG00000111816	protein_coding	2215.81	-0.510156	0.0661695	-7.70984	1.2598e-14	8.46078e-13
HOMER1	ENSG00000152413	protein_coding	350.823	-0.510143	0.0883736	-5.77257	7.80697e-09	1.48064e-07
GFY	ENSG00000261949	protein_coding	0.429511	-0.509614	0.319763	-1.59372	0.110998	0.195791
TMEM238L	ENSG00000263429	protein_coding	4.31523	-0.509416	0.149228	-3.41367	0.000640937	0.00273056
PCDH15	ENSG00000150275	protein_coding	3.3959	-0.509244	0.244164	-2.08566	0.0370094	0.0812823
RAMACL	ENSG00000235272	protein_coding	8.09014	-0.509111	0.216247	-2.3543	0.0185575	0.0463447
PRKCD	ENSG00000163932	protein_coding	2217.12	-0.508486	0.0716684	-7.09498	1.29372e-12	5.84973e-11
TBC1D9	ENSG00000109436	protein_coding	2951.09	-0.507963	0.0638017	-7.9616	1.69831e-15	1.32998e-13
BIK	ENSG00000100290	protein_coding	41.4148	-0.507786	0.13613	-3.73016	0.000191361	0.000979843
MUC19	ENSG00000205592	protein_coding	11.5771	-0.507748	0.186789	-2.7183	0.00656176	0.0195503
CYLC1	ENSG00000183035	protein_coding	0.298933	-0.50762	0.469732	-1.08066	0.279849
MAGEA6	ENSG00000197172	protein_coding	1.28579	-0.507194	0.412319	-1.2301	0.21866	0.33399
RFK	ENSG00000135002	protein_coding	2613	-0.50707	0.0689695	-7.35209	1.95137e-13	1.03446e-11
TMCO5A	ENSG00000166069	protein_coding	0.600523	-0.506669	0.308278	-1.64355	0.10027	0.18046
OR14A2	ENSG00000241128	protein_coding	0.192062	-0.506635	0.820308	-0.617616	0.536829
PMAIP1	ENSG00000141682	protein_coding	218.613	-0.506521	0.107525	-4.71072	2.46843e-06	2.33194e-05
MTRNR2L8	ENSG00000255823	protein_coding	84.8883	-0.50639	0.108595	-4.66309	3.11494e-06	2.8433e-05
CYP3A7	ENSG00000160870	protein_coding	143.757	-0.506329	0.122168	-4.14453	3.40506e-05	0.000223071
ST8SIA6	ENSG00000148488	protein_coding	316.169	-0.505881	0.196529	-2.57407	0.0100509	0.0278822
NDST4	ENSG00000138653	protein_coding	1.15774	-0.5057	0.24932	-2.02831	0.0425281	0.0910796
RLBP1	ENSG00000140522	protein_coding	1.9847	-0.5051	0.225936	-2.23559	0.0253788	0.0598346
RBM24	ENSG00000112183	protein_coding	191.896	-0.504631	0.121918	-4.13909	3.48685e-05	0.000227551
SLC36A2	ENSG00000186335	protein_coding	58.0534	-0.504609	0.21014	-2.4013	0.0163371	0.0417452
SH2D4A	ENSG00000104611	protein_coding	948.284	-0.503984	0.0754502	-6.67968	2.3946e-11	8.1999e-10
PCCB	ENSG00000114054	protein_coding	1772.58	-0.503743	0.0755452	-6.6681	2.59138e-11	8.80634e-10
NFAT5	ENSG00000102908	protein_coding	3664.97	-0.50338	0.0731017	-6.88602	5.7374e-12	2.26323e-10
CDKL4	ENSG00000205111	protein_coding	7.05174	-0.503051	0.173963	-2.89171	0.00383149	0.0124428
EPCAM	ENSG00000119888	protein_coding	2915.96	-0.502767	0.113362	-4.43504	9.2057e-06	7.22381e-05
RALGAPA2	ENSG00000188559	protein_coding	2905.84	-0.50252	0.0695454	-7.22578	4.9823e-13	2.42516e-11
ANKRD29	ENSG00000154065	protein_coding	932.875	-0.502327	0.0847912	-5.92428	3.13661e-09	6.66333e-08
H2AC11	ENSG00000196787	protein_coding	89.343	-0.501536	0.14249	-3.51979	0.000431897	0.00195811
RNF152	ENSG00000176641	protein_coding	5378.88	-0.501317	0.0958691	-5.22918	1.7026e-07	2.2471e-06
DUOXA2	ENSG00000140274	protein_coding	2.55219	-0.501236	0.213658	-2.34598	0.0189772	0.0472106
BCL2L10	ENSG00000137875	protein_coding	61.9916	-0.50108	0.162	-3.09309	0.00198083	0.00711607
ITPR1	ENSG00000150995	protein_coding	4133.2	-0.5001	0.075589	-6.61604	3.68943e-11	1.20832e-09
TAS2R13	ENSG00000212128	protein_coding	1.86723	-0.499992	0.190062	-2.63067	0.00852163	0.0242915
DCPS	ENSG00000110063	protein_coding	965.856	-0.499936	0.0660726	-7.56646	3.83526e-14	2.37646e-12
FOXP1	ENSG00000114861	protein_coding	2435.21	-0.499901	0.0646365	-7.73403	1.04195e-14	7.22058e-13
AC112229.3	ENSG00000257207	protein_coding	46.5224	-0.499605	0.120002	-4.16331	3.13666e-05	0.000208154
UBQLN3	ENSG00000175520	protein_coding	0.487902	-0.499213	0.334723	-1.49142	0.13585	0.230003
ATP8B1	ENSG00000081923	protein_coding	1627.44	-0.498371	0.0698468	-7.13521	9.66413e-13	4.45715e-11
SLC1A2	ENSG00000110436	protein_coding	73.3559	-0.49835	0.119998	-4.15299	3.28164e-05	0.000216361
POU2F3	ENSG00000137709	protein_coding	33.8674	-0.497686	0.140564	-3.54065	0.000399149	0.00183413
CHI3L1	ENSG00000133048	protein_coding	1461.46	-0.497683	0.149259	-3.33437	0.000854937	0.00348118
THSD4	ENSG00000187720	protein_coding	1236.37	-0.496506	0.107336	-4.62571	3.73324e-06	3.32474e-05
GPX6	ENSG00000198704	protein_coding	0.323633	-0.496357	0.380026	-1.30611	0.191514
RDH11	ENSG00000072042	protein_coding	5510.02	-0.496308	0.0671179	-7.39456	1.41879e-13	7.78046e-12
PLCXD3	ENSG00000182836	protein_coding	303.148	-0.496133	0.1471	-3.37276	0.000744177	0.00309976
LANCL3	ENSG00000147036	protein_coding	39.9455	-0.495719	0.116675	-4.24873	2.14989e-05	0.00015078
SLCO6A1	ENSG00000205359	protein_coding	2.16865	-0.495357	0.284543	-1.74088	0.0817042	0.153442
EDARADD	ENSG00000186197	protein_coding	80.126	-0.495052	0.116479	-4.25013	2.1365e-05	0.000150114
LIMCH1	ENSG00000064042	protein_coding	5306.16	-0.49459	0.0674032	-7.33778	2.17164e-13	1.14219e-11
F8	ENSG00000185010	protein_coding	5739.67	-0.494266	0.108445	-4.55775	5.17056e-06	4.40692e-05
GPAM	ENSG00000119927	protein_coding	761.861	-0.493625	0.0608548	-8.11152	4.99903e-16	4.32147e-14
TM7SF2	ENSG00000149809	protein_coding	1149.37	-0.493538	0.0966907	-5.1043	3.3202e-07	4.01841e-06
STRBP	ENSG00000165209	protein_coding	1034.25	-0.493252	0.0616628	-7.99918	1.25249e-15	1.00686e-13
NLGN4X	ENSG00000146938	protein_coding	252.01	-0.493133	0.115502	-4.26949	1.95921e-05	0.000139085
SATB1	ENSG00000182568	protein_coding	1523.47	-0.493017	0.0701253	-7.03051	2.05773e-12	8.9488e-11
S100A2	ENSG00000196754	protein_coding	288.195	-0.49214	0.130687	-3.7658	0.000166017	0.000869184
EPPIN-WFDC6	ENSG00000249139	protein_coding	0.138123	-0.491947	0.807526	-0.609202	0.54239
NR1D2	ENSG00000174738	protein_coding	2389.84	-0.491855	0.0727106	-6.76455	1.33722e-11	4.84285e-10
BLNK	ENSG00000095585	protein_coding	914.252	-0.491803	0.0788759	-6.23515	4.51333e-10	1.17527e-08
ACSBG1	ENSG00000103740	protein_coding	35.8315	-0.491468	0.125829	-3.90586	9.38925e-05	0.000534576
SCOC	ENSG00000153130	protein_coding	3598.33	-0.491394	0.0603782	-8.13861	3.99851e-16	3.5138e-14
KCNE1B	ENSG00000276289	protein_coding	1.82452	-0.491	0.219439	-2.23753	0.025252	0.0595852
TGFB2	ENSG00000092969	protein_coding	474.498	-0.49095	0.0896738	-5.47484	4.37904e-08	6.84598e-07
FAT2	ENSG00000086570	protein_coding	76.3432	-0.490715	0.101083	-4.85456	1.20652e-06	1.24297e-05
ALAS1	ENSG00000023330	protein_coding	2073.29	-0.490273	0.0605248	-8.10036	5.47947e-16	4.70802e-14
UGT1A6	ENSG00000167165	protein_coding	2277.91	-0.490145	0.154689	-3.16858	0.00153185	0.00571751
KLHL11	ENSG00000178502	protein_coding	139.972	-0.489875	0.0851857	-5.75067	8.88899e-09	1.66208e-07
NGB	ENSG00000165553	protein_coding	0.950645	-0.489726	0.267339	-1.83185	0.0669737	0.131067
SSU72P8	ENSG00000230268	protein_coding	0.179175	-0.489662	0.690951	-0.708678	0.478524
SINHCAF	ENSG00000139146	protein_coding	2567.03	-0.489171	0.0626614	-7.80656	5.87678e-15	4.29328e-13
MAL2	ENSG00000147676	protein_coding	2759.94	-0.488952	0.136022	-3.59466	0.000324817	0.00154026
FAM110B	ENSG00000169122	protein_coding	755.598	-0.488833	0.0816638	-5.98592	2.15174e-09	4.77422e-08
EPPIN	ENSG00000101448	protein_coding	1.50542	-0.488498	0.278166	-1.75614	0.0790644	0.149496
GPRC5B	ENSG00000167191	protein_coding	3969.03	-0.488443	0.0738512	-6.61388	3.74364e-11	1.22291e-09
RASGRF1	ENSG00000058335	protein_coding	66.1592	-0.488268	0.114249	-4.27372	1.92242e-05	0.000136854
FAM135A	ENSG00000082269	protein_coding	1484.22	-0.487891	0.0693701	-7.03316	2.01911e-12	8.81697e-11
PRRG1	ENSG00000130962	protein_coding	1127.21	-0.487788	0.0589716	-8.27157	1.32206e-16	1.24809e-14
SLC22A16	ENSG00000004809	protein_coding	17.9081	-0.487542	0.144122	-3.38284	0.000717402	0.00300494
ZFY	ENSG00000067646	protein_coding	503.447	-0.486993	0.245522	-1.98351	0.047311	0.0992887
ARL6	ENSG00000113966	protein_coding	462.988	-0.486934	0.0658087	-7.39924	1.36968e-13	7.55013e-12
ATP8A1	ENSG00000124406	protein_coding	1855.25	-0.486511	0.0782422	-6.21802	5.0346e-10	1.29668e-08
SLC35F4	ENSG00000151812	protein_coding	19.0854	-0.485998	0.103058	-4.71578	2.40789e-06	2.28182e-05
IRS1	ENSG00000169047	protein_coding	1415.23	-0.485559	0.0967913	-5.01656	5.26046e-07	5.99732e-06
NDP	ENSG00000124479	protein_coding	11.8211	-0.485257	0.199228	-2.43569	0.0148633	0.0386516
ELOVL7	ENSG00000164181	protein_coding	4288.73	-0.484662	0.0880869	-5.50208	3.75327e-08	5.96211e-07
FGD4	ENSG00000139132	protein_coding	2816.51	-0.484405	0.0644502	-7.51596	5.64953e-14	3.38215e-12
CPN2	ENSG00000178772	protein_coding	192.132	-0.484177	0.255599	-1.89428	0.0581873	0.117078
NLGN4Y	ENSG00000165246	protein_coding	420.17	-0.48413	0.238782	-2.0275	0.0426116	0.0912261
GALNT3	ENSG00000115339	protein_coding	375.521	-0.483471	0.122034	-3.96178	7.43929e-05	0.000436435
TESMIN	ENSG00000132749	protein_coding	228.969	-0.48242	0.0878843	-5.48926	4.03611e-08	6.37087e-07
TRDN	ENSG00000186439	protein_coding	4.90931	-0.482345	0.208117	-2.31766	0.0204677	0.0502109
RCOR2	ENSG00000167771	protein_coding	41.3191	-0.482163	0.142461	-3.38452	0.000713039	0.00299061
BSPRY	ENSG00000119411	protein_coding	376.249	-0.482141	0.143383	-3.3626	0.000772113	0.00319855
UGT1A5	ENSG00000240224	protein_coding	1.8933	-0.482086	0.205064	-2.3509	0.018728	0.0467099
RTL3	ENSG00000179300	protein_coding	4.45804	-0.48184	0.192853	-2.49848	0.0124726	0.0333544
AC026464.4	ENSG00000260914	protein_coding	1.64754	-0.481718	0.146741	-3.28277	0.00102792	0.00407262
LYPD6	ENSG00000187123	protein_coding	40.3396	-0.481499	0.149683	-3.21678	0.00129639	0.00496885
KLF5	ENSG00000102554	protein_coding	815.083	-0.481014	0.105419	-4.56289	5.04535e-06	4.31058e-05
PYGO1	ENSG00000171016	protein_coding	164.046	-0.480897	0.120529	-3.98987	6.61084e-05	0.000393655
AMIGO2	ENSG00000139211	protein_coding	833.654	-0.480368	0.0825191	-5.8213	5.83931e-09	1.1448e-07
SPATA31E1	ENSG00000177992	protein_coding	3.68524	-0.479705	0.179531	-2.67199	0.00754021	0.0219343
TEX101	ENSG00000131126	protein_coding	4.069	-0.479552	0.241709	-1.98401	0.0472553	0.0991963
MAP2	ENSG00000078018	protein_coding	1941.16	-0.479282	0.0860408	-5.5704	2.54152e-08	4.22046e-07
AP1M2	ENSG00000129354	protein_coding	844.382	-0.479041	0.12677	-3.77881	0.000157582	0.000830465
MT3	ENSG00000087250	protein_coding	993.435	-0.478137	0.208804	-2.28988	0.0220281	0.0533482
TMPRSS3	ENSG00000160183	protein_coding	638.928	-0.477659	0.177879	-2.6853	0.00724649	0.0212342
TBC1D4	ENSG00000136111	protein_coding	3253.69	-0.477113	0.0715473	-6.6685	2.58434e-11	8.78944e-10
DTNA	ENSG00000134769	protein_coding	484.542	-0.476947	0.0998728	-4.77555	1.79221e-06	1.75601e-05
TMEFF2	ENSG00000144339	protein_coding	6.37191	-0.475993	0.175255	-2.716	0.00660757	0.019665
TANGO2	ENSG00000183597	protein_coding	1870.49	-0.475833	0.0721084	-6.59886	4.14342e-11	1.34353e-09
NOTCH2NLA	ENSG00000264343	protein_coding	24.9493	-0.475661	0.0910155	-5.22616	1.73068e-07	2.27749e-06
ODF3	ENSG00000177947	protein_coding	1.71033	-0.475363	0.195555	-2.43084	0.0150637	0.0390794
NDUFA5	ENSG00000128609	protein_coding	5883.91	-0.475154	0.0516667	-9.19651	3.69752e-20	5.64537e-18
PPIF	ENSG00000108179	protein_coding	3299.95	-0.475025	0.0788202	-6.02669	1.67351e-09	3.81073e-08
STK33	ENSG00000130413	protein_coding	226.627	-0.474898	0.167121	-2.84164	0.00448814	0.0142036
CPD	ENSG00000108582	protein_coding	8869.1	-0.47489	0.0686583	-6.91672	4.62214e-12	1.8738e-10
LCN10	ENSG00000187922	protein_coding	6.4327	-0.474256	0.194965	-2.43252	0.0149944	0.03894
SLC25A40	ENSG00000075303	protein_coding	1405.17	-0.472614	0.0585543	-8.07138	6.95075e-16	5.81903e-14
CD44	ENSG00000026508	protein_coding	11214.8	-0.47245	0.0987527	-4.78417	1.71692e-06	1.69082e-05
PBOV1	ENSG00000254440	protein_coding	1.63669	-0.472408	0.220655	-2.14094	0.0322788	0.0728297
CHST9	ENSG00000154080	protein_coding	1276.61	-0.472378	0.147411	-3.20451	0.00135294	0.00514927
FAM174B	ENSG00000185442	protein_coding	879.087	-0.472187	0.0808859	-5.83769	5.293e-09	1.05031e-07
TMOD1	ENSG00000136842	protein_coding	295.308	-0.472006	0.0928326	-5.08449	3.68624e-07	4.39762e-06
ZNF844	ENSG00000223547	protein_coding	1186.91	-0.47199	0.0727554	-6.48736	8.73554e-11	2.65032e-09
FYCO1	ENSG00000163820	protein_coding	2900.87	-0.470969	0.0559991	-8.4103	4.08963e-17	4.21321e-15
TEX55	ENSG00000163424	protein_coding	3.09247	-0.470314	0.386353	-1.21732	0.223484	0.339565
SNCB	ENSG00000074317	protein_coding	6.94568	-0.470272	0.23339	-2.01496	0.0439084	0.0934979
THSD7B	ENSG00000144229	protein_coding	271.965	-0.470153	0.11736	-4.00609	6.17331e-05	0.000370932
SGK2	ENSG00000101049	protein_coding	1213.03	-0.470053	0.104603	-4.49367	7.00077e-06	5.74251e-05
PRSS2	ENSG00000275896	protein_coding	25.2055	-0.469431	0.207089	-2.26681	0.0234019	0.0559823
DIRAS3	ENSG00000162595	protein_coding	132.23	-0.468917	0.117045	-4.0063	6.16781e-05	0.000370706
ATP5MGL	ENSG00000249222	protein_coding	3.51845	-0.468694	0.147387	-3.18002	0.00147267	0.00552969
TAS2R3	ENSG00000127362	protein_coding	3.59246	-0.468521	0.139985	-3.34693	0.00081712	0.00334872
PXDNL	ENSG00000147485	protein_coding	359.966	-0.468249	0.131613	-3.55776	0.000374028	0.00173428
RORB	ENSG00000198963	protein_coding	24.7202	-0.467993	0.180199	-2.59709	0.00940186	0.026379
DLD	ENSG00000091140	protein_coding	5411.88	-0.467874	0.0557606	-8.39078	4.82945e-17	4.89227e-15
GABRG1	ENSG00000163285	protein_coding	27.3827	-0.467834	0.219291	-2.13339	0.0328926	0.0739783
MYF6	ENSG00000111046	protein_coding	1.03814	-0.467773	0.260934	-1.79268	0.0730236	0.140541
MS4A6E	ENSG00000166926	protein_coding	3.57574	-0.467343	0.167638	-2.78781	0.00530655	0.016357
GLTP	ENSG00000139433	protein_coding	3741.37	-0.467037	0.0603843	-7.73442	1.03879e-14	7.21626e-13
GJE1	ENSG00000203733	protein_coding	0.208961	-0.466884	0.660225	-0.707159	0.479468
CLUL1	ENSG00000079101	protein_coding	39.4095	-0.466585	0.104128	-4.48088	7.43374e-06	6.0376e-05
OR10A4	ENSG00000170782	protein_coding	0.421728	-0.46654	0.328344	-1.42089	0.155349	0.255781
FAM47C	ENSG00000198173	protein_coding	0.307174	-0.466467	0.42815	-1.0895	0.275935
RAB11FIP1	ENSG00000156675	protein_coding	1928.12	-0.466461	0.086835	-5.37181	7.79516e-08	1.13739e-06
OVOL1	ENSG00000172818	protein_coding	155.936	-0.466244	0.136316	-3.42031	0.000625501	0.00267473
CCSER1	ENSG00000184305	protein_coding	125.244	-0.465804	0.111899	-4.1627	3.145e-05	0.000208675
COQ2	ENSG00000173085	protein_coding	417.049	-0.465471	0.0667759	-6.97064	3.1551e-12	1.3233e-10
GPR119	ENSG00000147262	protein_coding	0.164601	-0.465432	0.619729	-0.751024	0.452638
EPDR1	ENSG00000086289	protein_coding	3078.3	-0.465152	0.076044	-6.11688	9.54243e-10	2.2883e-08
OR56A3	ENSG00000184478	protein_coding	0.196897	-0.464606	0.784858	-0.591962	0.553876
G0S2	ENSG00000123689	protein_coding	1770.49	-0.464593	0.141832	-3.27567	0.00105413	0.00415979
FGF2	ENSG00000138685	protein_coding	1322.82	-0.464534	0.0881319	-5.27089	1.35762e-07	1.85227e-06
PENK	ENSG00000181195	protein_coding	2.50604	-0.464482	0.214739	-2.16301	0.0305407	0.0696263
ZNF254	ENSG00000213096	protein_coding	819.531	-0.463935	0.0539162	-8.60475	7.6485e-18	8.68023e-16
KLHL4	ENSG00000102271	protein_coding	395.153	-0.463536	0.155253	-2.98569	0.00282942	0.00963764
PTPN3	ENSG00000070159	protein_coding	3217.31	-0.463516	0.0782892	-5.92056	3.20854e-09	6.79234e-08
ARHGAP5	ENSG00000100852	protein_coding	5517.91	-0.463121	0.0567661	-8.1584	3.39484e-16	3.00822e-14
ATP5F1A	ENSG00000152234	protein_coding	25718.1	-0.462545	0.0642043	-7.20427	5.83576e-13	2.80837e-11
ABHD17C	ENSG00000136379	protein_coding	480.897	-0.462448	0.0706153	-6.54884	5.79855e-11	1.82176e-09
KRTAP5-2	ENSG00000205867	protein_coding	0.19148	-0.462275	0.589887	-0.783667	0.433236
KCNK12	ENSG00000184261	protein_coding	13.6903	-0.462143	0.114877	-4.02292	5.74812e-05	0.000348293
DNASE2B	ENSG00000137976	protein_coding	24.2703	-0.46151	0.14633	-3.15389	0.0016111	0.00596502
LITAF	ENSG00000189067	protein_coding	11771.9	-0.461294	0.0652386	-7.07087	1.53962e-12	6.86439e-11
ATP10D	ENSG00000145246	protein_coding	2799.14	-0.461179	0.0631483	-7.30312	2.81176e-13	1.44661e-11
MMP1	ENSG00000196611	protein_coding	436.867	-0.461076	0.178629	-2.58119	0.00984615	0.0274172
KCNK2	ENSG00000082482	protein_coding	145.217	-0.460641	0.186583	-2.46883	0.0135557	0.035813
HCCS	ENSG00000004961	protein_coding	1353.87	-0.460526	0.0564438	-8.15903	3.3772e-16	2.99886e-14
SLC10A1	ENSG00000100652	protein_coding	8.03116	-0.460348	0.161071	-2.85804	0.00426265	0.0136159
NAGS	ENSG00000161653	protein_coding	320.181	-0.460343	0.108841	-4.2295	2.34216e-05	0.00016236
C1QTNF7	ENSG00000163145	protein_coding	197.086	-0.460011	0.121353	-3.79068	0.000150236	0.000796795
KRT83	ENSG00000170523	protein_coding	0.602832	-0.460009	0.23993	-1.91726	0.0552045	0.112247
MEP1A	ENSG00000112818	protein_coding	8.86524	-0.459819	0.158928	-2.89325	0.00381278	0.0123887
AC092835.1	ENSG00000233757	protein_coding	33.2767	-0.459595	0.0782009	-5.8771	4.17505e-09	8.56914e-08
TRNP1	ENSG00000253368	protein_coding	313.536	-0.459506	0.159535	-2.88028	0.00397318	0.012844
HSD3B1	ENSG00000203857	protein_coding	1.85211	-0.459459	0.21616	-2.12556	0.0335403	0.0751606
ACAN	ENSG00000157766	protein_coding	2746	-0.459147	0.123472	-3.71864	0.000200302	0.00101916
PLIN4	ENSG00000167676	protein_coding	238.516	-0.457777	0.151147	-3.0287	0.00245609	0.00853365
JPH1	ENSG00000104369	protein_coding	96.0933	-0.457453	0.11662	-3.92258	8.76052e-05	0.000502758
SPATA46	ENSG00000171722	protein_coding	3.88658	-0.457202	0.159067	-2.87428	0.00404953	0.0130511
ALDH1B1	ENSG00000137124	protein_coding	2543.49	-0.457108	0.0901027	-5.07318	3.9122e-07	4.62931e-06
PDE8B	ENSG00000113231	protein_coding	644.914	-0.457055	0.0773406	-5.90964	3.42863e-09	7.19368e-08
OR12D3	ENSG00000112462	protein_coding	0.261515	-0.456465	0.497965	-0.91666	0.359321
FAM102A	ENSG00000167106	protein_coding	3479.09	-0.456338	0.092056	-4.95718	7.15239e-07	7.84655e-06
MEGF10	ENSG00000145794	protein_coding	18.0528	-0.45633	0.141765	-3.21892	0.00128676	0.00493839
LOXHD1	ENSG00000167210	protein_coding	81.574	-0.456263	0.135658	-3.36335	0.000770037	0.00319089
TAS2R39	ENSG00000236398	protein_coding	0.209397	-0.45581	0.657857	-0.692871	0.488391
DCSTAMP	ENSG00000164935	protein_coding	38.7967	-0.455613	0.129807	-3.50994	0.000448215	0.00202228
RNASE7	ENSG00000165799	protein_coding	3.9241	-0.455612	0.141584	-3.21796	0.00129105	0.00495274
TMEM184C	ENSG00000164168	protein_coding	2241.71	-0.455563	0.0475269	-9.58538	9.21207e-22	1.69267e-19
CRYGN	ENSG00000127377	protein_coding	10.6955	-0.45548	0.176406	-2.58199	0.00982317	0.0273657
USP17L7	ENSG00000226430	protein_coding	0.904804	-0.455226	0.218568	-2.08277	0.0372724	0.0817459
HPRT1	ENSG00000165704	protein_coding	1663.52	-0.454989	0.0675309	-6.73749	1.61146e-11	5.73658e-10
MTRNR2L11	ENSG00000270188	protein_coding	1.60608	-0.454896	0.189617	-2.39903	0.0164387	0.0419668
S100A7A	ENSG00000184330	protein_coding	0.77023	-0.454762	0.355825	-1.27805	0.201231	0.313112
BCAS4	ENSG00000124243	protein_coding	646.061	-0.454757	0.0873502	-5.20613	1.92817e-07	2.50049e-06
SPACA3	ENSG00000141316	protein_coding	2.07994	-0.454188	0.22334	-2.03362	0.0419904	0.0901462
ZNF165	ENSG00000197279	protein_coding	133.573	-0.453541	0.0695714	-6.51907	7.07453e-11	2.19342e-09
LDLR	ENSG00000130164	protein_coding	1093.61	-0.452927	0.109319	-4.14317	3.42541e-05	0.000224231
PHYHD1	ENSG00000175287	protein_coding	481.387	-0.452706	0.135737	-3.33516	0.000852494	0.00347323
TWF1	ENSG00000151239	protein_coding	3448.67	-0.451882	0.0599147	-7.54209	4.62512e-14	2.82059e-12
FOXO1	ENSG00000150907	protein_coding	2140.41	-0.451831	0.0644707	-7.00831	2.41222e-12	1.03946e-10
ATP9A	ENSG00000054793	protein_coding	3514.24	-0.451659	0.0826411	-5.46531	4.62111e-08	7.16897e-07
DEFB134	ENSG00000205882	protein_coding	0.495963	-0.451559	0.323595	-1.39545	0.162881	0.265751
NAALADL2	ENSG00000177694	protein_coding	394.838	-0.451382	0.0776722	-5.81137	6.19632e-09	1.20478e-07
IGSF11	ENSG00000144847	protein_coding	51.0308	-0.451079	0.157441	-2.86507	0.0041692	0.0133717
OR2D3	ENSG00000178358	protein_coding	0.394824	-0.450091	0.418403	-1.07573	0.282046	0.404728
AADACL2	ENSG00000197953	protein_coding	0.575619	-0.449179	0.339668	-1.3224	0.186033	0.294348
RBM11	ENSG00000185272	protein_coding	24.5396	-0.448878	0.182225	-2.46332	0.0137657	0.0362685
TMEM106B	ENSG00000106460	protein_coding	5916.03	-0.448703	0.0602667	-7.44529	9.67302e-14	5.51103e-12
MEGF9	ENSG00000106780	protein_coding	2525.99	-0.448581	0.0611917	-7.33074	2.28886e-13	1.20236e-11
H2BC13	ENSG00000185130	protein_coding	7.94801	-0.448456	0.142262	-3.15233	0.00161971	0.00599116
ADAM22	ENSG00000008277	protein_coding	1243.8	-0.448417	0.0787444	-5.6946	1.23665e-08	2.2298e-07
CYP51A1	ENSG00000001630	protein_coding	188.427	-0.448353	0.0854803	-5.2451	1.56196e-07	2.0881e-06
AMFR	ENSG00000159461	protein_coding	7634.63	-0.448317	0.0551462	-8.1296	4.30692e-16	3.76146e-14
MUC5AC	ENSG00000215182	protein_coding	2.07303	-0.448297	0.211813	-2.11647	0.034305	0.0764987
PSG11	ENSG00000243130	protein_coding	0.962267	-0.448175	0.314615	-1.42452	0.154296	0.254402
SLC12A2	ENSG00000064651	protein_coding	2099.7	-0.447504	0.0715753	-6.25222	4.04654e-10	1.06416e-08
RALGPS2	ENSG00000116191	protein_coding	1149.59	-0.447417	0.05926	-7.55006	4.35063e-14	2.66853e-12
FAM234B	ENSG00000084444	protein_coding	1137.59	-0.447041	0.068569	-6.51958	7.0505e-11	2.18916e-09
BTG3	ENSG00000154640	protein_coding	1188.28	-0.446699	0.0833626	-5.35851	8.39109e-08	1.21349e-06
SLC4A3	ENSG00000114923	protein_coding	263.071	-0.445836	0.168416	-2.64723	0.00811538	0.0233104
ZYG11B	ENSG00000162378	protein_coding	3209.05	-0.445344	0.0496709	-8.9659	3.07755e-19	4.16009e-17
MICU3	ENSG00000155970	protein_coding	391.864	-0.445249	0.0842175	-5.28689	1.24415e-07	1.71566e-06
MOGAT1	ENSG00000124003	protein_coding	9.38416	-0.445242	0.169539	-2.62618	0.00863479	0.0245646
KLHL38	ENSG00000175946	protein_coding	18.0155	-0.44392	0.116562	-3.80846	0.000139837	0.000750458
GOT1	ENSG00000120053	protein_coding	5881.32	-0.443828	0.0786918	-5.64008	1.69975e-08	2.96897e-07
IL18	ENSG00000150782	protein_coding	1566.01	-0.443343	0.0890529	-4.97842	6.41064e-07	7.11185e-06
DMP1	ENSG00000152592	protein_coding	9.89329	-0.443339	0.155548	-2.85017	0.00436956	0.0139009
OR51M1	ENSG00000184698	protein_coding	0.286656	-0.443182	0.497435	-0.890935	0.372964
ADRB2	ENSG00000169252	protein_coding	172.18	-0.442637	0.0822639	-5.3807	7.41974e-08	1.09048e-06
DLAT	ENSG00000150768	protein_coding	2997.66	-0.442598	0.0519104	-8.52619	1.51242e-17	1.64602e-15
ABRA	ENSG00000174429	protein_coding	8.54958	-0.442581	0.154699	-2.86091	0.00422432	0.0135158
SMCO3	ENSG00000179256	protein_coding	67.4149	-0.442056	0.144226	-3.06504	0.00217644	0.00771496
ZIC2	ENSG00000043355	protein_coding	12.4391	-0.441958	0.253034	-1.74664	0.0807003	0.151892
RCAN2	ENSG00000172348	protein_coding	5866.84	-0.441496	0.10598	-4.16584	3.10213e-05	0.000206401
TLE7	ENSG00000260734	protein_coding	0.236829	-0.441205	0.703631	-0.627039	0.530633
PCDHA8	ENSG00000204962	protein_coding	7.0347	-0.44073	0.148608	-2.96572	0.00301977	0.0101749
ZNF880	ENSG00000221923	protein_coding	490.462	-0.440712	0.0747557	-5.89536	3.7386e-09	7.74451e-08
ENPP5	ENSG00000112796	protein_coding	1672.84	-0.440646	0.0915937	-4.81088	1.50269e-06	1.50322e-05
ADAMTS19	ENSG00000145808	protein_coding	3.50448	-0.439732	0.278226	-1.58049	0.113995	0.200022
UQCRFS1	ENSG00000169021	protein_coding	3091.44	-0.439635	0.0615602	-7.14156	9.22803e-13	4.26671e-11
ADGRL3	ENSG00000150471	protein_coding	522.59	-0.439447	0.12066	-3.64204	0.000270486	0.00131736
CCDC126	ENSG00000169193	protein_coding	457.419	-0.438546	0.0536257	-8.17791	2.88815e-16	2.58623e-14
DDI1	ENSG00000170967	protein_coding	1.68987	-0.438453	0.200934	-2.18208	0.0291037	0.066958
PLEK2	ENSG00000100558	protein_coding	745.114	-0.438195	0.0976635	-4.48679	7.23059e-06	5.89177e-05
ZNF57	ENSG00000171970	protein_coding	201.338	-0.437599	0.0567489	-7.71114	1.247e-14	8.38812e-13
PNMA6F	ENSG00000225110	protein_coding	0.91356	-0.43711	0.30022	-1.45596	0.145403	0.242643
SERPINB4	ENSG00000206073	protein_coding	1.45809	-0.43686	0.383834	-1.13815	0.255058	0.375094
SST	ENSG00000157005	protein_coding	752.946	-0.436647	0.261052	-1.67265	0.0943968	0.171886
MTRNR2L1	ENSG00000256618	protein_coding	1846.51	-0.436587	0.280754	-1.55505	0.119933	0.20834
NDUFAF4	ENSG00000123545	protein_coding	781.226	-0.436462	0.0523658	-8.33488	7.75798e-17	7.60479e-15
MRGPRE	ENSG00000184350	protein_coding	7.40299	-0.436259	0.32474	-1.34341	0.179139	0.286063
FBXO30	ENSG00000118496	protein_coding	1187.71	-0.43539	0.0523495	-8.31698	9.02311e-17	8.80427e-15
ATP7A	ENSG00000165240	protein_coding	1577.67	-0.43523	0.0544978	-7.98619	1.39178e-15	1.10419e-13
ACTR3C	ENSG00000106526	protein_coding	373.797	-0.435015	0.0868811	-5.00702	5.52792e-07	6.26188e-06
ARL8B	ENSG00000134108	protein_coding	4278.27	-0.434942	0.0426017	-10.2095	1.79806e-24	4.56998e-22
TBX5	ENSG00000089225	protein_coding	21.7583	-0.434918	0.256134	-1.69801	0.0895052	0.164782
SMIM6	ENSG00000259120	protein_coding	420.369	-0.434528	0.0932704	-4.6588	3.18056e-06	2.89635e-05
MKLN1	ENSG00000128585	protein_coding	3004.56	-0.434492	0.0537145	-8.08892	6.01959e-16	5.08967e-14
AC010531.1	ENSG00000131152	protein_coding	2.3008	-0.434168	0.128769	-3.37169	0.000747087	0.00310884
CST2	ENSG00000170369	protein_coding	13.6937	-0.433565	0.19713	-2.19939	0.0278504	0.0645016
GATA2	ENSG00000179348	protein_coding	812.596	-0.433517	0.0900839	-4.81237	1.49152e-06	1.49345e-05
CPEB4	ENSG00000113742	protein_coding	5066.07	-0.43335	0.0705384	-6.14347	8.07377e-10	1.97517e-08
SOX6	ENSG00000110693	protein_coding	1701.36	-0.433349	0.0932315	-4.6481	3.35009e-06	3.03251e-05
OR6B1	ENSG00000221813	protein_coding	0.237606	-0.433316	0.505048	-0.857971	0.390909
HTN3	ENSG00000205649	protein_coding	0.162299	-0.433285	0.620293	-0.698517	0.484854
DAPK2	ENSG00000035664	protein_coding	463.186	-0.433032	0.11343	-3.81763	0.000134742	0.000727441
JMY	ENSG00000152409	protein_coding	1129.84	-0.432657	0.0651426	-6.64169	3.10114e-11	1.02834e-09
FUCA1	ENSG00000179163	protein_coding	5744.55	-0.432637	0.058732	-7.36629	1.75441e-13	9.36678e-12
KCNQ5	ENSG00000185760	protein_coding	56.2465	-0.432527	0.105678	-4.09287	4.2606e-05	0.000270073
OR4F15	ENSG00000182854	protein_coding	0.319432	-0.431674	0.316901	-1.36217	0.173143
AC093155.3	ENSG00000267561	protein_coding	1.58443	-0.431498	0.165184	-2.61222	0.00899553	0.0254103
PKD2L2	ENSG00000078795	protein_coding	13.9974	-0.431224	0.119286	-3.61504	0.000300305	0.00144109
LMO7	ENSG00000136153	protein_coding	3838.83	-0.431202	0.0682682	-6.31629	2.67909e-10	7.34113e-09
OR51G2	ENSG00000176893	protein_coding	0.138443	-0.431016	0.798544	-0.539752	0.589368
CYP26B1	ENSG00000003137	protein_coding	439.697	-0.430835	0.103042	-4.18116	2.9003e-05	0.000194815
ASCL3	ENSG00000176009	protein_coding	1.55473	-0.430675	0.199991	-2.15347	0.0312818	0.0710068
ZNF92	ENSG00000146757	protein_coding	462.465	-0.430654	0.0564503	-7.6289	2.36758e-14	1.51572e-12
CXCL17	ENSG00000189377	protein_coding	3.96956	-0.430535	0.203159	-2.1192	0.0340733	0.076074
CALCB	ENSG00000175868	protein_coding	10.2368	-0.430446	0.149529	-2.87867	0.00399353	0.012897
SLC25A15	ENSG00000102743	protein_coding	222.256	-0.429622	0.0777439	-5.52612	3.27396e-08	5.28378e-07
TMEM225B	ENSG00000244219	protein_coding	43.0813	-0.429118	0.0928698	-4.62064	3.82561e-06	3.39277e-05
STUM	ENSG00000203685	protein_coding	677.399	-0.429116	0.161704	-2.6537	0.00796136	0.0229394
ATP1A1	ENSG00000163399	protein_coding	41649.1	-0.429098	0.0659363	-6.50777	7.62724e-11	2.34933e-09
MUSK	ENSG00000030304	protein_coding	3.31417	-0.428869	0.175192	-2.448	0.0143653	0.0375891
GRM5	ENSG00000168959	protein_coding	18.5572	-0.428761	0.145963	-2.93745	0.0033092	0.0109914
MAP1B	ENSG00000131711	protein_coding	6489.69	-0.428704	0.0799445	-5.36252	8.20684e-08	1.1909e-06
FXYD2	ENSG00000137731	protein_coding	15050.9	-0.428563	0.111688	-3.83716	0.000124466	0.00068123
KIAA1210	ENSG00000250423	protein_coding	10.6066	-0.42838	0.147061	-2.91294	0.00358043	0.0117447
BACH2	ENSG00000112182	protein_coding	128.377	-0.427561	0.0874699	-4.88809	1.01817e-06	1.07263e-05
TMEM40	ENSG00000088726	protein_coding	4.80406	-0.427304	0.159806	-2.67389	0.00749776	0.0218228
KLHL24	ENSG00000114796	protein_coding	4516.77	-0.427064	0.0479858	-8.8998	5.59495e-19	7.26231e-17
PTTG2	ENSG00000250254	protein_coding	3.26894	-0.426947	0.152962	-2.79119	0.00525153	0.0162075
TREM1	ENSG00000124731	protein_coding	236.367	-0.426923	0.138953	-3.07244	0.0021232	0.0075502
AC005832.4	ENSG00000272921	protein_coding	0.572841	-0.42682	0.210366	-2.02895	0.0424639	0.0909695
RBP2	ENSG00000114113	protein_coding	6.31621	-0.426006	0.129638	-3.28613	0.00101573	0.00403299
CHRNB4	ENSG00000117971	protein_coding	15.5784	-0.425969	0.158791	-2.68258	0.00730577	0.0213784
PLPPR1	ENSG00000148123	protein_coding	37.7188	-0.425887	0.210922	-2.01917	0.0434698	0.0927266
PLA2G7	ENSG00000146070	protein_coding	549.6	-0.425824	0.116637	-3.65084	0.000261382	0.00127948
PTGFR	ENSG00000122420	protein_coding	243.287	-0.425334	0.150743	-2.82158	0.00477872	0.0149708
C1orf53	ENSG00000203724	protein_coding	64.7774	-0.425251	0.109592	-3.88032	0.000104318	0.000585423
MBP	ENSG00000197971	protein_coding	3530.69	-0.425039	0.0611182	-6.95437	3.5414e-12	1.46649e-10
LGR4	ENSG00000205213	protein_coding	5428.12	-0.424817	0.0697777	-6.08814	1.14227e-09	2.68757e-08
DAZ1	ENSG00000188120	protein_coding	0.84192	-0.424496	0.784514	-0.541094	0.588443	0.696518
AMELY	ENSG00000099721	protein_coding	0.25912	-0.424392	0.453281	-0.936266	0.349137
IL17A	ENSG00000112115	protein_coding	0.281251	-0.424285	0.33197	-1.27808	0.20122
MYH14	ENSG00000105357	protein_coding	1564.01	-0.424057	0.150824	-2.81161	0.00492947	0.0153739
EIF5A2	ENSG00000163577	protein_coding	542.42	-0.423598	0.086744	-4.88331	1.04321e-06	1.09467e-05
ADAD1	ENSG00000164113	protein_coding	0.645812	-0.423264	0.30921	-1.36886	0.171044	0.276128
GAS6	ENSG00000183087	protein_coding	7603.11	-0.423193	0.0802027	-5.27654	1.31644e-07	1.80478e-06
PCNX4	ENSG00000126773	protein_coding	3599.09	-0.423064	0.0547179	-7.73173	1.06093e-14	7.33409e-13
ADAMTS15	ENSG00000166106	protein_coding	514.117	-0.422861	0.103391	-4.08993	4.31512e-05	0.000272836
SERPINA11	ENSG00000186910	protein_coding	2.01994	-0.422249	0.24378	-1.73209	0.0832571	0.155745
OR2A14	ENSG00000221938	protein_coding	0.980753	-0.42163	0.23141	-1.82201	0.0684538	0.13335
PLEKHB2	ENSG00000115762	protein_coding	10726.2	-0.421574	0.0650455	-6.48121	9.09883e-11	2.7566e-09
PAX3	ENSG00000135903	protein_coding	1.18316	-0.421528	0.275631	-1.52932	0.126185	0.216874
SYNJ2BP	ENSG00000213463	protein_coding	2855.39	-0.421346	0.0563153	-7.48191	7.32484e-14	4.27652e-12
PLD5	ENSG00000180287	protein_coding	24.8926	-0.421141	0.167362	-2.51635	0.0118577	0.0320117
CDH8	ENSG00000150394	protein_coding	135.15	-0.420998	0.124045	-3.3939	0.000689052	0.00290233
AC013470.2	ENSG00000226690	protein_coding	11.1807	-0.420939	0.164412	-2.56028	0.0104589	0.0288265
CEACAM8	ENSG00000124469	protein_coding	2.56647	-0.42069	0.193377	-2.17549	0.0295932	0.0679038
TCEAL2	ENSG00000184905	protein_coding	57.7609	-0.420688	0.231808	-1.81481	0.0695526	0.135055
RASGRF2	ENSG00000113319	protein_coding	1685.26	-0.420449	0.0831879	-5.0542	4.32192e-07	5.04659e-06
OR10C1	ENSG00000206474	protein_coding	0.165591	-0.420363	0.771594	-0.544799	0.585892
COL17A1	ENSG00000065618	protein_coding	94.4267	-0.420178	0.160772	-2.6135	0.00896194	0.0253357
NPHS2	ENSG00000116218	protein_coding	20.4426	-0.41999	0.320092	-1.31209	0.189489	0.298534
KRTAP1-4	ENSG00000204887	protein_coding	0.118711	-0.41975	1.132	-0.370803	0.710784
LNX1	ENSG00000072201	protein_coding	801.997	-0.419724	0.0810655	-5.17759	2.24765e-07	2.86233e-06
PLS3	ENSG00000102024	protein_coding	4364.03	-0.419634	0.0596614	-7.03359	2.01279e-12	8.79846e-11
ZNF468	ENSG00000204604	protein_coding	1187.04	-0.419552	0.0552944	-7.58759	3.25907e-14	2.04028e-12
MYO5B	ENSG00000167306	protein_coding	2720.43	-0.419523	0.080278	-5.22587	1.73336e-07	2.2799e-06
PPP1R12B	ENSG00000077157	protein_coding	4282.63	-0.419279	0.080142	-5.2317	1.67962e-07	2.22507e-06
GOLGA4	ENSG00000144674	protein_coding	4035.99	-0.419248	0.0560387	-7.4814	7.35324e-14	4.28236e-12
FZD7	ENSG00000155760	protein_coding	900.387	-0.418304	0.0840733	-4.97547	6.50893e-07	7.20739e-06
ZNF277	ENSG00000198839	protein_coding	1382.68	-0.418242	0.0498298	-8.39341	4.72231e-17	4.79518e-15
ZNF852	ENSG00000178917	protein_coding	98.1369	-0.417994	0.0676225	-6.18129	6.35806e-10	1.5912e-08
MUC6	ENSG00000184956	protein_coding	48.1959	-0.416765	0.154608	-2.69562	0.00702569	0.0206857
EFHD1	ENSG00000115468	protein_coding	2769.68	-0.41621	0.0909452	-4.5765	4.7283e-06	4.07663e-05
ISX	ENSG00000175329	protein_coding	1.10119	-0.416159	0.312878	-1.3301	0.183485	0.291293
MYOCD	ENSG00000141052	protein_coding	259.447	-0.415886	0.125842	-3.30484	0.000950318	0.00380782
ARFGEF2	ENSG00000124198	protein_coding	4248.26	-0.415274	0.0531473	-7.81366	5.55523e-15	4.0724e-13
SLC51B	ENSG00000186198	protein_coding	152.498	-0.415144	0.11144	-3.72526	0.000195113	0.000996091
GRIA2	ENSG00000120251	protein_coding	9.51542	-0.41509	0.233855	-1.77499	0.0758996	0.144828
RPRM	ENSG00000177519	protein_coding	7.09249	-0.414861	0.226131	-1.83461	0.0665639	0.130424
MTUS1	ENSG00000129422	protein_coding	4199.4	-0.414529	0.0678056	-6.11349	9.74737e-10	2.33349e-08
RAB3A	ENSG00000105649	protein_coding	273.644	-0.414492	0.0815204	-5.08452	3.68554e-07	4.39762e-06
PIANP	ENSG00000139200	protein_coding	38.4063	-0.414437	0.124656	-3.32465	0.000885291	0.0035838
AQP5	ENSG00000161798	protein_coding	6.3209	-0.414248	0.186744	-2.21827	0.0265365	0.0620368
SVEP1	ENSG00000165124	protein_coding	997.6	-0.414211	0.12085	-3.42749	0.000609198	0.00261813
OR14K1	ENSG00000153230	protein_coding	0.358439	-0.414202	0.381062	-1.08697	0.277052
AKNAD1	ENSG00000162641	protein_coding	7.09386	-0.413987	0.139855	-2.96011	0.0030753	0.010332
USF3	ENSG00000176542	protein_coding	1619.18	-0.413933	0.0568326	-7.28337	3.25572e-13	1.64511e-11
GASK1B	ENSG00000164125	protein_coding	6068.86	-0.413383	0.0872735	-4.73664	2.1729e-06	2.08459e-05
SPARCL1	ENSG00000152583	protein_coding	33416.9	-0.413214	0.0955745	-4.32347	1.53595e-05	0.000113026
GADL1	ENSG00000144644	protein_coding	8.77874	-0.412858	0.178936	-2.30729	0.0210386	0.0513445
SLC25A4	ENSG00000151729	protein_coding	3373.92	-0.412838	0.0657839	-6.27567	3.48136e-10	9.28181e-09
CDH22	ENSG00000149654	protein_coding	71.6084	-0.412582	0.20624	-2.00049	0.0454472	0.09609
C4BPA	ENSG00000123838	protein_coding	38.93	-0.412067	0.225092	-1.83067	0.0671504	0.131327
CACNB2	ENSG00000165995	protein_coding	421.604	-0.412063	0.0910618	-4.52509	6.037e-06	5.03123e-05
GREM1	ENSG00000166923	protein_coding	303.143	-0.41185	0.196718	-2.09361	0.0362951	0.0799909
VWA2	ENSG00000165816	protein_coding	22.8539	-0.411842	0.14214	-2.89744	0.00376224	0.012246
NDNF	ENSG00000173376	protein_coding	731.916	-0.411819	0.234938	-1.75288	0.0796219	0.150276
TBL1Y	ENSG00000092377	protein_coding	10.1283	-0.411635	0.233685	-1.76149	0.0781551	0.148193
LMBR1	ENSG00000105983	protein_coding	2973.4	-0.411561	0.0454124	-9.06274	1.27211e-19	1.81801e-17
BLID	ENSG00000259571	protein_coding	0.753028	-0.411375	0.274126	-1.50068	0.133439	0.226688
DPH6	ENSG00000134146	protein_coding	499.541	-0.411208	0.0553931	-7.42345	1.14107e-13	6.43195e-12
TDRD6	ENSG00000180113	protein_coding	152.129	-0.410966	0.0953966	-4.30798	1.64755e-05	0.000119908
AC006978.2	ENSG00000281593	protein_coding	4.27251	-0.410888	0.126978	-3.23589	0.00121262	0.00469144
ENPP4	ENSG00000001561	protein_coding	2622.99	-0.410885	0.0662311	-6.20382	5.51105e-10	1.4007e-08
APOOL	ENSG00000155008	protein_coding	1928.79	-0.410234	0.0550344	-7.45413	9.04648e-14	5.18889e-12
GLYATL1B	ENSG00000255151	protein_coding	1.44263	-0.410125	0.182718	-2.24458	0.0247949	0.058696
CLIP4	ENSG00000115295	protein_coding	903.592	-0.409723	0.0979853	-4.18148	2.89623e-05	0.000194603
NPIPB8	ENSG00000255524	protein_coding	1.54266	-0.409315	0.181452	-2.25577	0.0240848	0.0572963
NPC1L1	ENSG00000015520	protein_coding	132.217	-0.409258	0.207687	-1.97056	0.0487748	0.101587
PAQR3	ENSG00000163291	protein_coding	724.456	-0.409231	0.0588594	-6.95268	3.584e-12	1.48123e-10
OR9A4	ENSG00000258083	protein_coding	0.963079	-0.409227	0.243684	-1.67933	0.0930872	0.170056
IAPP	ENSG00000121351	protein_coding	0.462838	-0.408468	0.495619	-0.824159	0.409849	0.536187
SEBOX	ENSG00000274529	protein_coding	0.306039	-0.407981	0.286935	-1.42186	0.155068
CPEB3	ENSG00000107864	protein_coding	579.709	-0.407898	0.0567254	-7.19074	6.44393e-13	3.07714e-11
RNF180	ENSG00000164197	protein_coding	942.416	-0.407274	0.095969	-4.24381	2.19753e-05	0.00015369
NUPR1	ENSG00000176046	protein_coding	9511.27	-0.407071	0.106838	-3.81016	0.000138879	0.000746052
SUCLG2	ENSG00000172340	protein_coding	3950.37	-0.406934	0.0545821	-7.45544	8.95665e-14	5.16528e-12
ZNF91	ENSG00000167232	protein_coding	1181.47	-0.406885	0.0535876	-7.59289	3.12848e-14	1.97308e-12
SLC49A4	ENSG00000138463	protein_coding	841.65	-0.406593	0.0546315	-7.44247	9.88186e-14	5.61493e-12
TIMM10B	ENSG00000132286	protein_coding	1771.62	-0.406477	0.0502386	-8.09094	5.92059e-16	5.03606e-14
OR6T1	ENSG00000181499	protein_coding	1.38227	-0.406416	0.174147	-2.33375	0.0196088	0.0484655
CABCOCO1	ENSG00000183346	protein_coding	133.908	-0.406318	0.129432	-3.13925	0.00169382	0.00622244
GLRA2	ENSG00000101958	protein_coding	7.49948	-0.4063	0.176797	-2.29812	0.0215552	0.0523704
NLN	ENSG00000123213	protein_coding	1758.05	-0.405879	0.0564052	-7.19578	6.21028e-13	2.97176e-11
SYCE1	ENSG00000171772	protein_coding	5.79495	-0.405534	0.17372	-2.33441	0.019574	0.0483927
TPD52L3	ENSG00000170777	protein_coding	0.358475	-0.40543	0.367091	-1.10444	0.269402
RPL10L	ENSG00000165496	protein_coding	1.39839	-0.404966	0.16925	-2.39271	0.0167244	0.0425477
LRRN4CL	ENSG00000177363	protein_coding	200.015	-0.404855	0.181997	-2.22452	0.0261137	0.0612373
PRL	ENSG00000172179	protein_coding	1.34731	-0.404338	0.193003	-2.09498	0.0361726	0.0797744
NRCAM	ENSG00000091129	protein_coding	2739.37	-0.404152	0.114025	-3.54441	0.000393494	0.00181264
DMRT3	ENSG00000064218	protein_coding	8.68784	-0.404021	0.291432	-1.38633	0.165646	0.269278
CYP26A1	ENSG00000095596	protein_coding	14.8375	-0.404015	0.184813	-2.18607	0.0288103	0.0663693
CTSD	ENSG00000117984	protein_coding	89063.4	-0.403709	0.0762596	-5.29387	1.19751e-07	1.65781e-06
ERCC6L2	ENSG00000182150	protein_coding	897.851	-0.403692	0.0570386	-7.07752	1.46762e-12	6.5849e-11
SUMF1	ENSG00000144455	protein_coding	2571.16	-0.403622	0.0561546	-7.18769	6.58972e-13	3.13918e-11
ATP5F1B	ENSG00000110955	protein_coding	35220	-0.403467	0.0590251	-6.83552	8.17102e-12	3.1077e-10
CYP19A1	ENSG00000137869	protein_coding	18.134	-0.402703	0.152178	-2.64626	0.00813879	0.0233665
LIMA1	ENSG00000050405	protein_coding	6599.07	-0.402357	0.0622202	-6.46666	1.00195e-10	3.01402e-09
PTGES	ENSG00000148344	protein_coding	517.513	-0.402341	0.154508	-2.60401	0.00921407	0.025943
DEFB125	ENSG00000178591	protein_coding	0.476375	-0.402138	0.454628	-0.884542	0.376404	0.503002
SAV1	ENSG00000151748	protein_coding	2132.55	-0.40211	0.0472285	-8.51414	1.67833e-17	1.81726e-15
GPR150	ENSG00000178015	protein_coding	19.3113	-0.402027	0.132186	-3.04137	0.00235508	0.00823947
RAB40AL	ENSG00000102128	protein_coding	4.48895	-0.40197	0.133107	-3.0199	0.00252855	0.00874775
FMN2	ENSG00000155816	protein_coding	15.8135	-0.401964	0.174808	-2.29945	0.0214792	0.0522303
FLNB	ENSG00000136068	protein_coding	19668.2	-0.401804	0.0744027	-5.40039	6.6495e-08	9.91004e-07
TWSG1	ENSG00000128791	protein_coding	3437.37	-0.401781	0.0588336	-6.82912	8.54392e-12	3.23503e-10
COL24A1	ENSG00000171502	protein_coding	76.2574	-0.40155	0.125209	-3.20704	0.00134109	0.00511112
ACTC1	ENSG00000159251	protein_coding	301.797	-0.40151	0.170908	-2.34927	0.0188101	0.0468762
LNPEP	ENSG00000113441	protein_coding	6460.67	-0.401367	0.0520212	-7.71545	1.20557e-14	8.13518e-13
CLN8	ENSG00000182372	protein_coding	1700.98	-0.401326	0.059693	-6.72317	1.77812e-11	6.2446e-10
ZNF610	ENSG00000167554	protein_coding	205.66	-0.401281	0.0658794	-6.09114	1.12107e-09	2.64502e-08
CALCR	ENSG00000004948	protein_coding	404.418	-0.40109	0.165249	-2.42719	0.0152162	0.039398
STT3B	ENSG00000163527	protein_coding	6991.19	-0.401043	0.0466972	-8.58815	8.83843e-18	9.92452e-16
CAPZA2	ENSG00000198898	protein_coding	10127.1	-0.400863	0.0535892	-7.4803	7.41535e-14	4.31157e-12
SECISBP2L	ENSG00000138593	protein_coding	5057.4	-0.400851	0.0499145	-8.03075	9.68825e-16	7.93857e-14
PDE5A	ENSG00000138735	protein_coding	2047.29	-0.400819	0.0725107	-5.52772	3.24413e-08	5.2456e-07
SMIM10L2A	ENSG00000178947	protein_coding	1178.33	-0.400701	0.0918033	-4.36478	1.27253e-05	9.61776e-05
PLLP	ENSG00000102934	protein_coding	1853.05	-0.400442	0.0867687	-4.61505	3.93005e-06	3.47017e-05
VPS13D	ENSG00000048707	protein_coding	3890.27	-0.400289	0.0545512	-7.33785	2.17045e-13	1.14219e-11
HRNR	ENSG00000197915	protein_coding	35.3784	-0.400213	0.135537	-2.95279	0.00314916	0.0105365
ACOT1	ENSG00000184227	protein_coding	273.263	-0.400199	0.105735	-3.78494	0.000153746	0.000812572
MTRNR2L6	ENSG00000270672	protein_coding	11.2608	-0.400185	0.141604	-2.82609	0.00471195	0.0147994
DYNLT3	ENSG00000165169	protein_coding	2448.9	-0.399817	0.0550187	-7.26693	3.67743e-13	1.83202e-11
FAM3C	ENSG00000196937	protein_coding	2326.82	-0.399788	0.0518145	-7.71575	1.20268e-14	8.12864e-13
ARHGAP12	ENSG00000165322	protein_coding	2429.31	-0.399465	0.0432354	-9.23929	2.48148e-20	3.91636e-18
HACD1	ENSG00000165996	protein_coding	104.486	-0.39922	0.110115	-3.62548	0.00028843	0.00138993
FOXD1	ENSG00000251493	protein_coding	123.64	-0.399067	0.123858	-3.22198	0.00127307	0.00489538
C8A	ENSG00000157131	protein_coding	2.1927	-0.398921	0.303595	-1.31399	0.18885	0.29775
GLB1	ENSG00000170266	protein_coding	3453.99	-0.398813	0.0648981	-6.14522	7.98533e-10	1.95578e-08
PDE4D	ENSG00000113448	protein_coding	3217.62	-0.398788	0.0630706	-6.32288	2.56739e-10	7.05782e-09
SGCD	ENSG00000170624	protein_coding	279.236	-0.398761	0.140237	-2.84347	0.00446246	0.0141403
ZNF492	ENSG00000229676	protein_coding	13.4968	-0.398527	0.108005	-3.68989	0.000224352	0.00112215
ATP1B4	ENSG00000101892	protein_coding	1.19553	-0.398312	0.183373	-2.17214	0.0298452	0.0683341
H2BC11	ENSG00000124635	protein_coding	40.6227	-0.398058	0.120824	-3.29452	0.000985893	0.00392959
ERC2	ENSG00000187672	protein_coding	29.1137	-0.397918	0.143434	-2.77422	0.00553337	0.0169479
SBSN	ENSG00000189001	protein_coding	10.9273	-0.397873	0.273851	-1.45288	0.146257	0.243781
TEX44	ENSG00000177673	protein_coding	0.540757	-0.397699	0.305756	-1.30071	0.193358	0.303316
CHIA	ENSG00000134216	protein_coding	3.9786	-0.397687	0.206859	-1.9225	0.0545433	0.111147
ABTB2	ENSG00000166016	protein_coding	863.983	-0.397368	0.103658	-3.83346	0.000126354	0.000689963
KLB	ENSG00000134962	protein_coding	68.3848	-0.397288	0.168218	-2.36175	0.0181889	0.0455743
VTCN1	ENSG00000134258	protein_coding	75.3736	-0.397287	0.175592	-2.26255	0.0236633	0.0564797
PCDHAC2	ENSG00000243232	protein_coding	86.1163	-0.397239	0.102044	-3.89283	9.90817e-05	0.000559468
PPM1A	ENSG00000100614	protein_coding	4482.52	-0.396852	0.0513457	-7.72902	1.08379e-14	7.4196e-13
MOSPD1	ENSG00000101928	protein_coding	752.699	-0.396697	0.0513192	-7.73	1.07548e-14	7.38656e-13
NWD1	ENSG00000188039	protein_coding	102.135	-0.396576	0.139015	-2.85275	0.00433427	0.0138093
ZNF724	ENSG00000196081	protein_coding	47.1427	-0.396498	0.0782809	-5.06507	4.08249e-07	4.80769e-06
SFRP5	ENSG00000120057	protein_coding	3.36971	-0.396319	0.201562	-1.96624	0.0492713	0.102425
GPM6B	ENSG00000046653	protein_coding	278.553	-0.396113	0.10544	-3.75675	0.000172137	0.000894817
GALNT16	ENSG00000100626	protein_coding	544.113	-0.396096	0.111837	-3.54172	0.000397534	0.0018279
MTSS1	ENSG00000170873	protein_coding	4398.06	-0.395889	0.0714407	-5.5415	2.99893e-08	4.89011e-07
AC091551.1	ENSG00000267699	protein_coding	3.64956	-0.395681	0.107998	-3.66378	0.000248517	0.00122526
MACIR	ENSG00000181751	protein_coding	627.756	-0.395435	0.080174	-4.93222	8.13017e-07	8.80768e-06
NOS1AP	ENSG00000198929	protein_coding	49.4007	-0.395433	0.112048	-3.52915	0.000416893	0.00190085
EIF1B	ENSG00000114784	protein_coding	1851.54	-0.395419	0.0516015	-7.66293	1.81737e-14	1.19409e-12
CCDC185	ENSG00000178395	protein_coding	1.76751	-0.395393	0.346548	-1.14095	0.253893	0.374014
DSG4	ENSG00000175065	protein_coding	1.67433	-0.395138	0.232429	-1.70004	0.0891235	0.164193
SLC46A3	ENSG00000139508	protein_coding	2100.13	-0.394647	0.0643874	-6.12925	8.82933e-10	2.13296e-08
AQP4	ENSG00000171885	protein_coding	232.345	-0.39463	0.144556	-2.72995	0.00633432	0.0189833
C12orf75	ENSG00000235162	protein_coding	3876.46	-0.394608	0.08759	-4.50517	6.63197e-06	5.46909e-05
ZNF705A	ENSG00000196946	protein_coding	2.50719	-0.394562	0.16194	-2.43646	0.0148316	0.0385811
CD59	ENSG00000085063	protein_coding	31674.8	-0.394447	0.0560938	-7.03192	2.03707e-12	8.88628e-11
LYZL2	ENSG00000151033	protein_coding	0.261699	-0.394412	0.420182	-0.938669	0.347901
DBF4	ENSG00000006634	protein_coding	364.953	-0.394221	0.0668886	-5.89369	3.77673e-09	7.80824e-08
GOT2	ENSG00000125166	protein_coding	5712.05	-0.393251	0.0558199	-7.045	1.8546e-12	8.16581e-11
BAIAP2L1	ENSG00000006453	protein_coding	972.288	-0.39308	0.109194	-3.59984	0.000318418	0.00151448
MAP3K9	ENSG00000006432	protein_coding	269.861	-0.392643	0.0924277	-4.24811	2.15584e-05	0.000151147
UMODL1	ENSG00000177398	protein_coding	6.18546	-0.392412	0.190371	-2.0613	0.0392743	0.0853772
GALNT5	ENSG00000136542	protein_coding	288.35	-0.392366	0.203698	-1.92622	0.0540775	0.11041
CHP1	ENSG00000187446	protein_coding	6545.65	-0.392154	0.04775	-8.21265	2.1636e-16	1.97068e-14
KIR3DL3	ENSG00000242019	protein_coding	0.578377	-0.392132	0.276881	-1.41625	0.156703	0.257541
FAM71B	ENSG00000170613	protein_coding	0.315013	-0.391728	0.356495	-1.09883	0.271841
SLC30A9	ENSG00000014824	protein_coding	4982.91	-0.391708	0.0536653	-7.2991	2.89702e-13	1.48328e-11
BPIFB2	ENSG00000078898	protein_coding	0.918491	-0.391508	0.384164	-1.01912	0.308147	0.432988
SLC43A1	ENSG00000149150	protein_coding	393.397	-0.391349	0.0863107	-4.53419	5.78249e-06	4.84385e-05
SLC9A7	ENSG00000065923	protein_coding	1384.9	-0.391278	0.0651207	-6.0085	1.87251e-09	4.21384e-08
OR1Q1	ENSG00000165202	protein_coding	1.08535	-0.391021	0.292123	-1.33855	0.180718	0.288079
ATP6V0C	ENSG00000185883	protein_coding	2537.98	-0.391015	0.0736833	-5.3067	1.11625e-07	1.55853e-06
LRBA	ENSG00000198589	protein_coding	5022.51	-0.390922	0.0556459	-7.02518	2.13784e-12	9.25927e-11
KL	ENSG00000133116	protein_coding	5236.61	-0.390751	0.110627	-3.53215	0.000412202	0.00188391
MRAP2	ENSG00000135324	protein_coding	30.4092	-0.390736	0.153003	-2.55379	0.0106557	0.0292816
HIF1A	ENSG00000100644	protein_coding	9907.11	-0.390582	0.0605528	-6.45027	1.11652e-10	3.32407e-09
C4orf17	ENSG00000138813	protein_coding	0.562175	-0.39054	0.29964	-1.30336	0.19245	0.302136
SEL1L	ENSG00000071537	protein_coding	9616.96	-0.3903	0.0486933	-8.01547	1.09714e-15	8.88703e-14
LYNX1	ENSG00000180155	protein_coding	715.087	-0.390277	0.0926447	-4.21262	2.52427e-05	0.000172849
MIB1	ENSG00000101752	protein_coding	3089.7	-0.38985	0.0541347	-7.20148	5.95614e-13	2.86306e-11
MAP4K3	ENSG00000011566	protein_coding	1965.81	-0.389515	0.0470176	-8.28444	1.18662e-16	1.12928e-14
SYT13	ENSG00000019505	protein_coding	4791.83	-0.389239	0.161557	-2.4093	0.0159833	0.041009
SHPRH	ENSG00000146414	protein_coding	752.751	-0.389214	0.0744269	-5.22948	1.69991e-07	2.24425e-06
TBC1D24	ENSG00000162065	protein_coding	1017.06	-0.389188	0.0667532	-5.83025	5.5344e-09	1.09463e-07
ACADSB	ENSG00000196177	protein_coding	2880	-0.389103	0.0679656	-5.725	1.03435e-08	1.90304e-07
GYG1	ENSG00000163754	protein_coding	2496.61	-0.389099	0.0585903	-6.64101	3.11536e-11	1.03225e-09
ZNF681	ENSG00000196172	protein_coding	202.49	-0.388578	0.0579469	-6.70575	2.0037e-11	6.96535e-10
LRRC4	ENSG00000128594	protein_coding	268.541	-0.388527	0.0930775	-4.17423	2.9899e-05	0.00020001
AKR1B1	ENSG00000085662	protein_coding	15316.5	-0.388507	0.101387	-3.83194	0.000127139	0.000693448
CTDSPL	ENSG00000144677	protein_coding	3563.63	-0.388038	0.0585679	-6.62543	3.46233e-11	1.13657e-09
RALA	ENSG00000006451	protein_coding	3273.18	-0.387882	0.0468064	-8.28694	1.16197e-16	1.11081e-14
HOXB6	ENSG00000108511	protein_coding	583.062	-0.387739	0.094602	-4.09864	4.15593e-05	0.000264188
UGT2A1	ENSG00000173610	protein_coding	4.04843	-0.387666	0.299049	-1.29633	0.194862	0.305177
COX5A	ENSG00000178741	protein_coding	4091.39	-0.387101	0.0706906	-5.47599	4.35083e-08	6.81443e-07
MKKS	ENSG00000125863	protein_coding	2496.82	-0.387048	0.0490972	-7.8833	3.18839e-15	2.39524e-13
SLC35F3	ENSG00000183780	protein_coding	149.18	-0.386955	0.157951	-2.44984	0.0142918	0.0374282
ARL5A	ENSG00000162980	protein_coding	3979.07	-0.386876	0.0534982	-7.23156	4.77492e-13	2.33224e-11
RNF148	ENSG00000235631	protein_coding	7.90835	-0.386875	0.100591	-3.84602	0.000120053	0.000660912
TAFA4	ENSG00000163377	protein_coding	1.07049	-0.386836	0.202842	-1.90708	0.0565105	0.114338
COQ3	ENSG00000132423	protein_coding	305.152	-0.38661	0.0679262	-5.69162	1.25838e-08	2.26418e-07
NACAD	ENSG00000136274	protein_coding	257.948	-0.386437	0.116311	-3.32243	0.00089236	0.00360863
AC011195.2	ENSG00000266826	protein_coding	0.801287	-0.386229	0.227058	-1.70101	0.0889409	0.163949
ZNF431	ENSG00000196705	protein_coding	888.856	-0.386219	0.0706749	-5.46473	4.6362e-08	7.18188e-07
AL049839.2	ENSG00000273259	protein_coding	7.46019	-0.386218	0.215408	-1.79296	0.0729798	0.140476
CREG2	ENSG00000175874	protein_coding	194.802	-0.38614	0.131753	-2.93078	0.0033811	0.0111908
CCL7	ENSG00000108688	protein_coding	6.77719	-0.385981	0.203919	-1.89282	0.0583822	0.117403
NKX2-3	ENSG00000119919	protein_coding	13.0847	-0.385902	0.270775	-1.42518	0.154106	0.254158
ISCU	ENSG00000136003	protein_coding	6482.81	-0.38583	0.0569415	-6.77591	1.2363e-11	4.50813e-10
ABCC4	ENSG00000125257	protein_coding	4296.53	-0.385804	0.0804673	-4.79455	1.6304e-06	1.61386e-05
GAD2	ENSG00000136750	protein_coding	3.93835	-0.385251	0.178938	-2.15299	0.0313193	0.0710728
CLC	ENSG00000105205	protein_coding	3.99486	-0.38516	0.217224	-1.7731	0.0762122	0.145287
CDH16	ENSG00000166589	protein_coding	14014	-0.385123	0.102344	-3.76304	0.000167857	0.000876885
TCIM	ENSG00000176907	protein_coding	2795.37	-0.385107	0.103713	-3.71321	0.000204646	0.00103741
ZIM2	ENSG00000269699	protein_coding	2.83703	-0.384975	0.16029	-2.40174	0.0163175	0.0417024
CST11	ENSG00000125831	protein_coding	0.213521	-0.384947	0.514273	-0.748526	0.454143
SLMAP	ENSG00000163681	protein_coding	2333.59	-0.384336	0.0467662	-8.21825	2.06498e-16	1.88897e-14
PARD3B	ENSG00000116117	protein_coding	1084.98	-0.384169	0.0528762	-7.26543	3.7184e-13	1.84594e-11
ZNF680	ENSG00000173041	protein_coding	635.946	-0.384133	0.055957	-6.86478	6.65923e-12	2.59075e-10
MARCHF1	ENSG00000145416	protein_coding	1290.86	-0.383892	0.0916848	-4.18708	2.82566e-05	0.000190585
PLA2G12A	ENSG00000123739	protein_coding	2708.53	-0.383824	0.0496171	-7.73572	1.02823e-14	7.15459e-13
NKIRAS1	ENSG00000197885	protein_coding	460.567	-0.383818	0.0519747	-7.38472	1.52774e-13	8.28373e-12
SERPINI1	ENSG00000163536	protein_coding	1685.44	-0.383726	0.0871497	-4.40306	1.06733e-05	8.23538e-05
SOGA3	ENSG00000214338	protein_coding	4.63134	-0.383611	0.107967	-3.55304	0.000380813	0.0017613
C9orf131	ENSG00000174038	protein_coding	6.48265	-0.383253	0.14079	-2.72216	0.00648562	0.0193656
CBARP	ENSG00000099625	protein_coding	39.6675	-0.383079	0.109702	-3.49198	0.000479448	0.00213942
OPRK1	ENSG00000082556	protein_coding	1.58212	-0.382707	0.259948	-1.47225	0.140954	0.236717
HSPA4L	ENSG00000164070	protein_coding	2336.14	-0.382414	0.0684682	-5.58528	2.33322e-08	3.91437e-07
PRTG	ENSG00000166450	protein_coding	123.366	-0.382268	0.114363	-3.34259	0.000829993	0.00339426
PTGDS	ENSG00000107317	protein_coding	1139.26	-0.382096	0.15714	-2.43157	0.0150335	0.0390249
CCDC172	ENSG00000182645	protein_coding	0.241643	-0.382049	0.467355	-0.81747	0.41366
GLP2R	ENSG00000065325	protein_coding	91.863	-0.382031	0.21624	-1.7667	0.0772786	0.146806
CCNG2	ENSG00000138764	protein_coding	5334.23	-0.381971	0.0554099	-6.89355	5.44159e-12	2.16262e-10
KIAA1328	ENSG00000150477	protein_coding	499.369	-0.38187	0.0628453	-6.07636	1.22944e-09	2.86881e-08
N4BP3	ENSG00000145911	protein_coding	579.96	-0.381463	0.0990517	-3.85115	0.000117563	0.00064872
ITGA6	ENSG00000091409	protein_coding	13521.9	-0.381351	0.0697543	-5.46706	4.57553e-08	7.10517e-07
TMEM161B	ENSG00000164180	protein_coding	1059	-0.381234	0.0571198	-6.67428	2.48443e-11	8.49731e-10
GABRA2	ENSG00000151834	protein_coding	14.0354	-0.380819	0.273756	-1.39109	0.164199	0.267428
NKX1-2	ENSG00000229544	protein_coding	0.401614	-0.38072	0.399425	-0.953171	0.340504	0.467044
GDE1	ENSG00000006007	protein_coding	3306.18	-0.38056	0.058818	-6.47013	9.79172e-11	2.94968e-09
PGM5	ENSG00000154330	protein_coding	1255.56	-0.380545	0.0898623	-4.23476	2.28799e-05	0.000159072
ANKRD34B	ENSG00000189127	protein_coding	5.31342	-0.380257	0.188875	-2.01327	0.0440857	0.0938095
PDHA1	ENSG00000131828	protein_coding	4465.42	-0.380237	0.053291	-7.1351	9.67143e-13	4.45715e-11
ENPP1	ENSG00000197594	protein_coding	650.378	-0.380235	0.104663	-3.63294	0.000280213	0.00135788
LURAP1	ENSG00000171357	protein_coding	114.822	-0.380224	0.0907553	-4.18955	2.79509e-05	0.000188768
SLC16A5	ENSG00000170190	protein_coding	468.066	-0.379975	0.102968	-3.69021	0.000224066	0.00112099
CD55	ENSG00000196352	protein_coding	2135.1	-0.379883	0.0737647	-5.14993	2.60583e-07	3.26171e-06
GDF7	ENSG00000143869	protein_coding	442.674	-0.379729	0.103019	-3.68602	0.000227787	0.00113666
FUT1	ENSG00000174951	protein_coding	360.992	-0.379629	0.0874631	-4.34045	1.42188e-05	0.000105899
CRIM1	ENSG00000150938	protein_coding	20808.4	-0.379467	0.0606	-6.26182	3.80511e-10	1.00649e-08
CDKL2	ENSG00000138769	protein_coding	317.8	-0.379442	0.0826681	-4.58994	4.43368e-06	3.85551e-05
CELF5	ENSG00000161082	protein_coding	86.737	-0.379389	0.198099	-1.91515	0.0554737	0.11267
UTY	ENSG00000183878	protein_coding	622.997	-0.379375	0.24846	-1.5269	0.126785	0.217615
PDE12	ENSG00000174840	protein_coding	1446.42	-0.37926	0.0498161	-7.61319	2.67415e-14	1.70427e-12
ZBTB47	ENSG00000114853	protein_coding	1013.14	-0.378728	0.0706604	-5.35983	8.33024e-08	1.20716e-06
OR51I1	ENSG00000167359	protein_coding	0.53768	-0.378382	0.286066	-1.32271	0.185932	0.294231
MRPS30	ENSG00000112996	protein_coding	2175.81	-0.378045	0.0476727	-7.93002	2.19113e-15	1.69404e-13
CYP2U1	ENSG00000155016	protein_coding	938.292	-0.378016	0.0528457	-7.15321	8.47731e-13	3.95841e-11
MAGI2	ENSG00000187391	protein_coding	558.015	-0.377786	0.0631921	-5.97838	2.25373e-09	4.97968e-08
KRTAP26-1	ENSG00000197683	protein_coding	0.168823	-0.377785	0.786788	-0.480161	0.631113
NDRG2	ENSG00000165795	protein_coding	5845.54	-0.377592	0.0787167	-4.79686	1.61176e-06	1.59839e-05
ALG1L	ENSG00000189366	protein_coding	19.0701	-0.377418	0.131217	-2.87628	0.0040239	0.0129773
DSP	ENSG00000096696	protein_coding	5951.03	-0.377391	0.119314	-3.16301	0.00156147	0.00581221
MAGI1	ENSG00000151276	protein_coding	2403.39	-0.377174	0.0779512	-4.8386	1.30759e-06	1.33351e-05
EPS8	ENSG00000151491	protein_coding	9801.97	-0.376932	0.0627106	-6.01066	1.84767e-09	4.16487e-08
XPO4	ENSG00000132953	protein_coding	1793.48	-0.376873	0.0471005	-8.00147	1.22942e-15	9.90184e-14
WASL	ENSG00000106299	protein_coding	5828.58	-0.376829	0.043286	-8.70555	3.16046e-18	3.71594e-16
LRP11	ENSG00000120256	protein_coding	2042.23	-0.376651	0.0569575	-6.61285	3.76981e-11	1.22895e-09
ACTL7A	ENSG00000187003	protein_coding	0.291743	-0.37612	0.292121	-1.28755	0.197904
SETDB2	ENSG00000136169	protein_coding	1071.88	-0.375938	0.0529868	-7.09494	1.29412e-12	5.84973e-11
TRPC6	ENSG00000137672	protein_coding	486.395	-0.3759	0.086783	-4.3315	1.48099e-05	0.000109475
GPC6	ENSG00000183098	protein_coding	3993.47	-0.375651	0.0911554	-4.121	3.77232e-05	0.000243337
H3C8	ENSG00000273983	protein_coding	26.0833	-0.375606	0.165298	-2.2723	0.0230681	0.0553429
PHYH	ENSG00000107537	protein_coding	3217.17	-0.375606	0.0676613	-5.55126	2.83613e-08	4.65325e-07
TRPM5	ENSG00000070985	protein_coding	5.08174	-0.375601	0.170381	-2.20448	0.0274909	0.0638532
SGMS2	ENSG00000164023	protein_coding	2915.17	-0.375476	0.0675924	-5.555	2.77612e-08	4.56184e-07
C2CD4B	ENSG00000205502	protein_coding	74.1872	-0.375286	0.141492	-2.65235	0.00799344	0.0230146
ICA1	ENSG00000003147	protein_coding	746.013	-0.375036	0.0723543	-5.18333	2.17961e-07	2.78236e-06
GKN1	ENSG00000169605	protein_coding	1.08609	-0.374913	0.299642	-1.2512	0.21086	0.324603
PRKG1	ENSG00000185532	protein_coding	1260.22	-0.374642	0.0819963	-4.56901	4.90022e-06	4.20012e-05
MREG	ENSG00000118242	protein_coding	444.495	-0.374582	0.0816763	-4.58618	4.51433e-06	3.91601e-05
ICAM5	ENSG00000105376	protein_coding	34.9561	-0.374513	0.159639	-2.34601	0.0189757	0.0472106
HPR	ENSG00000261701	protein_coding	16.591	-0.374402	0.252945	-1.48017	0.138827	0.233867
TRUB1	ENSG00000165832	protein_coding	1445.95	-0.374359	0.0542464	-6.90107	5.16106e-12	2.06413e-10
NRG1	ENSG00000157168	protein_coding	702.867	-0.374228	0.106247	-3.52226	0.00042789	0.00194244
TMEM8B	ENSG00000137103	protein_coding	1240.07	-0.374003	0.0685542	-5.45559	4.88111e-08	7.50376e-07
MKRN2OS	ENSG00000225526	protein_coding	18.7416	-0.373842	0.121555	-3.0755	0.00210152	0.0074825
PPARG	ENSG00000132170	protein_coding	1399.22	-0.373559	0.0608142	-6.14262	8.11726e-10	1.98238e-08
ANKRD36C	ENSG00000174501	protein_coding	149.451	-0.373234	0.106827	-3.49381	0.000476173	0.00212704
ZNF493	ENSG00000196268	protein_coding	706.663	-0.372998	0.0718324	-5.19262	2.07356e-07	2.66785e-06
SLC40A1	ENSG00000138449	protein_coding	12809.6	-0.372955	0.0759786	-4.90868	9.16898e-07	9.78078e-06
EEF1E1-BLOC1S5	ENSG00000265818	protein_coding	0.380372	-0.372711	0.225335	-1.65403	0.0981213	0.177322
REEP3	ENSG00000165476	protein_coding	3732.58	-0.372598	0.0493825	-7.54514	4.51803e-14	2.75925e-12
CERS1	ENSG00000223802	protein_coding	25.3581	-0.372526	0.166103	-2.24274	0.0249135	0.0589176
LARP4	ENSG00000161813	protein_coding	2974.41	-0.37252	0.0547222	-6.80747	9.93285e-12	3.695e-10
ST3GAL1	ENSG00000008513	protein_coding	4810.94	-0.372301	0.0597951	-6.22627	4.77673e-10	1.23627e-08
PTPN21	ENSG00000070778	protein_coding	1240.53	-0.372297	0.0579037	-6.42959	1.27945e-10	3.75044e-09
SDHD	ENSG00000204370	protein_coding	4747.78	-0.37223	0.053998	-6.89341	5.44692e-12	2.16272e-10
AC005697.1	ENSG00000266202	protein_coding	1.19993	-0.372219	0.182154	-2.04344	0.0410092	0.0883931
NAA30	ENSG00000139977	protein_coding	1634.91	-0.372209	0.0491487	-7.57311	3.644e-14	2.26456e-12
TRHDE	ENSG00000072657	protein_coding	1283.89	-0.372209	0.13846	-2.68821	0.00718367	0.0210772
COMP	ENSG00000105664	protein_coding	317.97	-0.372048	0.209002	-1.78012	0.0750561	0.143561
ZNF280B	ENSG00000275004	protein_coding	86.4087	-0.371974	0.108783	-3.4194	0.000627602	0.00268182
PPFIBP2	ENSG00000166387	protein_coding	2334.53	-0.371595	0.0813276	-4.56912	4.89778e-06	4.19887e-05
GPR6	ENSG00000146360	protein_coding	0.23827	-0.371465	0.377594	-0.983768	0.32523
OR9A2	ENSG00000179468	protein_coding	0.265703	-0.371059	0.427537	-0.867898	0.38545
NR4A3	ENSG00000119508	protein_coding	1161.61	-0.371049	0.126653	-2.92964	0.00339354	0.0112285
HECTD1	ENSG00000092148	protein_coding	7326.01	-0.371033	0.0516826	-7.17908	7.01825e-13	3.32838e-11
EPHX3	ENSG00000105131	protein_coding	144.471	-0.370982	0.111431	-3.32926	0.000870765	0.00353511
ROBO2	ENSG00000185008	protein_coding	193.9	-0.370637	0.121395	-3.05314	0.00226456	0.00797606
DST	ENSG00000151914	protein_coding	8030.23	-0.370382	0.0651852	-5.68199	1.33136e-08	2.37336e-07
CYP3A4	ENSG00000160868	protein_coding	29.109	-0.370275	0.130541	-2.83647	0.00456155	0.0143879
HTD2	ENSG00000255154	protein_coding	5.29558	-0.370248	0.1176	-3.14836	0.0016419	0.00606425
UQCRC2	ENSG00000140740	protein_coding	10565.1	-0.37008	0.052763	-7.014	2.31597e-12	9.98998e-11
NCOA7	ENSG00000111912	protein_coding	4340.93	-0.369952	0.074254	-4.98226	6.28463e-07	6.99033e-06
VCAN	ENSG00000038427	protein_coding	21415	-0.369863	0.117681	-3.14293	0.00167264	0.00616062
HIBADH	ENSG00000106049	protein_coding	5638.75	-0.369753	0.0574641	-6.43451	1.2387e-10	3.64863e-09
DIAPH3	ENSG00000139734	protein_coding	296.123	-0.36966	0.085014	-4.34822	1.37246e-05	0.000102596
NPAS3	ENSG00000151322	protein_coding	114.352	-0.369609	0.101675	-3.63518	0.000277783	0.00134748
EFEMP1	ENSG00000115380	protein_coding	7090.76	-0.369348	0.130648	-2.82704	0.00469802	0.0147611
SYNGR1	ENSG00000100321	protein_coding	1113.97	-0.369332	0.0893795	-4.13218	3.59346e-05	0.000233253
DNAJB14	ENSG00000164031	protein_coding	3036.03	-0.369205	0.0481594	-7.66632	1.77003e-14	1.16479e-12
H3C1	ENSG00000275714	protein_coding	2.84062	-0.369198	0.157451	-2.34485	0.0190347	0.0473219
RAB11FIP4	ENSG00000131242	protein_coding	886.13	-0.368954	0.0721622	-5.11284	3.17348e-07	3.86162e-06
TPST2	ENSG00000128294	protein_coding	2134.55	-0.368533	0.0870892	-4.23167	2.31965e-05	0.00016101
PKIB	ENSG00000135549	protein_coding	304.784	-0.368513	0.104388	-3.53023	0.000415195	0.00189453
IRX6	ENSG00000159387	protein_coding	276.2	-0.368425	0.215062	-1.71311	0.0866917	0.160718
GRP	ENSG00000134443	protein_coding	6.92582	-0.368415	0.251067	-1.4674	0.142267	0.238469
FBXL17	ENSG00000145743	protein_coding	2432.63	-0.368375	0.0578857	-6.36384	1.96777e-10	5.57558e-09
ALCAM	ENSG00000170017	protein_coding	3801.77	-0.368339	0.0706234	-5.21553	1.83289e-07	2.39596e-06
SPIRE2	ENSG00000204991	protein_coding	355.919	-0.368289	0.0920329	-4.00171	6.28871e-05	0.00037676
MFAP5	ENSG00000197614	protein_coding	184.616	-0.368242	0.17234	-2.13672	0.0326206	0.0734994
ANKRD45	ENSG00000183831	protein_coding	79.8342	-0.367813	0.116114	-3.1677	0.00153651	0.00573136
ANKUB1	ENSG00000206199	protein_coding	4.79243	-0.367662	0.15702	-2.3415	0.0192065	0.0476765
RAPH1	ENSG00000173166	protein_coding	318.556	-0.367595	0.0822381	-4.46989	7.82606e-06	6.30916e-05
PDZD8	ENSG00000165650	protein_coding	3421.47	-0.367556	0.0585182	-6.28106	3.36276e-10	9.01089e-09
AADACL3	ENSG00000188984	protein_coding	0.35842	-0.367446	0.427287	-0.859952	0.389815
ZNF805	ENSG00000204524	protein_coding	161.038	-0.367359	0.0596869	-6.15477	7.51856e-10	1.85108e-08
RGS9BP	ENSG00000186326	protein_coding	12.2519	-0.367128	0.129011	-2.84571	0.00443128	0.0140556
COL4A6	ENSG00000197565	protein_coding	38.3151	-0.367104	0.140525	-2.61237	0.00899172	0.0254029
LRIT3	ENSG00000183423	protein_coding	31.8421	-0.366983	0.116888	-3.13962	0.00169165	0.0062161
HSD17B12	ENSG00000149084	protein_coding	4570.61	-0.36669	0.0508619	-7.20952	5.61475e-13	2.70509e-11
TTC9	ENSG00000133985	protein_coding	462.604	-0.366606	0.0871075	-4.20867	2.56883e-05	0.000175521
DEFA6	ENSG00000164822	protein_coding	0.594766	-0.366523	0.210423	-1.74184	0.0815367	0.153208
TCL1B	ENSG00000213231	protein_coding	0.510079	-0.366366	0.288715	-1.26895	0.204459	0.316944
ANKRD28	ENSG00000206560	protein_coding	2144.86	-0.366285	0.0493768	-7.41817	1.18751e-13	6.6672e-12
SHROOM2	ENSG00000146950	protein_coding	815.219	-0.366227	0.0719317	-5.09132	3.55587e-07	4.26353e-06
PRPS2	ENSG00000101911	protein_coding	2149.49	-0.365928	0.0520479	-7.0306	2.05644e-12	8.9488e-11
EPHX4	ENSG00000172031	protein_coding	77.5354	-0.365748	0.0946825	-3.86289	0.000112052	0.000622766
ANKS1A	ENSG00000064999	protein_coding	2897.34	-0.365609	0.0683909	-5.34588	8.99792e-08	1.29026e-06
GLRX5	ENSG00000182512	protein_coding	1695.82	-0.365244	0.0569873	-6.40922	1.46264e-10	4.24927e-09
TPRX1	ENSG00000178928	protein_coding	0.536419	-0.365181	0.346951	-1.05254	0.29255	0.416478
IP6K3	ENSG00000161896	protein_coding	309.464	-0.365092	0.152229	-2.39831	0.0164708	0.0420361
HMGCR	ENSG00000113161	protein_coding	1948.05	-0.364998	0.0516558	-7.06597	1.59499e-12	7.09637e-11
ZNF559-ZNF177	ENSG00000270011	protein_coding	28.4122	-0.36481	0.0949054	-3.84393	0.000121079	0.00066553
POTEC	ENSG00000183206	protein_coding	0.674279	-0.364783	0.299303	-1.21878	0.222929	0.338978
LCORL	ENSG00000178177	protein_coding	679.892	-0.364386	0.044262	-8.23247	1.83395e-16	1.69222e-14
PIK3C2A	ENSG00000011405	protein_coding	5109.1	-0.364372	0.0520967	-6.99414	2.66882e-12	1.13505e-10
HTR2C	ENSG00000147246	protein_coding	1.07733	-0.364188	0.310579	-1.17261	0.240953	0.359987
CGNL1	ENSG00000128849	protein_coding	5951.18	-0.364179	0.104664	-3.47949	0.000502373	0.00222836
UGT1A3	ENSG00000243135	protein_coding	29.5515	-0.3641	0.183602	-1.98309	0.0473573	0.099364
KIAA1109	ENSG00000138688	protein_coding	5225.83	-0.363743	0.0608998	-5.97282	2.33186e-09	5.13361e-08
HSPH1	ENSG00000120694	protein_coding	3311.46	-0.363672	0.0635834	-5.71962	1.06765e-08	1.95836e-07
H1-8	ENSG00000178804	protein_coding	0.48174	-0.36356	0.224922	-1.61638	0.106012	0.18865
ZNF677	ENSG00000197928	protein_coding	477.113	-0.363485	0.0740853	-4.90631	9.28072e-07	9.88259e-06
CNTN2	ENSG00000184144	protein_coding	17.1459	-0.363423	0.137548	-2.64216	0.00823793	0.0236069
EFR3B	ENSG00000084710	protein_coding	223.651	-0.363328	0.0813822	-4.46447	8.02667e-06	6.4321e-05
CCNC	ENSG00000112237	protein_coding	2615.09	-0.363288	0.050463	-7.19911	6.06071e-13	2.91003e-11
UPP1	ENSG00000183696	protein_coding	2224.73	-0.363254	0.0851755	-4.26477	2.0011e-05	0.000141561
ZDHHC15	ENSG00000102383	protein_coding	193.348	-0.36314	0.108872	-3.33549	0.000851503	0.00347019
CDKL1	ENSG00000100490	protein_coding	362.827	-0.362812	0.0729713	-4.97198	6.62724e-07	7.31963e-06
[truncated: 17,719 more rows]

## Sheet: DEGs Heatmap
up-regulated genes							down-regulated genes
[truncated: 16 more rows]

## Sheet: DEGs GO+KEGG
ONTOLOGY	ID	Description	GeneRatio	BgRatio	pvalue	p.adjust	qvalue	geneID	Count	zscore
[truncated: 147 more rows]

[truncated: 3 more sheets: GM-PPI, String-PPI, PPI GO+KEGG]
