# Supplementary material for: Expression of gasdermin D in clear cell renal cell carcinoma and its effect on its biological function
Source: Front Oncol. 2023 Jul 6;13:1163714. doi: 10.3389/fonc.2023.1163714 (PMC10358983; doi:10.3389/fonc.2023.1163714)
Supplement: Supplementary file 1 [file DataSheet_1.zip › file 4 GEO.xlsx]

## Sheet: GSE53757_boxplot_data
	GSDMD	group	Stage
GSM1300063	8.87513	Normal
GSM1300065	8.61887	Normal
GSM1300067	9.26562	Normal
GSM1300069	8.51486	Normal
GSM1300071	9.28421	Normal
GSM1300073	8.95189	Normal
GSM1300075	8.7	Normal
GSM1300077	8.82122	Normal
GSM1300079	8.9841	Normal
GSM1300081	8.80263	Normal
GSM1300083	9.06013	Normal
GSM1300085	9.1624	Normal
GSM1300087	8.90737	Normal
GSM1300089	8.6609	Normal
GSM1300091	8.80763	Normal
GSM1300093	9.22359	Normal
GSM1300095	8.72081	Normal
GSM1300097	8.94129	Normal
GSM1300099	8.88493	Normal
GSM1300101	8.99242	Normal
GSM1300103	9.40298	Normal
GSM1300105	8.73153	Normal
GSM1300107	8.87542	Normal
GSM1300109	8.85998	Normal
GSM1300111	9.03381	Normal
GSM1300113	9.12579	Normal
GSM1300115	8.937	Normal
GSM1300117	8.84087	Normal
GSM1300119	8.70223	Normal
GSM1300121	8.71561	Normal
GSM1300123	8.80133	Normal
GSM1300125	8.77532	Normal
GSM1300127	9.01212	Normal
GSM1300129	8.75996	Normal
GSM1300131	9.07192	Normal
GSM1300133	8.27559	Normal
GSM1300135	9.143	Normal
GSM1300137	9.17665	Normal
GSM1300139	8.59241	Normal
GSM1300140	9.63778	Normal
GSM1300142	8.76512	Normal
GSM1300144	9.03787	Normal
GSM1300146	8.48453	Normal
GSM1300149	8.96118	Normal
GSM1300151	8.77926	Normal
GSM1300153	9.22134	Normal
GSM1300155	8.89165	Normal
GSM1300157	9.01451	Normal
GSM1300159	8.91364	Normal
GSM1300161	9.21207	Normal
GSM1300163	9.25929	Normal
GSM1300165	8.94906	Normal
GSM1300167	9.08478	Normal
GSM1300169	8.92993	Normal
GSM1300171	9.31715	Normal
GSM1300173	9.00921	Normal
GSM1300175	9.32355	Normal
GSM1300177	8.78008	Normal
GSM1300179	9.00607	Normal
GSM1300181	8.9429	Normal
GSM1300183	9.54051	Normal
GSM1300185	9.65139	Normal
GSM1300187	9.00988	Normal
GSM1300189	8.43652	Normal
GSM1300190	9.2547	Normal
GSM1300192	9.00637	Normal
GSM1300194	9.36795	Normal
GSM1300196	8.20631	Normal
GSM1300198	9.20605	Normal
GSM1300200	8.62926	Normal
GSM1300202	8.98755	Normal
GSM1300204	8.9984	Normal
GSM1300062	9.43019	Cancer	stage 1
GSM1300064	9.41435	Cancer	stage 1
GSM1300066	9.24917	Cancer	stage 1
GSM1300068	9.40311	Cancer	stage 1
GSM1300070	9.1206	Cancer	stage 1
GSM1300072	9.56987	Cancer	stage 1
GSM1300074	9.41527	Cancer	stage 1
GSM1300076	9.53433	Cancer	stage 1
GSM1300078	9.28223	Cancer	stage 1
GSM1300080	9.55743	Cancer	stage 1
GSM1300082	9.20132	Cancer	stage 1
GSM1300084	9.81975	Cancer	stage 1
GSM1300086	9.10616	Cancer	stage 1
GSM1300088	9.03139	Cancer	stage 1
GSM1300090	9.85908	Cancer	stage 1
GSM1300092	8.98925	Cancer	stage 1
GSM1300094	9.36671	Cancer	stage 1
GSM1300096	9.43583	Cancer	stage 1
GSM1300098	8.85978	Cancer	stage 1
GSM1300100	9.77346	Cancer	stage 1
GSM1300102	9.33925	Cancer	stage 1
GSM1300104	8.7721	Cancer	stage 1
GSM1300106	8.9962	Cancer	stage 1
GSM1300108	9.53023	Cancer	stage 1
GSM1300110	9.12406	Cancer	stage 2
GSM1300112	8.89129	Cancer	stage 2
GSM1300114	9.3654	Cancer	stage 2
GSM1300116	9.89817	Cancer	stage 2
GSM1300118	9.74227	Cancer	stage 2
GSM1300120	9.33826	Cancer	stage 2
GSM1300122	9.6528	Cancer	stage 2
GSM1300124	9.33465	Cancer	stage 2
GSM1300126	9.15426	Cancer	stage 2
GSM1300128	9.51712	Cancer	stage 2
GSM1300130	8.72976	Cancer	stage 2
GSM1300132	9.61711	Cancer	stage 2
GSM1300134	9.75182	Cancer	stage 2
GSM1300136	9.47456	Cancer	stage 2
GSM1300138	9.49008	Cancer	stage 2
GSM1300141	9.43091	Cancer	stage 2
GSM1300143	9.0006	Cancer	stage 2
GSM1300145	9.37194	Cancer	stage 2
GSM1300147	9.96914	Cancer	stage 2
GSM1300148	9.46316	Cancer	stage 3
GSM1300150	9.40779	Cancer	stage 3
GSM1300152	9.21501	Cancer	stage 3
GSM1300154	9.18631	Cancer	stage 3
GSM1300156	9.66029	Cancer	stage 3
GSM1300158	9.83367	Cancer	stage 3
GSM1300160	9.23868	Cancer	stage 3
GSM1300162	10.2819	Cancer	stage 3
GSM1300164	9.56299	Cancer	stage 3
GSM1300166	9.05301	Cancer	stage 3
GSM1300168	9.75236	Cancer	stage 3
GSM1300170	9.67932	Cancer	stage 3
GSM1300172	9.18938	Cancer	stage 3
GSM1300174	9.56749	Cancer	stage 3
GSM1300176	9.46809	Cancer	stage 4
GSM1300178	9.25982	Cancer	stage 4
GSM1300180	9.27693	Cancer	stage 4
GSM1300182	9.7368	Cancer	stage 4
GSM1300184	10.4465	Cancer	stage 4
GSM1300186	9.39147	Cancer	stage 4
GSM1300188	9.30775	Cancer	stage 4
GSM1300191	9.55428	Cancer	stage 4
GSM1300193	9.1028	Cancer	stage 4
GSM1300195	10.5023	Cancer	stage 4
GSM1300197	9.85022	Cancer	stage 4
GSM1300199	9.229	Cancer	stage 4
GSM1300201	8.83006	Cancer	stage 4
GSM1300203	9.91013	Cancer	stage 4
GSM1300205	8.97733	Cancer	stage 4

## Sheet: GSE53757_ROC_data
	GSDMD	group	Stage	group2
GSM1300063	8.87513	Normal		0
GSM1300065	8.61887	Normal		0
GSM1300067	9.26562	Normal		0
GSM1300069	8.51486	Normal		0
GSM1300071	9.28421	Normal		0
GSM1300073	8.95189	Normal		0
GSM1300075	8.7	Normal		0
GSM1300077	8.82122	Normal		0
GSM1300079	8.9841	Normal		0
GSM1300081	8.80263	Normal		0
GSM1300083	9.06013	Normal		0
GSM1300085	9.1624	Normal		0
GSM1300087	8.90737	Normal		0
GSM1300089	8.6609	Normal		0
GSM1300091	8.80763	Normal		0
GSM1300093	9.22359	Normal		0
GSM1300095	8.72081	Normal		0
GSM1300097	8.94129	Normal		0
GSM1300099	8.88493	Normal		0
GSM1300101	8.99242	Normal		0
GSM1300103	9.40298	Normal		0
GSM1300105	8.73153	Normal		0
GSM1300107	8.87542	Normal		0
GSM1300109	8.85998	Normal		0
GSM1300111	9.03381	Normal		0
GSM1300113	9.12579	Normal		0
GSM1300115	8.937	Normal		0
GSM1300117	8.84087	Normal		0
GSM1300119	8.70223	Normal		0
GSM1300121	8.71561	Normal		0
GSM1300123	8.80133	Normal		0
GSM1300125	8.77532	Normal		0
GSM1300127	9.01212	Normal		0
GSM1300129	8.75996	Normal		0
GSM1300131	9.07192	Normal		0
GSM1300133	8.27559	Normal		0
GSM1300135	9.143	Normal		0
GSM1300137	9.17665	Normal		0
GSM1300139	8.59241	Normal		0
GSM1300140	9.63778	Normal		0
GSM1300142	8.76512	Normal		0
GSM1300144	9.03787	Normal		0
GSM1300146	8.48453	Normal		0
GSM1300149	8.96118	Normal		0
GSM1300151	8.77926	Normal		0
GSM1300153	9.22134	Normal		0
GSM1300155	8.89165	Normal		0
GSM1300157	9.01451	Normal		0
GSM1300159	8.91364	Normal		0
GSM1300161	9.21207	Normal		0
GSM1300163	9.25929	Normal		0
GSM1300165	8.94906	Normal		0
GSM1300167	9.08478	Normal		0
GSM1300169	8.92993	Normal		0
GSM1300171	9.31715	Normal		0
GSM1300173	9.00921	Normal		0
GSM1300175	9.32355	Normal		0
GSM1300177	8.78008	Normal		0
GSM1300179	9.00607	Normal		0
GSM1300181	8.9429	Normal		0
GSM1300183	9.54051	Normal		0
GSM1300185	9.65139	Normal		0
GSM1300187	9.00988	Normal		0
GSM1300189	8.43652	Normal		0
GSM1300190	9.2547	Normal		0
GSM1300192	9.00637	Normal		0
GSM1300194	9.36795	Normal		0
GSM1300196	8.20631	Normal		0
GSM1300198	9.20605	Normal		0
GSM1300200	8.62926	Normal		0
GSM1300202	8.98755	Normal		0
GSM1300204	8.9984	Normal		0
GSM1300062	9.43019	Cancer	stage 1	1
GSM1300064	9.41435	Cancer	stage 1	1
GSM1300066	9.24917	Cancer	stage 1	1
GSM1300068	9.40311	Cancer	stage 1	1
GSM1300070	9.1206	Cancer	stage 1	1
GSM1300072	9.56987	Cancer	stage 1	1
GSM1300074	9.41527	Cancer	stage 1	1
GSM1300076	9.53433	Cancer	stage 1	1
GSM1300078	9.28223	Cancer	stage 1	1
GSM1300080	9.55743	Cancer	stage 1	1
GSM1300082	9.20132	Cancer	stage 1	1
GSM1300084	9.81975	Cancer	stage 1	1
GSM1300086	9.10616	Cancer	stage 1	1
GSM1300088	9.03139	Cancer	stage 1	1
GSM1300090	9.85908	Cancer	stage 1	1
GSM1300092	8.98925	Cancer	stage 1	1
GSM1300094	9.36671	Cancer	stage 1	1
GSM1300096	9.43583	Cancer	stage 1	1
GSM1300098	8.85978	Cancer	stage 1	1
GSM1300100	9.77346	Cancer	stage 1	1
GSM1300102	9.33925	Cancer	stage 1	1
GSM1300104	8.7721	Cancer	stage 1	1
GSM1300106	8.9962	Cancer	stage 1	1
GSM1300108	9.53023	Cancer	stage 1	1
GSM1300110	9.12406	Cancer	stage 2	1
GSM1300112	8.89129	Cancer	stage 2	1
GSM1300114	9.3654	Cancer	stage 2	1
GSM1300116	9.89817	Cancer	stage 2	1
GSM1300118	9.74227	Cancer	stage 2	1
GSM1300120	9.33826	Cancer	stage 2	1
GSM1300122	9.6528	Cancer	stage 2	1
GSM1300124	9.33465	Cancer	stage 2	1
GSM1300126	9.15426	Cancer	stage 2	1
GSM1300128	9.51712	Cancer	stage 2	1
GSM1300130	8.72976	Cancer	stage 2	1
GSM1300132	9.61711	Cancer	stage 2	1
GSM1300134	9.75182	Cancer	stage 2	1
GSM1300136	9.47456	Cancer	stage 2	1
GSM1300138	9.49008	Cancer	stage 2	1
GSM1300141	9.43091	Cancer	stage 2	1
GSM1300143	9.0006	Cancer	stage 2	1
GSM1300145	9.37194	Cancer	stage 2	1
GSM1300147	9.96914	Cancer	stage 2	1
GSM1300148	9.46316	Cancer	stage 3	1
GSM1300150	9.40779	Cancer	stage 3	1
GSM1300152	9.21501	Cancer	stage 3	1
GSM1300154	9.18631	Cancer	stage 3	1
GSM1300156	9.66029	Cancer	stage 3	1
GSM1300158	9.83367	Cancer	stage 3	1
GSM1300160	9.23868	Cancer	stage 3	1
GSM1300162	10.2819	Cancer	stage 3	1
GSM1300164	9.56299	Cancer	stage 3	1
GSM1300166	9.05301	Cancer	stage 3	1
GSM1300168	9.75236	Cancer	stage 3	1
GSM1300170	9.67932	Cancer	stage 3	1
GSM1300172	9.18938	Cancer	stage 3	1
GSM1300174	9.56749	Cancer	stage 3	1
GSM1300176	9.46809	Cancer	stage 4	1
GSM1300178	9.25982	Cancer	stage 4	1
GSM1300180	9.27693	Cancer	stage 4	1
GSM1300182	9.7368	Cancer	stage 4	1
GSM1300184	10.4465	Cancer	stage 4	1
GSM1300186	9.39147	Cancer	stage 4	1
GSM1300188	9.30775	Cancer	stage 4	1
GSM1300191	9.55428	Cancer	stage 4	1
GSM1300193	9.1028	Cancer	stage 4	1
GSM1300195	10.5023	Cancer	stage 4	1
GSM1300197	9.85022	Cancer	stage 4	1
GSM1300199	9.229	Cancer	stage 4	1
GSM1300201	8.83006	Cancer	stage 4	1
GSM1300203	9.91013	Cancer	stage 4	1
GSM1300205	8.97733	Cancer	stage 4	1
