# Supplementary material for: Expression of gasdermin D in clear cell renal cell carcinoma and its effect on its biological function
Source: Front Oncol. 2023 Jul 6;13:1163714. doi: 10.3389/fonc.2023.1163714 (PMC10358983; doi:10.3389/fonc.2023.1163714)
Supplement: Supplementary file 1 [file DataSheet_1.zip › file 5.xlsx]

## Sheet: 上调的10个有意义基因
1	样本	基因	CT	CT mean	ΔCT	ΔΔCT	结果
OLIG2	si	OLIG2	30.688	30.7757	14.0512	0	1		si		30.996	31.027	13.914	0	1		si		29.901	29.9507	12.986	0	1
		OLIG2	30.859								31.002								29.911
		OLIG2	30.791								31.012								30.011
		OLIG2	30.765								31.098								29.98
		GAPDH	16.779	16.7245						GAPDH	17.121	17.113						GAPDH	16.987	16.9647
			16.715								17.134								16.908
			16.635								17.198								16.982
			16.769								16.999								16.982
	LV		30.439	30.1782	12.4593	-1.592	3.01467		LV		29.912	29.9258	12.3455	-1.5685	2.96596		LV		28.213	28.4638	11.4723	-1.51375	2.85551
			30.03								29.912								28.65
			30.186								29.901								28.431
			30.058								29.978								28.561
		GAPDH	17.828	17.719						GAPDH	17.654	17.5802						GAPDH	16.89	16.9915
			17.742								17.723								17.121
			17.669								17.476								17.034
			17.637								17.468								16.921
2	样本	基因	CT	CT mean	ΔCT	ΔΔCT	结果
NANOS2	si	NANOS2	30.822	30.556	13.8315	0	1		si		31.097	31.1378	14.0247	0	1		si		31.057	31.0918	14.127	0	1
		NANOS2	30.246								31.19								31.097
		NANOS2	30.554								31.141								31.104
		NANOS2	30.602								31.123								31.109
		GAPDH	16.779	16.7245						GAPDH	17.121	17.113						GAPDH	16.987	16.9647
			16.715								17.134								16.908
			16.635								17.198								16.982
			16.769								16.999								16.982
	LV		29.635	29.706	11.987	-1.8445	3.59128		LV		29.858	29.825	12.2447	-1.78	3.43426		LV		29.059	29.2465	12.255	-1.872	3.6604
			29.948								29.858								29.013
			29.563								29.694								29.563
			29.678								29.89								29.351
		GAPDH	17.828	17.719						GAPDH	17.654	17.5802						GAPDH	16.89	16.9915
			17.742								17.723								17.121
			17.669								17.476								17.034
			17.637								17.468								16.921
3	样本	基因	CT	CT mean	ΔCT	ΔΔCT	结果
TLCD3B	si	TLCD3B	27.912	28.0012	11.2767	0	1		si		28.909	28.9518	11.8387	0	1		si		29.042	29.0723	12.1075	0	1
		TLCD3B	27.982								28.932								29.061
		TLCD3B	28.154								29.001								29.187
		TLCD3B	27.957								28.965								28.999
		GAPDH	16.779	16.7245						GAPDH	17.121	17.113						GAPDH	16.987	16.9647
			16.715								17.134								16.908
			16.635								17.198								16.982
			16.769								16.999								16.982
	LV		25.617	25.4503	7.73125	-3.5455	11.6762		LV		25.834	25.7368	8.1565	-3.68225	12.8371		LV		25.912	25.794	8.8025	-3.305	9.88335
			25.381								25.71								25.847
			25.639								25.625								25.898
			25.164								25.778								25.519
		GAPDH	17.828	17.719						GAPDH	17.654	17.5802						GAPDH	16.89	16.9915
			17.742								17.723								17.121
			17.669								17.476								17.034
			17.637								17.468								16.921
4	样本	基因	CT	CT mean	ΔCT	ΔΔCT	结果
PRR30	si	PRR30	27.364	27.317	10.5925	0	1		si		28.563	28.3987	11.2858	0	1		si		26.9	26.8205	9.85575	0	1
		PRR30	27.4								28.397								26.898
		PRR30	27.316								28.217								26.741
		PRR30	27.188								28.418								26.743
		GAPDH	16.779	16.7245						GAPDH	17.121	17.113						GAPDH	16.987	16.9647
			16.715								17.134								16.908
			16.635								17.198								16.982
			16.769								16.999								16.982
	LV		27.519	27.3358	9.61675	-0.97575	1.96666		LV		27.999	27.8968	10.3165	-0.96925	1.95782		LV		26.152	26.0922	9.10075	-0.755	1.68763
			27.164								27.894								25.89
			27.311								27.816								26.03
			27.349								27.878								26.297
		GAPDH	17.828	17.719						GAPDH	17.654	17.5802						GAPDH	16.89	16.9915
			17.742								17.723								17.121
			17.669								17.476								17.034
			17.637								17.468								16.921
5、6	样本	基因	CT	CT mean	ΔCT	ΔΔCT	结果
PI3	si	PI3	29.458	28.1003	11.3758	0	1		si		29.098	29.1955	12.0825	0			si		28.458	28.161	11.1962	0
		PI3	28.356								29.356								28.356
		PI3	28.219								29.219								28.219
		PI3	27.726								29.109								27.908
MSLNL		MSLNL	23.421	23.4465	6.722	0	1				24.189	24.1047	6.99175	0					23.976	23.7385	6.77375	0
		MSLNL	23.33								24.01								23.91
		MSLNL	23.489								24.099								23.537
		MSLNL	23.546								24.121								23.531
		GAPDH	16.779	16.7245						GAPDH	17.121	17.113						GAPDH	16.987	16.9647
		GAPDH	16.715							GAPDH	17.134							GAPDH	16.908
		GAPDH	16.635							GAPDH	17.198							GAPDH	16.982
		GAPDH	16.769							GAPDH	16.999							GAPDH	16.982
	LV		27.478	27.5502	9.83125	-1.54458	2.9172		LV		28.123	28.0613	10.481	-1.6015	3.03459		LV		26.351	26.4208	9.42925	-1.767	3.40345
			27.278								28.319								26.231
			27.943								27.943								26.611
			27.502								27.86								26.49
			23.856	23.9533	6.23425	-0.48775	1.40226				23.878	23.9222	6.342	-0.64975	1.5689				22.913	22.9505	5.959	-0.81475	1.75899
			23.955								23.955								22.919
			23.931								23.931								22.951
			24.071								23.925								23.019
		GAPDH	17.828	17.719						GAPDH	17.654	17.5802						GAPDH	16.89	16.9915
		GAPDH	17.742							GAPDH	17.723							GAPDH	17.121
		GAPDH	17.669							GAPDH	17.476							GAPDH	17.034
		GAPDH	17.637							GAPDH	17.468							GAPDH	16.921
7、8	样本	基因	CT	CT mean	ΔCT	ΔΔCT	结果
GOLGA6L7	si	GOLGA6L7	28.977	28.335	11.6105	0	1		si		29.043	28.8585	11.7455	0			si		28.666	28.6307	11.6659	0
		GOLGA6L7	28.271								28.879								28.512
		GOLGA6L7	28.54								28.54								28.597
		GOLGA6L7	28.194								28.972								28.783
PPDPFL		PPDPFL	23.239	23.1913	6.46675	0	1				24.109	24.1953	7.08225	0					23.736	23.613	6.64825	0
		PPDPFL	23.154								24.412								23.724
		PPDPFL	23.169								24.189								23.524
		PPDPFL	23.203								24.071								23.468
		GAPDH	16.779	16.7245						GAPDH	17.121	17.113						GAPDH	16.987	16.9647
		GAPDH	16.715							GAPDH	17.134							GAPDH	16.908
		GAPDH	16.635							GAPDH	17.198							GAPDH	16.982
		GAPDH	16.769							GAPDH	16.999							GAPDH	16.982
	LV		28.889	29.3122	11.5932	-0.01725	1.01203		LV		29.672	29.3092	11.729	-0.0165	1.0115		LV		28.572	28.6205	11.629	-0.0369167	1.02592
			29.034								29.425								28.431
			29.53								29.295								28.683
			29.796								28.845								28.796
			23.558	23.621	5.902	-0.56475	1.47913				23.898	23.861	6.28075	-0.8015	1.74291				22.908	23.247	6.2555	-0.39275	1.31289
			23.508								23.873								23.508
			23.617								23.917								23.481
			23.801								23.756								23.091
		GAPDH	17.828	17.719						GAPDH	17.654	17.5802						GAPDH	16.89	16.9915
		GAPDH	17.742							GAPDH	17.723							GAPDH	17.121
		GAPDH	17.669							GAPDH	17.476							GAPDH	17.034
		GAPDH	17.637							GAPDH	17.468							GAPDH	16.921
9	样本	基因	CT	CT mean	ΔCT	ΔΔCT	结果
SPRR1B	si	SPRR1B	24.497	24.5188	7.79425	0	1		si		25.034	25.1438	8.03075	0	1		si		24.721	24.7712	7.8065	0	1
		SPRR1B	24.472								25.198								24.721
		SPRR1B	24.489								25.371								24.734
		SPRR1B	24.617								24.972								24.909
		GAPDH	16.779	16.7245						GAPDH	17.121	17.113						GAPDH	16.987	16.9647
			16.715								17.134								16.908
			16.635								17.198								16.982
			16.769								16.999								16.982
	LV		23.769	23.7865	6.0675	-1.72675	3.30981		LV		23.49	23.6355	6.05525	-1.9755	3.93265		LV		22.895	22.8178	5.82625	-1.98025	3.94561
			23.831								23.458								22.855
			23.857								23.686								22.762
			23.689								23.908								22.759
		GAPDH	17.828	17.719						GAPDH	17.654	17.5802						GAPDH	16.89	16.9915
			17.742								17.723								17.121
			17.669								17.476								17.034
			17.637								17.468								16.921
10	样本	基因	CT	CT mean	ΔCT	ΔΔCT	结果
SSX1	si	SSX1	30.459	30.4587	13.7342	0	1		si		30.066	30.1258	13.0128	0	1		si		29.99	29.8977	12.933	0	1
		SSX1	30.443								30.094								29.789
		SSX1	30.446								30.231								29.945
		SSX1	30.487								30.112								29.867
		GAPDH	16.779	16.7245						GAPDH	17.121	17.113						GAPDH	16.987	16.9647
			16.715								17.134								16.908
			16.635								17.198								16.982
			16.769								16.999								16.982
	LV		28.826	28.8223	11.1032	-2.631	6.19455		LV		27.734	27.7285	10.1483	-2.8645	7.28283		LV		27.381	27.164	10.1725	-2.7605	6.77631
			28.907								27.694								27.076
			28.814								27.751								27.09
			28.742								27.735								27.109
		GAPDH	17.828	17.719						GAPDH	17.654	17.5802						GAPDH	16.89	16.9915
			17.742								17.723								17.121
			17.669								17.476								17.034
			17.637								17.468								16.921

## Sheet: 下调的3个有意义基因
1	样本	基因	CT	CT mean	ΔCT	ΔΔCT	结果
PVALB	si	PVALB	28.931	28.925	12.7607	0	1		si		29.251	29.4235	14.325	0	1		si		28.243	28.4745	13.1888	0	1
		PVALB	28.968								29.544								28.471
		PVALB	28.834								29.343								28.592
		PVALB	28.967								29.556								28.592
		GAPDH	16.239	16.1642						GAPDH	15.126	15.0985						GAPDH	15.463	15.2858
			16.087								15.098								15.241
			16.138								14.999								15.241
			16.193								15.171								15.198
	LV		30.688	30.7757	14.0512	1.2905	0.408809		LV		32.354	32.4185	16.0452	1.72025	0.303496		LV		31.465	31.39	14.8567	1.668	0.314689
			30.859								32.758								31.254
			30.791								32.453								31.684
			30.765								32.109								31.157
		GAPDH	16.779	16.7245						GAPDH	16.656	16.3732						GAPDH	16.368	16.5332
			16.715								16.354								16.532
			16.635								16.187								16.965
			16.769								16.296								16.268
2	样本	基因	CT	CT mean	ΔCT	ΔΔCT	结果
GPRC6A	si	GPRC6A	20.874	20.839	4.67475	0	1		si		20.563	20.3845	5.286	0	1		si		19.572	19.466	4.18025	0	1
		GPRC6A	20.622								20.251								19.445
		GPRC6A	20.9								20.435								19.279
		GPRC6A	20.96								20.289								19.568
		GAPDH	16.239	16.1642						GAPDH	15.126	15.0985						GAPDH	15.463	15.2858
			16.087								15.098								15.241
			16.138								14.999								15.241
			16.193								15.171								15.198
	LV		21.908	21.971	5.2465	0.57175	0.6728		LV		22.453	22.4235	6.05025	0.76425	0.588759		LV		21.671	21.4865	4.95325	0.773	0.585199
			21.99								22.351								21.432
			22.068								22.312								21.231
			21.918								22.578								21.612
		GAPDH	16.779	16.7245						GAPDH	16.656	16.3732						GAPDH	16.368	16.5332
			16.715								16.354								16.532
			16.635								16.187								16.965
			16.769								16.296								16.268
3	样本	基因	CT	CT mean	ΔCT	ΔΔCT	结果
CLDN8	si	CLDN8	17.51	17.5123	1.348	0	1		si		16.341	16.2623	1.16375	0	1		si		16.892	16.9305	1.64475	0	1
		CLDN8	17.526								16.245								16.943
		CLDN8	17.515								16.111								16.911
		CLDN8	17.498								16.352								16.976
		GAPDH	16.239	16.1642						GAPDH	15.126	15.0985						GAPDH	15.463	15.2858
			16.087								15.098								15.241
			16.138								14.999								15.241
			16.193								15.171								15.198
	LV		20.802	20.8655	4.141	2.793	0.144286		LV		19.853	19.8395	3.46625	2.3025	0.202712		LV		20.611	20.629	4.09575	2.451	0.182884
			20.82								19.765								20.523
			20.864								19.814								20.842
			20.976								19.926								20.54
		GAPDH	16.779	16.7245						GAPDH	16.656	16.3732						GAPDH	16.368	16.5332
			16.715								16.354								16.532
			16.635								16.187								16.965
			16.769								16.296								16.268

## Sheet: 汇总
		LV			si				P
PVALB	0.408809	0.303496	0.314689	1	1	1		4	＜0.0001
GPRC6A	0.6728	0.588759	0.585199	1	1	1		3	0.0002
CLDN8	0.144286	0.202712	0.182884	1	1	1		4	＜0.0001
OLIG2	3.01467	2.96596	2.85551	1	1	1		4	＜0.0001
NANOS2	3.59128	3.43426	3.6604	1	1	1		4	＜0.0001
TLCD3B	11.6762	12.8371	9.88335	1	1	1		3	0.0003
PRR30	1.96666	1.95782	1.68763	1	1	1		3	0.0007
PI3	2.9172	3.03459	3.40345	1	1	1		3	0.0001
MSLNL	1.40226	1.5689	1.75899	1	1	1		2	0.005
GOLGA6L7	1.01203	1.0115	1.02592	1	1	1		1	0.0251
PPDPFL	1.47913	1.74291	1.31289	1	1	1		1	0.015
SPRR1B	3.30981	3.93265	3.94561	1	1	1		3	0.0002
SSX1	6.19455	7.28283	6.77631	1	1	1		4	＜0.0001
